# Supplementary material for: Hetero-site nucleation for growing twisted bilayer graphene with a wide range of twist angles
Source: Nat Commun. 2021 Apr 22;12:2391. doi: 10.1038/s41467-021-22533-1 (PMC8062483; doi:10.1038/s41467-021-22533-1)
Supplement: Supplementary file 3 — Source Data [file 41467_2021_22533_MOESM3_ESM.zip]

Archive with 10 entries (8 files):
- Source Data File/
- Source Data File/CFD_simulation source files/
- Source Data File/CFD_simulation source files/1_CFD_setting file.cas
- Source Data File/CFD_simulation source files/2_mass_in.c
- Source Data File/CFD_simulation source files/3_1_CFD_tp-15s.dat
- Source Data File/CFD_simulation source files/3_2_CFD_tp-1s.dat
- Source Data File/CFD_simulation source files/3_3_CFD_tp+1s.dat
- Source Data File/CFD_simulation source files/3_4_CFD_tp+20s.dat
- Source Data File/CFD_simulation source files/Description of the CFD_simulation source files.docx
- Source Data File/Source Data.xlsx
