# Supplementary material for: Hetero-site nucleation for growing twisted bilayer graphene with a wide range of twist angles
Source: Nat Commun. 2021 Apr 22;12:2391. doi: 10.1038/s41467-021-22533-1 (PMC8062483; doi:10.1038/s41467-021-22533-1)
Supplement: Supplementary file 3 — Source Data [file 41467_2021_22533_MOESM3_ESM.zip › Source Data File/CFD_simulation source files/1_CFD_setting file.cas]

(0 "fluent14.5.0  build-id: 10329")

(0 "Machine Config:")
(4 (60 0 0 1 2 4 4 4 8 8 8 4))

(0 "Dimensions:")
(2 2)

(0 "Variables:")
(37 (
(file-write/particle-vars ())
(sox/turbulent-pdf-hot #f)
(nox/turbulent-pdf-hot #f)
(periodic/flood-fill-face-pairs #f)
(amg/mpi_messenger -1)
(disco/normal-collimated-beam? #f)
(s2s/glob-expert? #f)
(pressure/porous-jump-old? #f)
(partition/particle-weight 0)
(trans-kw-crnat 0.04)
(trans-kw-cnatcrit 440)
(trans-kw-anat 60)
(trans-kw-c12 1e-09)
(trans-kw-c11 3.4e-06)
(trans-kw-cr 0.08)
(trans-kw-cbpcrit 12)
(trans-kw-abp 3)
(sa-des-maxedge? #t)
(sst-des-cdes 0.61)
(recon/bc-minmax-id 1)
(export/ensight/gold_binary? #t)
(sizing-function/max-resolution 60)
(sizing-function/resolution 3)
(dynamesh/collapse/skew-max 0.6)
(smooth-mesh/min-skew 0.4)
(adapt/coarsen/marker/visible? #f)
(adapt/coarsen/cell/visible? #t)
(adapt/coarsen/cell/filled? #t)
(adapt/refine/marker/visible? #f)
(adapt/refine/cell/visible? #t)
(adapt/refine/cell/filled? #t)
(persistent-user-rpvars ())
(reference-frame/relative/origin-absolute? #f)
(wall-film/model-parameters ())
(strategy/solution-strategy/modifications/status ())
(strategy/solution-strategy/original-settings/status ((executed? . #f) (converged? . #f) (start-iteration . 0)))
(strategy/solution-strategy/before-init-modification/status ((executed? . #f) (converged? . #f) (start-iteration . 0)))
(strategy/use-strategy? #f)
(strategy/solution-strategy/modifications ((type . list-class) (min-length . 0) (max-length . #f) (curr-length . 0) (member-vars)))
(strategy/solution-strategy/original-settings ((type . struct-class) (members-state (active? (value . #t) (type . boolean-class)) (name (value . "Original Settings") (type . string-class)) (command (value . "") (type . string-class)) (count (type . integer-class) (value . 1) (min . 0) (max . #f)))))
(strategy/solution-strategy/before-init-modification ((type . struct-class) (members-state (active? (value . #f) (type . boolean-class)) (name (value . "Pre-Initialization") (type . string-class)) (command (value . "") (type . string-class)) (count (type . integer-class) (value . 0) (min . 0) (max . #f)))))
(strategy/initialization-strategy ((selection . init-from-case) (type . union-class) (members-state (init-from-case . #f) (init-from-data-file (type . file-class) (value . "") (remote-file? . #t) (file-pattern . "*.dat*")) (init-from-solution (selection . init-from-case) (type . union-class) (members-state (init-from-case . #f) (init-from-data-file (type . file-class) (value . "") (remote-file? . #t) (file-pattern . "*.dat*")))))))
(parameters/parametrized-flvars ())
(parameters/enable-in-tui? #f)
(parameters/output-parameters ())
(parameters/input-parameters ())
(histogram/scaling-method "")
(histogram/use-scaling? #f)
(higherorder-solidconvection? #t)
(transient-post/monitors ())
(postdomain/index 1)
(postdomain? #f)
(user-wet-steam? #f)
(udws/libname "")
(wetsteam/b_max 0.1)
(wsr/patch 0)
(wsb/patch 0)
(wsn/patch 0)
(wsf/default 0)
(wsr/default 0)
(wsb/default 0)
(wsn/default 0)
(wetsteam/amg-stabilization 0)
(wetsteam/scheme 0)
(wetsteam/amg-method 0)
(wetsteam/cycle-type 0)
(wetsteam/amg-beta 0.7)
(wetsteam/amg-alpha 0.1)
(wetsteam/relax 0.1)
(wetsteam/solve? #t)
(mixing-plane/rgrad-copy-method 0)
(mixing-plane/gradient-copy-method 0)
(mixing-plane/show-averaging-method? #f)
(mixing-plane/reduce-backflow? #f)
(mixing-plane/ave-method 0)
(mixing-plane/verbos-t-enthalpy? #f)
(mixing-plane/conserve-t-enthalpy? #f)
(mixing-plane/verbos-swirl? #f)
(mixing-plane/conserve-swirl? #f)
(mixing-plane/fix-pressure-level? #f)
(mixing-plane/omega 1)
(mixing-planes ())
(wall/finite-slip-condition? #f)
(mfinlet/forced-supersonic-treatment? #f)
(mfinlet/mfout-mach 0.98)
(mfinlet/mfout-urf 1.)
(mfinlet/non-constant-flux? #t)
(mfinlet/allow-reverse-flow? #t)
(pinlet/press-v13-init? #t)
(pinlet/use-extrapolated-pressure? #f)
(pinlet/enhanced-backflow? #f)
(non-reflecting/verbosity 1)
(non-reflecting/recon? #t)
(non-reflecting/omega 0.75)
(non-reflecting-bcs? #f)
(target-mfr-mach 0.98)
(target-mfr-pmin 1)
(target-mfr-pmax 5000000)
(target-mfr-urf 0.05)
(target-mfr-method 2)
(target-mfr-verbos? #f)
(target-mfr? #t)
(poutlet/p-split-back? #t)
(poutlet/fifth-ord-poly? #f)
(poutlet/p-ave-strong? #f)
(poutlet/p-split-ausm? #t)
(poutlet/ignore-back-swirl? #f)
(inert/egr-reset-match-temp? #t)
(inert/species-lumping? #f)
(inert/max-h-iterations 50)
(inert/user-specified? #f)
(inert/assumed? #t)
(inert/mixture-name "inert-mixture")
(inert/nspecies 3)
(inert/composition (0.19110313 0.088028589 0.72086828))
(inert/species ("co2" "h2o" "n2"))
(inert/assumed-species ("co2" "h2o" "n2"))
(inert/assumed-comp (0.19110313 0.088028589 0.72086828))
(inert/user-species ("co2" "h2o" "n2"))
(inert/user-comp (0.19110313 0.088028589 0.72086828))
(inert/h-c-ratio 2.25)
(inert/amg-stabilization 0)
(inert/default 0)
(inert/patch 0)
(inert/amg-method 0)
(inert/cycle-type 0)
(inert/amg-beta 0.7)
(inert/amg-alpha 0.1)
(inert/scheme 1)
(inert/relax 1)
(inert/solve? #t)
(inert/off? #t)
(premix/les-peters-sct-factor 0.7)
(premix/ewald-exponent-q 0.66)
(premix/peters-coeff-cs 2.)
(premix/peters-coeff-b3 1.)
(premix/peters-coeff-b1 2.)
(premix-c-eqn/ewald-peters-corrector? #t)
(premix-c-eqn/turb-flame-speed-model "zimont")
(premix-g-eqn/turb-flame-speed-model "peters")
(premix-g-var/max-iter 5)
(premix-g-var/residual-tolerance 0.0001)
(premix-g-var/iter-tolerance 0.05)
(premix-g-var/amg-stabilization 0)
(premix-g-var/amg-method 0)
(premix-g-var/cycle-type 0)
(premix-g-var/amg-beta 0.7)
(premix-g-var/amg-alpha 0.1)
(premix-g-var/scheme 1)
(premix-g-var/gvar-limit 2)
(premix-g-var/aniso-diff? #f)
(premix-g-var/default 0.)
(premix-g-var/patch 0.)
(premix-g-var/relax 0.8)
(premix-g-var/solve? #t)
(premix-g-eqn/re-init-urf 0.1)
(premix-g-eqn/num-les-smooths 2)
(premix-g-eqn/cusp-g-gmag-limit 0.5)
(premix-g-eqn/g-var-type "solve")
(premix-g-eqn/max-iter 5)
(premix-g-eqn/residual-tolerance 0.0001)
(premix-g-eqn/iter-tolerance 0.05)
(premix-g-eqn/amg-stabilization 0)
(premix-g-eqn/amg-method 0)
(premix-g-eqn/cycle-type 0)
(premix-g-eqn/amg-beta 0.7)
(premix-g-eqn/amg-alpha 0.1)
(premix-g-eqn/scheme 1)
(premix-g-eqn/verbosity 0)
(premix-g-eqn/curvature-dfac 2.)
(premix-g-eqn/curvature-source? #f)
(premix-g-eqn/default 0.)
(premix-g-eqn/patch 0.)
(premix-g-eqn/relax 0.5)
(premix-g-eqn/solve? #t)
(par-premix/local-unburnt-props? #t)
(ecfm-sigma/verbosity 0)
(ecfm-sigma/kinetic-theory-ktc? #t)
(ecfm-sigma/p-restrict? #t)
(ecfm-sigma/p3-rho-ratio? #f)
(ecfm-sigma/ecfm-type "veynante")
(ecfm-sigma/delta-type "sutherland")
(ecfm-sigma/itnfs-type "poinsot")
(ecfm-sigma/beta2-les 1.33333333)
(ecfm-sigma/beta1-les 0.4)
(ecfm-sigma/alpha1-les 0.5)
(ecfm-sigma/nres-les 5.)
(ecfm-sigma/spark-const (50.))
(ecfm-sigma/ecfm-spark-type ("zimont"))
(ecfm-sigma/min-itnfs 0.)
(ecfm-sigma/itnfs-fixed-val 50.)
(ecfm-sigma/delta-l 0.001)
(ecfm-sigma/ucfm/beta2 0.1)
(ecfm-sigma/ucfm/beta1 1.)
(ecfm-sigma/ucfm/alpha3 1.4)
(ecfm-sigma/ucfm/alpha2 8.5)
(ecfm-sigma/ucfm/alpha1 0.012)
(ecfm-sigma/ucfm/alpha0 1.)
(ecfm-sigma/std3/beta1 0.4)
(ecfm-sigma/std3/alpha4 1.)
(ecfm-sigma/std3/alpha3 0.5)
(ecfm-sigma/std3/alpha2 1.)
(ecfm-sigma/std3/alpha1 1.6)
(ecfm-sigma/std3/alpha0 1.)
(ecfm-sigma/std2/beta1 1.)
(ecfm-sigma/std2/alpha3 1.)
(ecfm-sigma/std2/alpha2 1.)
(ecfm-sigma/std2/alpha1 1.6)
(ecfm-sigma/std2/alpha0 1.)
(ecfm-sigma/std1/beta1 1.)
(ecfm-sigma/std1/alpha3 1.)
(ecfm-sigma/std1/alpha2 1.)
(ecfm-sigma/std1/alpha1 1.6)
(ecfm-sigma/std1/alpha0 1.)
(ecfm-sigma/min-dl 1e-06)
(ecfm-sigma/wall-flux-const 0.5)
(ecfm-sigma/max-destruction-c 0.999999)
(ecfm-sigma/min-p3-c 0.001)
(ecfm-sigma/min-destruction-sl 0.001)
(ecfm-sigma/min-production-sl 0.001)
(ecfm-sigma/amg-stabilization 0)
(ecfm-sigma/default 1)
(ecfm-sigma/patch 0)
(ecfm-sigma/amg-method 0)
(ecfm-sigma/cycle-type 0)
(ecfm-sigma/amg-beta 0.7)
(ecfm-sigma/amg-alpha 0.1)
(ecfm-sigma/scheme 1)
(ecfm-sigma/relax 0.9)
(ecfm-sigma/solve? #t)
(ecfm-sigma/off? #t)
(ignition/octane-exp-gen 1)
(ignition/equiv-exp-gen 1)
(ignition/rpm-exp-gen 1)
(ignition/temp-exp-gen 1)
(ignition/press-exp-gen 1)
(ignition/activate-gen 20080)
(ignition/octane-gen 90)
(ignition/pre-exp-gen 0.0405)
(ignition/press-exp-de -1.7)
(ignition/activate-de 3800)
(ignition/octane-exp-de 3.402)
(ignition/octane-de 90)
(ignition/pre-exp-de 0.01768)
(ignition/press-exp-hh 0.63)
(ignition/activate-hh 618840)
(ignition/cetane-hh 25)
(ignition/pre-exp-hh 0.36)
(ignition/dt-multiplier 3)
(ignition/knock-act-temp -1507.8)
(ignition/knock-pre-exp 860000000000.)
(ignition/ignite-sp-cut 0.5)
(ignition/prod-fuel-cut 0.99)
(ignition/burning-cutoff 1)
(ignition/ignite-sp-max 5)
(ignition/stoich-a-f-ratio 14.7)
(ignition/fuel-species "")
(ignition/amg-stabilization 0)
(ignition/default 0)
(ignition/patch 0)
(ignition/amg-method 0)
(ignition/cycle-type 0)
(ignition/amg-beta 0.7)
(ignition/amg-alpha 0.1)
(ignition/scheme 0)
(ignition/relax 0.7)
(ignition/general? #f)
(ignition/douaud? #f)
(ignition/hardenburg? #f)
(ignition/delay? #f)
(ignition/knock? #f)
(ignition/solve? #t)
(ignition/off? #t)
(spark/burn-old-time-levels? #f)
(spark/burn-init-fuel? #f)
(spark/diffusion-num-smooths 1)
(spark/diffusion-factor 1.5)
(spark/diffusion-dist 0.02)
(spark/diffusion-time (1e-05))
(spark/max-temp (2500))
(spark/energy (0.1))
(spark/duration (0.001))
(spark/start-ca (0))
(spark/start-time (0))
(spark/time-exponent (0.333333))
(spark/user-geom? (#f))
(spark/time-dep-geom? (#f))
(spark/fixed-geom? (#f))
(spark/fixed-box? (#t))
(spark/fixed-cylinder? (#f))
(spark/fixed-sphere? (#f))
(spark/shape ("hexahedron"))
(spark/z-height (0.002))
(spark/y-height (0.002))
(spark/x-height (0.002))
(spark/radius-final (0.005))
(spark/radius (0.002))
(spark/z-loc (0))
(spark/y-loc (0))
(spark/x-loc (0))
(spark/off? (#t))
(spark/name ("spark-1"))
(spark/num 1)
(crevice/threads ())
(crevice/unit-roundoff 1e-06)
(crevice/relax 0.8)
(crevice/exit-pressure 101325)
(crevice/mid-gap-cd 0.7)
(crevice/pressures (101325 101325 101325 101325 101325))
(crevice/bot-ring-gap (1e-05 1e-05 1e-05))
(crevice/mid-ring-gap (4e-06 4e-06 4e-06))
(crevice/top-ring-gap (1e-05 1e-05 1e-05))
(crevice/land-length (0.00391 0.00391 0.00391))
(crevice/ring-spacing (0.00391 0.00391 0.00391))
(crevice/ring-mass (0.00375 0.00375 0.00375))
(crevice/ring-thickness (0.002 0.002 0.002))
(crevice/ring-width (0.00375 0.00375 0.00375))
(crevice/piston-bore-clearance 5.08e-05)
(crevice/sector-angle 360)
(crevice/piston-temperature 400)
(crevice/output-file "crev.out")
(crevice/bore 0.1016)
(crevice/n-rings 3)
(crevice/ring-dynamics? #f)
(crevice/write? #f)
(crevice/solve? #f)
(crevice/enabled? #f)
(acoustics/time-stepn "")
(acoustics/q-mesh-filename "")
(acoustics/mesh-filename "")
(acoustics/write-cgns? #f)
(acoustics/cylindrical-export? #f)
(acoustics/auto-prune? #t)
(acoustics/interior-list ())
(acoustics/write-only? #f)
(acoustics/write? #f)
(acoustics/source-files ())
(acoustics/thread-types ())
(acoustics/required-filenames ())
(acoustics/writable-threads ())
(acoustics/required-threads ())
(acoustics/receivers ())
(acoustics/file-lines 500)
(acoustics/read-and-compute? #f)
(acoustics/on-the-fly? #f)
(acoustics/index-filename "")
(acoustics/source-filename "")
(acoustics/base-filename "")
(acoustics/frequency 1)
(models/timer-cutoff 0.1)
(show-beta-features? #f)
(charge-density/enabled? #f)
(magnetic-permeability/enabled? #f)
(electric-conductivity/only-const-enabled? #f)
(electric-conductivity/enabled? #f)
(em/model-enabled? #f)
(save-cell-residuals? #f)
(domains (((1 geom-domain mixture) (children) (material . mixture-template))))
(md/verbosity 0)
(target/sv-list ())
(target/domain-list ())
(target/thread-list ())
(turbo-vector? #f)
(turbo-projection/method (0))
(turbo-search/method (1))
(turbo-grid/method (0))
(turbo/current-topology -1)
(turbo/topology-count 0)
(turbo/machine-type 0)
(turbo/zones/blade ())
(turbo/zones/outlet ())
(turbo/zones/inlet ())
(turbo/zones/theta-periodic ())
(turbo/zones/theta-max ())
(turbo/zones/theta-min ())
(turbo/zones/shroud ())
(turbo/zones/hub ())
(turbo/topology-list ())
(turbo? #f)
(network/history-file "")
(save-network-history? #f)
(sc/steady/default-iteration-method? #t)
(sc/miniter-per-coupling-iter 5)
(sc/verbosity 0)
(oned/library-case "")
(oned/library-name "none")
(glass-model? #f)
(shell/create-edge-children? #f)
(shell/max-migration-iteration 2)
(disabled-planar-walls ())
(shell/ignore-partition-check? #f)
(in-plane/zero-dir (0 1 0))
(dual-cell/centroid-tolerance 1e-06)
(dual-cell/nbr-tolerance 1e-07)
(dual-cell/store-nbr-data? #f)
(dual-cell/conservative-heat-transfer? #f)
(dual-cell-heatxc/verbosity? #f)
(dc/extrapolation-method "default")
(dual-cell/alternate-formulation? #f)
(dual-cell-heatxc/data ())
(dual-cell-heatxc/on? #f)
(heatxc/initialize-metrics? #t)
(heatxc/inlet-temp/urf 0.8)
(heatxc/cross-flow? #t)
(heatxc/groups ())
(heatxc/geom ())
(heatxc/ntu-approach? #t)
(heatxc/sv-ratio 1)
(heatxc/verbosity 0)
(heatxc/models (("default-model" (0.8 0.3 0.08 6 0.2 8 -0.5) ((1 1 0.67)))))
(heatxc/on? #f)
(case-file-units "si")
(airpak-specific? #f)
(temperature/split-source-by-ratio? #f)
(atm-ht-v5? #f)
(planar-conduction? #f)
(init-fans? #f)
(icepak? #f)
(ffc? #f)
(face-only? #f)
(monitor/commands ())
(monitor/convergence-running-averages 1)
(monitor/convergence-def-list (((check-nth 1) (logic #f))))
(monitor/volume ())
(monitor/surfaces ((surf-mon-1 (print? . #f) (plot? . #f) (write? . #t) (unsteady? . #t) (freq . 1) (unit) (report . "Vertex Average") (surfaces 9) (sub-function . "Absolute Pressure") (domain . "mixture") (function . "Pressure...") (x-axis . "Flow Time") (plot-attributes) (window . -1) (file . "surf-mon-1.out")) (surf-mon-2 (print? . #f) (plot? . #f) (write? . #t) (unsteady? . #t) (freq . 1) (unit) (report . "Vertex Average") (surfaces 10) (sub-function . "Absolute Pressure") (domain . "mixture") (function . "Pressure...") (x-axis . "Flow Time") (plot-attributes) (window . -1) (file . "surf-mon-2.out")) (surf-mon-3 (print? . #f) (plot? . #f) (write? . #t) (unsteady? . #t) (freq . 1) (unit) (report . "Vertex Average") (surfaces 11) (sub-function . "Absolute Pressure") (domain . "mixture") (function . "Pressure...") (x-axis . "Flow Time") (plot-attributes) (window . -1) (file . "surf-mon-3.out")) (surf-mon-4 (print? . #f) (plot? . #f) (write? . #t) (unsteady? . #t) (freq . 1) (unit) (report . "Mass Flow Rate") (surfaces 12) (sub-function . "Static Pressure") (domain . "mixture") (function . "Pressure...") (x-axis . "Flow Time") (plot-attributes) (window . -1) (file . "surf-mon-m.out")) (surf-mon-5 (print? . #t) (plot? . #f) (write? . #t) (unsteady? . #t) (freq . 1) (unit) (report . "Area-Weighted Average") (surfaces 6) (sub-function . "Velocity Magnitude") (domain . "mixture") (function . "Velocity...") (x-axis . "Flow Time") (plot-attributes) (window . -1) (file . "surf-mon-5.out"))))
(monitor/compute-node-values? #t)
(report/cell-value? #f)
(report/forces/print-vec? #t)
(statistics/window -1)
(statistics/plot? #f)
(statistics/print? #f)
(statistics/monitors ())
(monitor/window 0)
(monitor/moment ())
(monitor/lift ())
(monitor/drag ())
(fmon/old-method? #f)
(file-write/frequency 1)
(mmp/autosave/file-decimal-digits 6)
(mmp/autosave/file-suffix-type "time-step")
(mmp/autosave/overwrite? #f)
(mmp/autosave/filename "")
(mmp/autosave/numfiles 0)
(mmp/autosave/frequency/data 1)
(mmp/autosave/frequency/case 1)
(wb/container/flags ())
(wb/original-mesh? #t)
(wb/original-case? #t)
(autosave/run-number 7)
(export/cdat-history ())
(autosave/solution-points ((236000 (unsteady? . #t) (flow-time . 0.) (time-step . 0) (case-file . "hsh2021-new2d-react-II-flowraodong.cas") (data-file . "hsh2021-new2d-react-II-flowraodong.dat") (case-imported? . #t) (data-imported? . #t)) (256000 (unsteady? . #t) (flow-time . 0.5) (time-step . 1000) (case-file . "hsh2021-new2d-react-II-flowraodong-7.cas") (data-file . "hsh2021-new2d-react-II-flowraodong-7-01000.dat")) (276000 (unsteady? . #t) (flow-time . 1.) (time-step . 2000) (case-file . "hsh2021-new2d-react-II-flowraodong-7.cas") (data-file . "hsh2021-new2d-react-II-flowraodong-7-02000.dat")) (296000 (unsteady? . #t) (flow-time . 1.5) (time-step . 3000) (case-file . "hsh2021-new2d-react-II-flowraodong-7.cas") (data-file . "hsh2021-new2d-react-II-flowraodong-7-03000.dat")) (316000 (unsteady? . #t) (flow-time . 2.) (time-step . 4000) (case-file . "hsh2021-new2d-react-II-flowraodong-7.cas") (data-file . "hsh2021-new2d-react-II-flowraodong-7-04000.dat")) (336000 (unsteady? . #t) (flow-time . 2.5) (time-step . 5000) (case-file . "hsh2021-new2d-react-II-flowraodong-7.cas") (data-file . "hsh2021-new2d-react-II-flowraodong-7-05000.dat")) (356000 (unsteady? . #t) (flow-time . 3.) (time-step . 6000) (case-file . "hsh2021-new2d-react-II-flowraodong-7.cas") (data-file . "hsh2021-new2d-react-II-flowraodong-7-06000.dat")) (376000 (unsteady? . #t) (flow-time . 3.5) (time-step . 7000) (case-file . "hsh2021-new2d-react-II-flowraodong-7.cas") (data-file . "hsh2021-new2d-react-II-flowraodong-7-07000.dat")) (396000 (unsteady? . #t) (flow-time . 4.) (time-step . 8000) (case-file . "hsh2021-new2d-react-II-flowraodong-7.cas") (data-file . "hsh2021-new2d-react-II-flowraodong-7-08000.dat")) (416000 (unsteady? . #t) (flow-time . 4.5) (time-step . 9000) (case-file . "hsh2021-new2d-react-II-flowraodong-7.cas") (data-file . "hsh2021-new2d-react-II-flowraodong-7-09000.dat")) (436000 (unsteady? . #t) (flow-time . 5.) (time-step . 10000) (case-file . "hsh2021-new2d-react-II-flowraodong-7.cas") (data-file . "hsh2021-new2d-react-II-flowraodong-7-10000.dat")) (456000 (unsteady? . #t) (flow-time . 5.5) (time-step . 11000) (case-file . "hsh2021-new2d-react-II-flowraodong-7.cas") (data-file . "hsh2021-new2d-react-II-flowraodong-7-11000.dat")) (476000 (unsteady? . #t) (flow-time . 6.) (time-step . 12000) (case-file . "hsh2021-new2d-react-II-flowraodong-7.cas") (data-file . "hsh2021-new2d-react-II-flowraodong-7-12000.dat")) (496000 (unsteady? . #t) (flow-time . 6.5) (time-step . 13000) (case-file . "hsh2021-new2d-react-II-flowraodong-7.cas") (data-file . "hsh2021-new2d-react-II-flowraodong-7-13000.dat")) (516000 (unsteady? . #t) (flow-time . 7.) (time-step . 14000) (case-file . "hsh2021-new2d-react-II-flowraodong-7.cas") (data-file . "hsh2021-new2d-react-II-flowraodong-7-14000.dat")) (536000 (unsteady? . #t) (flow-time . 7.5) (time-step . 15000) (case-file . "hsh2021-new2d-react-II-flowraodong-7.cas") (data-file . "hsh2021-new2d-react-II-flowraodong-7-15000.dat")) (556000 (unsteady? . #t) (flow-time . 8.) (time-step . 16000) (case-file . "hsh2021-new2d-react-II-flowraodong-7.cas") (data-file . "hsh2021-new2d-react-II-flowraodong-7-16000.dat")) (576000 (unsteady? . #t) (flow-time . 8.5) (time-step . 17000) (case-file . "hsh2021-new2d-react-II-flowraodong-7.cas") (data-file . "hsh2021-new2d-react-II-flowraodong-7-17000.dat")) (596000 (unsteady? . #t) (flow-time . 9.) (time-step . 18000) (case-file . "hsh2021-new2d-react-II-flowraodong-7.cas") (data-file . "hsh2021-new2d-react-II-flowraodong-7-18000.dat")) (616000 (unsteady? . #t) (flow-time . 9.5) (time-step . 19000) (case-file . "hsh2021-new2d-react-II-flowraodong-7.cas") (data-file . "hsh2021-new2d-react-II-flowraodong-7-19000.dat")) (636000 (unsteady? . #t) (flow-time . 10.) (time-step . 20000) (case-file . "hsh2021-new2d-react-II-flowraodong-7.cas") (data-file . "hsh2021-new2d-react-II-flowraodong-7-20000.dat")) (656000 (unsteady? . #t) (flow-time . 10.5) (time-step . 21000) (case-file . "hsh2021-new2d-react-II-flowraodong-7.cas") (data-file . "hsh2021-new2d-react-II-flowraodong-7-21000.dat")) (676000 (unsteady? . #t) (flow-time . 11.) (time-step . 22000) (case-file . "hsh2021-new2d-react-II-flowraodong-7.cas") (data-file . "hsh2021-new2d-react-II-flowraodong-7-22000.dat")) (696000 (unsteady? . #t) (flow-time . 11.5) (time-step . 23000) (case-file . "hsh2021-new2d-react-II-flowraodong-7.cas") (data-file . "hsh2021-new2d-react-II-flowraodong-7-23000.dat")) (716000 (unsteady? . #t) (flow-time . 12.) (time-step . 24000) (case-file . "hsh2021-new2d-react-II-flowraodong-7.cas") (data-file . "hsh2021-new2d-react-II-flowraodong-7-24000.dat")) (736000 (unsteady? . #t) (flow-time . 12.5) (time-step . 25000) (case-file . "hsh2021-new2d-react-II-flowraodong-7.cas") (data-file . "hsh2021-new2d-react-II-flowraodong-7-25000.dat")) (756000 (unsteady? . #t) (flow-time . 13.) (time-step . 26000) (case-file . "hsh2021-new2d-react-II-flowraodong-7.cas") (data-file . "hsh2021-new2d-react-II-flowraodong-7-26000.dat")) (776000 (unsteady? . #t) (flow-time . 13.5) (time-step . 27000) (case-file . "hsh2021-new2d-react-II-flowraodong-7.cas") (data-file . "hsh2021-new2d-react-II-flowraodong-7-27000.dat")) (796000 (unsteady? . #t) (flow-time . 14.) (time-step . 28000) (case-file . "hsh2021-new2d-react-II-flowraodong-7.cas") (data-file . "hsh2021-new2d-react-II-flowraodong-7-28000.dat")) (816000 (unsteady? . #t) (flow-time . 14.5) (time-step . 29000) (case-file . "hsh2021-new2d-react-II-flowraodong-7.cas") (data-file . "hsh2021-new2d-react-II-flowraodong-7-29000.dat")) (836000 (unsteady? . #t) (flow-time . 15.) (time-step . 30000) (case-file . "E:\lizhengyu_case\hsh2021-new2d-react-II-flowraodong-pumprate") (data-file . "E:\lizhengyu_case\hsh2021-new2d-react-II-flowraodong-pumprate.dat"))))
(autosave/save-case-preference 0)
(autosave/file-decimal-digits 6)
(autosave/file-suffix-type "iteration")
(autosave/overwrite? #f)
(autosave/filename "hsh2021-new2d-react-II-flowraodong")
(autosave/numfiles 0)
(autosave/frequency/data 1000)
(autosave/frequency/case 0)
(hg/wilcox_r14_r (44000000. 0. 81670.))
(hg/wilcox_r14_f (7190000000. -2. 0.))
(hg/wilcox_r13_r (100000000000. 0. 47490.))
(hg/wilcox_r13_f (85900000. 0. 1170.))
(hg/wilcox_r12_r (1450000. 1.44 2460.))
(hg/wilcox_r12_f (1470000. 1.63 3160.))
(hg/wilcox_r11_r (223. 0. -1800.))
(hg/wilcox_r11_f (8510000000. 0. 55840.))
(hg/wilcox_r10_f (319000. 0. 87000.))
(hg/wilcox_r9_f (18270. 0. 500.))
(hg/wilcox_r8_r (687000. 0. 6200.))
(hg/wilcox_r8_f (30600000. 0. 36600.))
(hg/wilcox_r7_f (3090. 0. 8800.))
(hg/wilcox_r6_f (18115. 0. 0.))
(hg/wilcox_r5_f (135. 0. 76080.))
(hg/wilcox_r4_r (7230000. 0. 11800.))
(hg/wilcox_r4_f (61500000. 0. 43300.))
(hg/wilcox_r3_r (2550000. 0. 13800.))
(hg/wilcox_r3_f (19300000. 0. 93300.))
(hg/wilcox_r2_f (45000000. 0. 30270.))
(hg/wilcox_r1_f (42500000. 0. 16130.))
(hg/hg-hgo-rate (3090. 0. 8800.))
(hg/hg-hcl-rate (12044.09 0. 18000.))
(hg/h2-h-ratio 1.)
(hg/h-o-ratio 0.5)
(hg/oh-mode 1)
(hg/o-mode 0)
(hg/eval-hg-balance? #f)
(hg/rate-limit 1e+30)
(hg/model 0)
(hg/fuel-data-list2 ("" "" "" "" ""))
(hg/fuel-data-list1 (-1 0 2 0 0. 0 0. 1. 0. 0. 0 0. 1. 0.))
(hg/tmax-value2 2300)
(hg/tmax-value1 1.1)
(hg/tmax-method 0)
(hg/pdf-type 0)
(hg/tvar-method 0)
(hg/turbulent-nint 10)
(hg/turbulent-spe1 "")
(hg/turbulent-mode 0)
(hg/turbulent? #f)
(hg/inlet-diffusion? #f)
(hg/user-source-only? #f)
(hg/user-hg? #f)
(soot/ctar-soot-rate (502000000. 0. 198900.))
(soot/ctar-gasf-rate (97700000000. 0. 286900.))
(soot/ctar-oxid-rate (677000. 0. 52300.))
(soot/ctar-fuels (""))
(soot/ctar-nfspe (0))
(soot/ctar-pdfsid (0))
(soot/ctar-frac (0.3))
(soot/uds-id 0)
(soot/precmixf-from-uds 0)
(soot/precmixf-from-pdf 1)
(soot/prec-coeffs (3 3 0. 0.0575 3.797003e-06 -0.001920161 0.05277236 7 0.0575 0.128 1.051312 -71.34743 1964.038 -28182.59 223543.4 -932192. 1599627. 3 0.128 1. 0.007988927999999999 -0.008440912 0.0004273194))
(soot/h2o-massfrac 0.)
(soot/co2-massfrac 0.)
(soot/o2-massfrac 0.233)
(soot/precmw 26.)
(soot/fuel-mf (1.))
(soot/fuel-hnum (4.))
(soot/fuel-cnum (1.))
(soot/fuel-spec-list ())
(soot/fuel-nsfuel 1)
(soot/oh-mode 1)
(soot/o-mode 0)
(soot/lee-t2 19778.)
(soot/lee-c2 8903.51)
(soot/lee-c1 105.81)
(soot/lee-coxid 1.)
(soot/lee-coleff 0.13)
(soot/fjo-coxid 1.)
(soot/fjo-coleff 0.04)
(soot/fjo-comega 105.8125)
(soot/mbh-nuc-t2 6390.)
(soot/mbh-nuc-t1 4378.)
(soot/mbh-nuc-c2 (178. 9.5))
(soot/mbh-nuc-c1 (127. 8.880000000000001))
(soot/mbh-cgamma 9000.6)
(soot/mbo-tgamma 12100.)
(soot/mbo-talpha 21100.)
(soot/mbo-cgamma 11700.)
(soot/mbo-cbeta 1.)
(soot/mbo-calpha 54.)
(soot/sgs-soot ())
(soot/prec-soot ())
(soot/prec-from 0)
(soot/precsgs-list ("c2h2" "c6h6" "c2h4"))
(soot/two-magnus 4)
(soot/two-beta 8e-14)
(soot/two-alpha 100000)
(soot/two-activ-energ 90000)
(soot/two-exp 2.32e+17)
(soot/two-linear 1e-15)
(soot/two-branch 100)
(soot/two-limit 1e-10)
(soot/one-magnus 4)
(soot/one-activ-energ 20000)
(soot/one-equi-max 3)
(soot/one-equi-min 1.67)
(soot/one-equi-exp 3)
(soot/one-cf 1.5)
(soot/oxid-soot "")
(soot/fuel-soot "")
(soot/fuel-stoich 3.6363)
(soot/soot-stoich 2.6667)
(soot/soot-mean-dens 2000)
(soot/soot-incp-mass 144.)
(soot/soot-mean-diam 2.2e-08)
(soot/user-source-only? #f)
(soot/radio-soot-general? #f)
(soot/radio-soot-none? #t)
(soot/oxidation-lee? #f)
(soot/oxidation-fjo? #t)
(soot/tar-species "")
(soot/solve-ctar? #f)
(soot/coal-derived? #f)
(soot/moss-brookes-hall? #f)
(soot/moss-brookes? #f)
(soot/two-step? #f)
(soot/one-step? #f)
(soot/tmax-value2 2300)
(soot/tmax-value1 1.1)
(soot/tmax-method 0)
(soot/pdf-type 0)
(soot/tvar-method 0)
(soot/turbulent-nint 10)
(soot/turbulent-spe1 "")
(soot/turbulent-mode 0)
(soot/turbulent? #f)
(soot/turb-schmidt 0.7)
(soot/inlet-diffusion? #t)
(soot/max-soot-fuel 3)
(soot/max-sgs-spec 5)
(soot/max-prec-spec 5)
(sox/h-oh-f (22000000000. -2 0))
(sox/so-o-r (190546000000000. 0 124404))
(sox/so-o-f (8709650000. -1.8 0))
(sox/sh-h-r (866961000000000. 0 91247))
(sox/sh-h-f (1096.48 0 0))
(sox/so-o2-r (1663410 0 18189))
(sox/so-o2-f (446683 0 6458))
(sox/h2s-o-r (988553000. 0 14420))
(sox/h2s-o-f (4365.16 0 3298))
(sox/sh-o-r (2985390000. 0 40484))
(sox/sh-o-f (354814000. 0 642))
(sox/so-oh-r (7691300000. 0 28358))
(sox/so-oh-f (162181000. 0 613))
(sox/h2s-oh-r (31045600 0 29111))
(sox/h2s-oh-f (138.039 0 894))
(sox/h2s-h-r (9375620 0 14940))
(sox/h2s-h-f (18197000 0 1788))
(sox/so3-o-r (100 0 9500))
(sox/so3-o-f (1200000 0 9500))
(sox/so2-o-r (741000000000000. -1 82689))
(sox/so2-o-f (363 0 -1000))
(sox/h2-h-ratio 1)
(sox/h-o-ratio 0.5)
(sox/eval-s-balance? #f)
(sox/rate-limit 1000000.)
(sox/old-kp? #f)
(sox/product-intermed? #f)
(sox/product-so3? #f)
(sox/fuel-chars-h2s-frac 0)
(sox/fuel-chars-so2-frac 1)
(sox/fuel-chars-convfrac 1)
(sox/fuel-volts-h2s-frac 1)
(sox/fuel-volts-so2-frac 0)
(sox/fuel-volts-convfrac 1)
(sox/fuel-fuels-h2s-frac 1)
(sox/fuel-fuels-so2-frac 0)
(sox/fuel-fuels-convfrac 1)
(sox/fuel-char-s-to 0)
(sox/fuel-s-intermediate 0)
(sox/fuel-ys-char 0)
(sox/fuel-ys-volatile 0)
(sox/fuel-ys-fuel 0)
(sox/fuel-species "")
(sox/fuel-type 1)
(sox/fuel-data-list4-combusting ())
(sox/fuel-data-list3-droplet ())
(sox/fuel-data-list2 ("" "" "" "" ""))
(sox/fuel-data-list1 (-1 0 2 0 0 0. 1. 0. 1. 0 0. 1. 1. 0.))
(sox/oh-mode 1)
(sox/o-mode 0)
(sox/tmax-value2 2300)
(sox/tmax-value1 1.1)
(sox/tmax-method 0)
(sox/pdf-type 0)
(sox/tvar-method 0)
(sox/turbulent-nint 10)
(sox/turbulent-spe1 "")
(sox/turbulent-mode 0)
(sox/turbulent? #f)
(sox/inlet-diffusion? #t)
(sox/user-replace? #f)
(sox/user-sox? #f)
(nox/sncr-urea-n2o-m-f (6.9e+17 -2.5 64760))
(nox/sncr-urea-n2o-oh-f (2000000 0 10000))
(nox/sncr-urea-nco-oh-f (10000000 0 0))
(nox/sncr-urea-nco-no-f (10000000 0 -390))
(nox/sncr-urea-hnco-m-f (240000000. 0.85 68000))
(nox/sncr-urea-decomp-2 (61300 0 20980))
(nox/sncr-urea-decomp-1 (12700 0 15540))
(nox/sncr-nh3-no-f2 (0.35 7.65 125300))
(nox/sncr-nh3-n2-f2 (424 5.3 83600))
(nox/sncr-nh3-no-f (221000000000000. 0 38160))
(nox/sncr-nh3-n2-f (245000000000000. 0 29400))
(nox/reburn-oh-h2-r (452000 1.6 80815))
(nox/reburn-oh-h2-f (102000 1.6 13802))
(nox/reburn-ch1-peq-ch0 (580000 -2.64 -77077))
(nox/reburn-ch1-peq-ch1 (63000000 -3.33 15090))
(nox/reburn-ch1-peq-ch2 (0 0 0))
(nox/reburn-ch2-peq-ch0 (130000000. -2.64 -77077))
(nox/reburn-ch2-peq-ch1 (14000000000. -3.33 15090))
(nox/reburn-ch2-peq-ch2 (2300000 -1.54 27977))
(nox/reburn-ch3-peq-ch0 (21000000000. -2.64 -77077))
(nox/reburn-ch3-peq-ch1 (2300000000000. -3.33 15090))
(nox/reburn-ch3-peq-ch2 (370000000. -1.54 27977))
(nox/reburn-ch4-peq-ch0 (306000000000. -2.64 -77077))
(nox/reburn-ch4-peq-ch1 (33100000000000. -3.33 15090))
(nox/reburn-ch4-peq-ch2 (5300000000. -1.54 27977))
(nox/reburn-ch3-no (200000 0 0))
(nox/reburn-ch2-no (1400000 0 550))
(nox/reburn-ch1-no (100000000. 0 0))
(nox/n2opath-n2o-no1-r (1.45e-29 9.259 11651))
(nox/n2opath-n2o-no1-f (29000000 0 11651))
(nox/n2opath-n2-n2o-r (400000000. 0 28234))
(nox/n2opath-n2-n2o-f (4.44e+32 -8.358000000000001 28234))
(nox/fuel-char-no (230 0 34100))
(nox/fuel-nh3-no-r (180000000. 0 27000))
(nox/fuel-nh3-no-f (4000000 0 32000))
(nox/fuel-hcn-no-r (3000000000000. 0 60000))
(nox/fuel-hcn-no-f (10000000000. 0 67000))
(nox/prompt-no (6400000 0 72500))
(nox/thermal-oh-pe (212.9 -0.57 4595))
(nox/thermal-o-fe (397000 -0.5 31090))
(nox/thermal-o-pe (36.64 0.5 27123))
(nox/thermal-z3-r (170000000. 0 24560))
(nox/thermal-z3-f (71000000 0 450))
(nox/thermal-z2-r (3810 1 20820))
(nox/thermal-z2-f (18000 1 4680))
(nox/thermal-z1-r (38000000 0 425))
(nox/thermal-z1-f (180000000. 0 38370))
(nox/urea-to-hnco-frac 0.45)
(nox/urea-to-nh3-frac 0.55)
(nox/urea-decomp-model 0)
(nox/sncr-co-shift-const (17.5 68))
(nox/sncr-co-shift? #f)
(nox/sncr-o2vf-limit 0)
(nox/sncr-temp-max 1373)
(nox/sncr-temp-min 1073)
(nox/sncr-chem-model 1)
(nox/sncr-pdf-f-reagent 1.)
(nox/sncr-pdf-stream-id 1)
(nox/sncr-species "")
(nox/sncr-injection-type 0)
(nox/reburn-temp-max 2100.)
(nox/reburn-temp-min 1600.)
(nox/reburn-modhcn-rate 0.0004)
(nox/reburn-modno-rate 0.0004)
(nox/reburn-fuel-species-list ())
(nox/reburn-fuel-species "")
(nox/reburn-fuel-type 0)
(nox/reburn-model 0)
(nox/n2opath-oh-mode 0)
(nox/n2opath-o-mode 0)
(nox/n2opath-n2o-model 0)
(nox/fuel-nh3-switch 1)
(nox/fuel-charn-nh3-frac 0)
(nox/fuel-charn-hcn-frac 0)
(nox/fuel-charn-nox-frac 1)
(nox/fuel-charn-convfrac 1)
(nox/fuel-char-n-to 3)
(nox/fuel-bet-area 25000)
(nox/fuel-yn-char 0)
(nox/fuel-yn-volatile 0)
(nox/fuel-yn-fuel 0)
(nox/fuel-voltn-nh3-frac 0)
(nox/fuel-voltn-hcn-frac 1)
(nox/fuel-voltn-nox-frac 0)
(nox/fuel-voltn-convfrac 1)
(nox/fuel-fueln-nh3-frac 0)
(nox/fuel-fueln-hcn-frac 1)
(nox/fuel-fueln-nox-frac 0)
(nox/fuel-fueln-convfrac 1)
(nox/fuel-n-intermediate 2)
(nox/fuel-fuel-species "")
(nox/fuel-type 0)
(nox/fuel-data-list4-combusting ())
(nox/fuel-data-list3-droplet ())
(nox/fuel-data-list2 ("" "" "" "" ""))
(nox/fuel-data-list1 (-1 0 2 0 1. 1. 2 0. 1. 0. 1. 0. 3 0. 1. 1. 0. 0. 25000.))
(nox/prompt-equivalence-ratio 1)
(nox/prompt-carbon-number 1)
(nox/prompt-fuel-species-list ())
(nox/prompt-fuel-species "")
(nox/thermal-limit-switch 0)
(nox/thermal-oh-mode 0)
(nox/thermal-o-mode 0)
(nox/user-eq-mw (30.0061 27.02582 17.03061 44.0128 60.05583 43.02522 42.01725))
(nox/set-user-mw? #f)
(nox/tmax-value2 2300)
(nox/tmax-value1 1.1)
(nox/tmax-method 0)
(nox/pdf-type 0)
(nox/tvar-method 0)
(nox/turbulent-nint 10)
(nox/turbulent-spe1 "")
(nox/turbulent-mode 0)
(nox/turbulent? #f)
(nox/inlet-diffusion? #t)
(nox/sncr-udf-replace? #f)
(nox/n2opath-udf-replace? #f)
(nox/fuel-udf-replace? #f)
(nox/prompt-udf-replace? #f)
(nox/thermal-udf-replace? #f)
(nox/user-nox? #f)
(nox/sncr-nox? #f)
(nox/reburn-nox? #f)
(nox/n2opath-nox? #f)
(nox/fuel-nox? #f)
(nox/prompt-nox? #f)
(nox/thermal-nox? #f)
(nox/max-rbfuel-spec 5)
(nox/max-fuel-spec 10)
(soot/beta-models? #f)
(sox/beta-models? #f)
(pollutant/pdf-all-cells? #t)
(pollutant/int-data 0)
(pollutant/real-data 0.)
(pollut_hg/eq_start 15)
(pollut_soot/eq_start 12)
(pollut_sox/eq_start 7)
(pollut_hocl/patch 0)
(pollut_hgcl/patch 0)
(pollut_cl2/patch 0)
(pollut_cl/patch 0)
(pollut_hgo/patch 0)
(pollut_hcl/patch 0)
(pollut_hgcl2/patch 0)
(pollut_hg/patch 0)
(pollut_ctar/patch 0)
(pollut_nuclei/patch 0)
(pollut_soot/patch 0)
(pollut_so/patch 0)
(pollut_sh/patch 0)
(pollut_so3/patch 0)
(pollut_h2s/patch 0)
(pollut_so2/patch 0)
(pollut_nco/patch 0)
(pollut_hnco/patch 0)
(pollut_urea/patch 0)
(pollut_n2o/patch 0)
(pollut_nh3/patch 0)
(pollut_hcn/patch 0)
(pollut_no/patch 0)
(tvar/cdiss 2.)
(tvar/cprod 2.86)
(tvar/explicit-relax 1)
(tvar/residual-tolerance 0.0001)
(tvar/iter-tolerance 0.05)
(tvar/max-iter 5)
(tvar/patch 0)
(tvar/default 0)
(tvar/amg-stabilization 0)
(tvar/amg-method 0)
(tvar/cycle-type 0)
(tvar/amg-beta 0.7)
(tvar/amg-alpha 0.1)
(tvar/scheme 1)
(tvar/relax 0.9)
(tvar/solve? #f)
(pollutant/old-injection-material-sources-need-update? #f)
(pollutant/patch (0 0 0 0 0 0 0 0 0 0 0 0 0 0 0 0 0 0 0 0 0 0 0))
(pollutant/default (0 0 0 0 0 0 0 0 0 0 0 0 0 0 0 0 0 0 0 0 0 0 0))
(pollutant/amg-stabilization (0 0 0 0 0 0 0 0 0 0 0 0 0 0 0 0 0 0 0 0 0 0 0))
(pollutant/amg-method (0 0 0 0 0 0 0 0 0 0 0 0 0 0 0 0 0 0 0 0 0 0 0))
(pollutant/cycle-type (0 0 0 0 0 0 0 0 0 0 0 0 0 0 0 0 0 0 0 0 0 0 0))
(pollutant/amg-beta (0.7 0.7 0.7 0.7 0.7 0.7 0.7 0.7 0.7 0.7 0.7 0.7 0.7 0.7 0.7 0.7 0.7 0.7 0.7 0.7 0.7 0.7 0.7))
(pollutant/amg-alpha (0.1 0.1 0.1 0.1 0.1 0.1 0.1 0.1 0.1 0.1 0.1 0.1 0.1 0.1 0.1 0.1 0.1 0.1 0.1 0.1 0.1 0.1 0.1))
(pollutant/scheme (0 0 0 0 0 0 0 0 0 0 0 0 0 0 1 1 1 1 1 1 1 1 1))
(pollutant/relax (0.9 0.9 0.9 0.9 0.9 0.9 0.9 0.9 0.9 0.9 0.9 0.9 0.9 0.9 0.9 0.9 0.9 0.9 0.9 0.9 0.9 0.9 0.9))
(pollutant/solve? (#f #f #f #f #f #f #f #f #f #f #f #f #f #f #f #f #f #f #f #f #f #f #f))
(pollutant/active? (#f #f #f #f #f #f #f #f #f #f #f #f #f #f #f #f #f #f #f #f #f #f #f))
(pollut/isat-solve-pollut-only? #t)
(pollut/pollut-spe-sol-list ())
(pollut/equil-spe-list ())
(pollut/orig-spe-list ())
(pollut/detailed-chem-post-proc? #f)
(pressure/pseudo-cpl-expl-omega-v 0.5)
(pressure/pseudo-cpl-expl-omega-p 0.5)
(pressure-coupled/mom/pseudo-explicit-relax 0.5)
(pressure-coupled/pressure/pseudo-explicit-relax 0.5)
(uds/pseudo-time-scale-factor (1.))
(uds/pseudo-implicit-relax (1.))
(uds/pseudo-specific? (#t))
(uds/pseudo-relax (0.75))
(wetsteam/pseudo-time-scale-factor 1.)
(iac/pseudo-time-scale-factor 1.)
(pb-disc/pseudo-time-scale-factor (1.))
(pb-dqmom/pseudo-time-scale-factor (1.))
(pb-smm/pseudo-time-scale-factor (1.))
(pb-qmom/pseudo-time-scale-factor (1.))
(pollutant/pseudo-time-scale-factor (1. 1. 1. 1. 1. 1. 1. 1. 1. 1. 1. 1. 1. 1. 1. 1. 1. 1. 1. 1. 1. 1. 1.))
(ufla-y/pseudo-time-scale-factor 1.)
(inert/pseudo-time-scale-factor 1.)
(ignition/pseudo-time-scale-factor 1.)
(premix-g-var/pseudo-time-scale-factor 1.)
(premix-g-eqn/pseudo-time-scale-factor 1.)
(ecfm-sigma/pseudo-time-scale-factor 1.)
(granular-temperature/pseudo-time-scale-factor 1.)
(pull/pseudo-time-scale-factor 1.)
(premixc/pseudo-time-scale-factor 1.)
(fvar2/pseudo-time-scale-factor 1.)
(fvar/pseudo-time-scale-factor 1.)
(fmean2/pseudo-time-scale-factor 1.)
(fmean/pseudo-time-scale-factor 1.)
(drsm/pseudo-time-scale-factor 1.)
(retheta/pseudo-time-scale-factor 1.)
(intermit/pseudo-time-scale-factor 1.)
(omega/pseudo-time-scale-factor 1.)
(kl/pseudo-time-scale-factor 1.)
(f/pseudo-time-scale-factor 1.)
(v2/pseudo-time-scale-factor 1.)
(epsilon/pseudo-time-scale-factor 1.)
(k/pseudo-time-scale-factor 1.)
(nut/pseudo-time-scale-factor 1.)
(w-swirl/pseudo-time-scale-factor 1.)
(mp/pseudo-time-scale-factor 1.)
(dqmom-iem/pseudo-time-scale-factor 1.)
(species/pseudo-time-scale-factor (1. 1. 1. 1. 1. 1. 1. 1. 1.))
(enthalpy/pseudo-time-scale-factor 1.)
(tvar/pseudo-time-scale-factor 1.)
(temperature/pseudo-time-scale-factor 1.)
(pressure/pseudo-time-scale-factor 1.)
(mom/pseudo-time-scale-factor 1.)
(dynamesh/smooth/laplace/pseudo-time-step 1.)
(wd-phi/pseudo-time-scale-factor 1.)
(wetsteam/pseudo-implicit-relax 0.1)
(iac/pseudo-implicit-relax 0.3)
(pb-disc/pseudo-implicit-relax (1.))
(pb-dqmom/pseudo-implicit-relax (0.5))
(pb-smm/pseudo-implicit-relax (1.))
(pb-qmom/pseudo-implicit-relax (1.))
(pollutant/pseudo-implicit-relax (0.9 0.9 0.9 0.9 0.9 0.9 0.9 0.9 0.9 0.9 0.9 0.9 0.9 0.9 0.9 0.9 0.9 0.9 0.9 0.9 0.9 0.9 0.9))
(ufla-y/pseudo-implicit-relax 1.)
(inert/pseudo-implicit-relax 1.)
(ignition/pseudo-implicit-relax 0.7)
(premix-g-var/pseudo-implicit-relax 0.8)
(premix-g-eqn/pseudo-implicit-relax 0.5)
(ecfm-sigma/pseudo-implicit-relax 0.9)
(granular-temperature/pseudo-implicit-relax 0.2)
(premixc/pseudo-implicit-relax 0.9)
(fvar2/pseudo-implicit-relax 0.9)
(fvar/pseudo-implicit-relax 0.9)
(fmean2/pseudo-implicit-relax 1.)
(fmean/pseudo-implicit-relax 1.)
(drsm/pseudo-implicit-relax 0.8)
(retheta/pseudo-implicit-relax 0.8)
(intermit/pseudo-implicit-relax 0.8)
(omega/pseudo-implicit-relax 0.8)
(kl/pseudo-implicit-relax 0.8)
(f/pseudo-implicit-relax 0.8)
(v2/pseudo-implicit-relax 0.8)
(epsilon/pseudo-implicit-relax 0.8)
(k/pseudo-implicit-relax 0.8)
(nut/pseudo-implicit-relax 0.8)
(w-swirl/pseudo-implicit-relax 0.9)
(mp/pseudo-implicit-relax 0.5)
(dqmom-iem/pseudo-implicit-relax 1.)
(species/pseudo-implicit-relax (1. 1. 1. 1. 1. 1. 1. 1. 1.))
(enthalpy/pseudo-implicit-relax 1.)
(tvar/pseudo-implicit-relax 0.9)
(temperature/pseudo-implicit-relax 1.)
(wetsteam/pseudo-specific? #t)
(iac/pseudo-specific? #t)
(pb-disc/pseudo-specific? (#t))
(pb-dqmom/pseudo-specific? (#t))
(pb-smm/pseudo-specific? (#t))
(pb-qmom/pseudo-specific? (#t))
(pollutant/pseudo-specific? (#t #t #t #t #t #t #t #t #t #t #t #t #t #t #t #t #t #t #t #t #t #t #t))
(ufla-y/pseudo-specific? #t)
(inert/pseudo-specific? #t)
(ignition/pseudo-specific? #t)
(premix-g-var/pseudo-specific? #t)
(premix-g-eqn/pseudo-specific? #t)
(ecfm-sigma/pseudo-specific? #t)
(granular-temperature/pseudo-specific? #t)
(premixc/pseudo-specific? #t)
(fvar2/pseudo-specific? #t)
(fvar/pseudo-specific? #t)
(fmean2/pseudo-specific? #t)
(fmean/pseudo-specific? #t)
(drsm/pseudo-specific? #t)
(retheta/pseudo-specific? #t)
(intermit/pseudo-specific? #t)
(omega/pseudo-specific? #t)
(kl/pseudo-specific? #t)
(f/pseudo-specific? #t)
(v2/pseudo-specific? #t)
(epsilon/pseudo-specific? #t)
(k/pseudo-specific? #t)
(nut/pseudo-specific? #t)
(w-swirl/pseudo-specific? #t)
(mp/pseudo-specific? #t)
(dqmom-iem/pseudo-specific? #t)
(species/pseudo-specific? (#t #t #t #t #t #t #t #t #t))
(enthalpy/pseudo-specific? #t)
(tvar/pseudo-specific? #t)
(temperature/pseudo-specific? #t)
(p1/pseudo-relax 1.)
(dpm/pseudo-relax 0.5)
(turb-viscosity/pseudo-relax 1.)
(body-force/pseudo-relax 1.)
(density/pseudo-relax 1.)
(wetsteam/pseudo-relax 0.75)
(iac/pseudo-relax 0.75)
(pb-disc/pseudo-relax (0.75))
(pb-dqmom/pseudo-relax (0.75))
(pb-smm/pseudo-relax (0.75))
(pb-qmom/pseudo-relax (0.75))
(pollutant/pseudo-relax (0.75 0.75 0.75 0.75 0.75 0.75 0.75 0.75 0.75 0.75 0.75 0.75 0.75 0.75 0.75 0.75 0.75 0.75 0.75 0.75 0.75 0.75 0.75))
(ufla-y/pseudo-relax 0.75)
(inert/pseudo-relax 0.75)
(ignition/pseudo-relax 0.75)
(premix-g-var/pseudo-relax 0.75)
(premix-g-eqn/pseudo-relax 0.75)
(ecfm-sigma/pseudo-relax 0.75)
(granular-temperature/pseudo-relax 0.75)
(pull/pseudo-relax 0.75)
(premixc/pseudo-relax 0.75)
(fvar2/pseudo-relax 0.75)
(fvar/pseudo-relax 0.75)
(fmean2/pseudo-relax 0.75)
(fmean/pseudo-relax 0.75)
(drsm/pseudo-relax 0.75)
(retheta/pseudo-relax 0.75)
(intermit/pseudo-relax 0.75)
(omega/pseudo-relax 0.75)
(kl/pseudo-relax 0.75)
(f/pseudo-relax 0.75)
(v2/pseudo-relax 0.75)
(epsilon/pseudo-relax 0.75)
(k/pseudo-relax 0.75)
(nut/pseudo-relax 0.75)
(w-swirl/pseudo-relax 0.75)
(mp/pseudo-relax 0.5)
(dqmom-iem/pseudo-relax 0.75)
(species/pseudo-relax (0.75 0.75 0.75 0.75 0.75 0.75 0.75 0.75 0.75))
(enthalpy/pseudo-relax 0.75)
(tvar/pseudo-relax 0.75)
(temperature/pseudo-relax 0.75)
(pressure/pseudo-relax 0.5)
(mom/pseudo-relax 0.5)
(dynamesh/smooth/laplace/pseudo-relax 0.75)
(wd-phi/pseudo-relax 0.75)
(cvt/pseudo-relax 1.)
(disco/pseudo-relax 1.)
(delh/pseudo-relax 0.9)
(drift/pseudo-relax 0.1)
(pseudo/autotime-lscale-userspec 1.)
(pseudo/autotime-lscale-option 1)
(pseudo-auto-time-verbosity 0)
(pseudo-auto-time-step-scale-factor 1.)
(pseudo-solid-dt 1000.)
(pseudo-auto-time-solid-scale-factor 1.)
(pseudo-auto-time-solid? #t)
(pseudo-auto-time-step 1.)
(pseudo-auto-time-step? #t)
(pseudo/pv-coupling-all? #f)
(pseudo-transient-formulation? #f)
(pseudo-time-step 1.)
(dpm/cell-functions/level 0)
(dpm/io/cfd-post/export-residence-time? #t)
(dpm/io/cfd-post/export-step? #f)
(dpm/io/cfd-post/export-int64? #f)
(dpm/io/cfd-post/export-float64? #f)
(dpm/io/cfd-post/export-float-binary? #t)
(dpm/io/cfd-post/export-int-binary? #f)
(dpm/io/buffer-size 10000)
(dpm/allow-nita? #f)
(dpm/verbosity 1)
(dpm/transient/export-name "particle-data-1")
(dpm/dpm-vof/euler/allow-parallel-hybrid? #f)
(dpm/dpm-vof/euler/check-neighbour-vof? #t)
(dpm/n-dpm-domains 0)
(dpm/dpm-vof-gran-temp-lower-limit 1e-05)
(dpm/dpm-vof-velocity-correction? #f)
(dpm/dpm-vof-scheme-type 0)
(dpm/dpm-vof-show-internal-variables? #f)
(dpm/dpm_vof? #f)
(dpm/check-node-coords? #f)
(dpm/latent-heat-at-boiling? #t)
(dpm/absolute-pressure? #t)
(dpm/raoult? #f)
(dpm/multicomponent-tolerance 1e-05)
(dpm/fill-sources-per-material? #f)
(dpm/density-multispecies? #f)
(dpm/multicomponent-boiling? #t)
(dpm/cp-correction? #t)
(dpm/fractional-change-limit-heat 0.1)
(dpm/fractional-change-limit-mass 0.3)
(dpm/rkmulticomponent? #t)
(dpm/random/seed-restore? #t)
(dpm/gauss-random 0.5)
(dpm/random-gauss? #t)
(dpm/uniform-random 0.5)
(dpm/random-uniform? #t)
(dpm/tracking-order-randomizations 0)
(dpm/latent-heat-temperature-depend? #f)
(dpm/boiling-pressure-depend? #f)
(dpm/rkvaporization? #f)
(dpm/limiting-time-algorithm? #t)
(dpm/minimum-vapor-fraction-new 1e-05)
(dpm/minimum-vapor-fraction 0.01)
(dpm/virtual-mass-factor 0.5)
(dpm/virtual-mass? #f)
(dpm/pressure-force? #f)
(dpm/pressure-force-explicit? #f)
(dpm/flush-sources-at-timestep? #t)
(dpm/fluid-flow-time-stepping? #t)
(dpm/create-particles-with-particle-time-step? #f)
(dpm/last-time-step 0)
(dpm/n-time-steps 1)
(dpm/time-step 0)
(dpm/physical-time-step 0.001)
(dpm/flow-time 15.)
(dpm/short-wave-airblast? #f)
(dpm/atomizer-uniform-mass-distribution? #f)
(dpm/solid-cone-uniform-mass-distribution? #f)
(dpm/stagger-factor 1)
(dpm/stagger_radius_standard_inj 0)
(dpm/stagger-temporally? #f)
(dpm/stagger_atomizer_inj? #t)
(dpm/stagger_standard_inj? #f)
(dpm/wall-film-expert? #f)
(dpm/film-splash-angle-slope 0.266)
(dpm/film-splash-angle 65.40000000000001)
(dpm/film-min-dsplash-param 0.02)
(dpm/film-max-face-dist 1e-05)
(dpm/film-m-imp-interaction 0)
(dpm/film-p-imp-interaction 0)
(dpm/film-mean-interaction 0)
(dpm/film-gas-interaction #t)
(dpm/film-visc-interaction #t)
(dpm/film-separation-height 1e-05)
(dpm/film-separation-angle 90)
(dpm/film-node-values? #t)
(dpm/pathlines-single-id -1)
(dpm/pathline-scheme 1)
(dpm/pathlines-low-order? #f)
(dpm/pathlines-relative? #t)
(dpm/pathline-face-intersection-algorithm 0)
(dpm/particle-relocation 2)
(dpm/particle-synchronization 1)
(dpm/particle-recreate 1)
(dpm/particle-reset 2)
(dpm/particle-repartition-algorithm 1)
(dpm/locate/method 0)
(dpm/face-intersection-algorithm 5)
(dpm/display-steps 1)
(dpm/lowest-mass 5.236e-25)
(dpm/lowest-diameter 1e-08)
(dpm/number-of-cells-to-cross 1)
(dpm/acceleration-to-faces-for-rk? #t)
(dpm/auto-max-step-size-refinements 20)
(dpm/auto-max-error 1e-05)
(dpm/auto-tracking-scheme-selection? #t)
(dpm/limit-min-time-step? #t)
(dpm/tracking-scheme 0)
(dpm/tracking-scheme-high 1)
(dpm/tracking-scheme-low 0)
(dpm/auto-step-size-control? #t)
(dpm/max-find-cell-depth 2000)
(dpm/debug-output-level 0)
(dpm/average/each-step? #f)
(dpm/average/ddpm-vars? #t)
(dpm/average/source-terms? #t)
(dpm/average/kernel-gaussian 1.)
(dpm/average/kernel 2)
(dpm/average/nodes? #f)
(dpm/variable-interpolation/velocity-wall-interpolation? #f)
(dpm/temperature-interpolation? #f)
(dpm/variable-interpolation? #t)
(dpm/search-before-iteration? #f)
(dpm/closest-face-search? #t)
(dpm/pre-write-particle-project-dem? #f)
(dpm/pre-write-particle-project? #t)
(dpm/pre-write-particle-check? #f)
(dpm/use-face-v-with-b-injection? #t)
(dpm/relocate-init-particles? #f)
(dpm/disallow-aborted-particles? #t)
(dpm/closest-cell-search? #t)
(dpm/full-pointwise-search? #f)
(dpm/nd-point-search/polyhedron-tet-division-level 0)
(dpm/nd-point-search? #t)
(dpm/sample-pre "")
(dpm/collect-sample? #f)
(dpm/relocate-unsteady-particles-for-mdm? #t)
(dpm/consider-transient-mesh-movement? #t)
(dpm/consider-discrete-phase-volume-fraction? #t)
(dpm/source-terms-linearized? #f)
(dpm/eulerian_source_term_coupling? #f)
(dpm/sources-max-part-ap 0.1)
(dpm/sources-as-in-v61? #f)
(dpm/sources-delta-implicit? #t)
(dpm/sources-implicit? #t)
(dpm/sources-every-flow-iteration? #t)
(dpm/implicit-momentum-coupling? #t)
(dpm/steady-spray-cfl 5)
(dpm/levich-breakup-constant 14.9)
(dpm/levich-breakup-type 0)
(dpm/spray-suite-consts (8 5 0.5 0.33333333 3.3333333 1 0.188 1.73 0.61 0 14.9 0.5 0.1))
(dpm/wave-mass-cutoff 0.05)
(dpm/atomizer-spread-param 3.5)
(dpm/tab-spread-parameter 3.5)
(dpm/lower-tab-diameter-ratio 0)
(dpm/number-tab-diameters 2)
(dpm/random-tab-diam? #t)
(dpm/all-particles-in-liquid-core? #t)
(dpm/spray-suite/ssd-nu-t 1.)
(dpm/spray-suite/ssd-x-si -0.1)
(dpm/spray-suite/ssd-x-ratio 1.2)
(dpm/spray-suite/ssd-min-diam 1e-06)
(dpm/spray-suite/ssd-np-target 1000.)
(dpm/spray-suite/ssd-core-bu 1.73)
(dpm/spray-suite/ssd-we-cr 6.)
(dpm/spray-suite/ssd-np-max-child 50)
(dpm/spray-suite/ssd-n-diam 100)
(dpm/spray-suite-ssd? #f)
(dpm/spray-suite-khrt? #f)
(dpm/spray-suite-wave-rayleigh-growth? #t)
(dpm/spray-suite-wave-collide? #t)
(dpm/spray-suite-wave? #f)
(dpm/spray-suite-tab? #f)
(dpm/spray-suite-break-up? #f)
(dpm/spray-suite-coalescence? #t)
(dpm/spray-suite-beta-models? #f)
(dpm/collision/dem/have-friction-beta? #f)
(dpm/collision/dem/energy-conservation-report #f)
(dpm/collision/dem/inhibit-particle-tracking #f)
(dpm/collision/dem/auto-create-collision-partners? #t)
(dpm/collision/dem/collision-laws ())
(dpm/collision/dem/collision-partners-w ())
(dpm/collision/dem/collision-partners-p ())
(dpm/collision/dem/friction-force-equiv-min-acceleration 1e-06)
(dpm/collision/dem/static-edge-length 0.001)
(dpm/collision/dem/edge-length-factor 1.5)
(dpm/collision/dem/adaptive-edge-length? #t)
(dpm/collision/dem/max-particle-velocity 100)
(dpm/collision/dem/time-integration-scheme 0)
(dpm/collision/dem/number-of-substeps-in-time 1)
(dpm/collision/dem/expert-user? #f)
(dpm/collision/dem? #f)
(dpm/collision/coeff-restitution (1. 1.))
(dpm/collision/n-coeffs-restitution 2)
(dpm/collision/min-time-step 5e-07)
(dpm/collision/event-type 0)
(dpm/collision/model-type 0)
(dpm/collision/stencil-size 0)
(dpm/collision/stencil-size-use-ccm-default? #t)
(dpm/collision/stencil-size-use-cfdcm-default? #t)
(dpm/collision/collision-mesh-type 0)
(dpm/collision/mode 1)
(dpm/collision? #f)
(dpm/pdf-tran-unsteady-rho-limit 0.1)
(dpm/pdf-tran-inc-time-avg 0)
(dpm/pdf-tran-num-time-avg 50)
(dpm/pdf-tran-num-fv-steps 1)
(dpm/pdf-tran-num-pdf-steps 1)
(dpm/pdf-tran-time-step 1)
(dpm/pdf-tran-freq-num 0.5)
(dpm/pdf-tran-fourier-num 0.5)
(dpm/pdf-tran-cfl-num 0.5)
(dpm/pdf-tran-local-time-step? #t)
(dpm/pdf-tran-ppc-d 0.1)
(dpm/pdf-tran-ppc-c 0.1)
(dpm/pdf-tran-ppc-b 0.1)
(dpm/pdf-tran-ppc-a 0.1)
(dpm/pdf-tran-position-correct? #f)
(dpm/pdf-tran-number-control? #t)
(dpm/pdf-tran-cphi 2)
(dpm/pdf-tran-mixing-model 2)
(dpm/pdf-tran-ta-counter 0)
(dpm/pdf-tran-num-part-per-cell 20)
(pdf-transport-expert? #f)
(pdf-transport/solve? #t)
(dpm/surface-injection-delta 1e-05)
(dpm/higher-order? #t)
(dpm/limiting-film-height 5e-06)
(dpm/wall-film-heat-transfer? #f)
(dpm/critical-transition-factor 1.)
(dpm/coupled-update-combusting? #f)
(dpm/coupled-update-droplet? #f)
(dpm/coupled-update? #f)
(dpm/current-report-variables ("Particle X Position" "Particle Y Position" "Particle Z Position" "Particle X Velocity" "Particle Y Velocity" "Particle Z Velocity" "Particle Diameter" "Particle Temperature" "Particle Density" "Particle Mass" "Particle Number in Parcel" "Color by"))
(dpm/export-sig-fig 7)
(dpm/report-sig-fig 5)
(dpm/track-in-absolute-frame? #f)
(dpm/write-particle-history? #f)
(dpm/summary ())
(dpm/turb-coupling? #f)
(dpm/saffman-lift? #f)
(dpm/cunningham-correction 1)
(dpm/brownian-motion? #f)
(dpm/drag/allow-zero-drag? #f)
(dpm/drag-law "spherical")
(dpm/shape-factor 1)
(dpm/minimum-parcel-number 0.001)
(dpm/minimum-parcel-mass 1e-15)
(dpm/wall-jet-interact? #f)
(dpm/particle-temperature-limiter? #f)
(dpm/accumulate-rates? #f)
(dpm/erosion-accretion? #f)
(dpm/sort-file-append? #f)
(dpm/reallocate-unsteady-coupled? #t)
(dpm/unsteady-stop 0)
(dpm/unsteady-start 0)
(dpm/unsteady-in-domain? #f)
(dpm/unsteady-tracking? #t)
(dpm/thermophoretic? #f)
(dpm/radiation-p #f)
(dpm/ensemble-average? #t)
(dpm/correlation-func 1)
(dpm/max-steps 500)
(dpm/length-scale 0.01)
(dpm/step-length-factor 5)
(dpm/use-length-scale? #f)
(dpm/injections-list ())
(dpm/relax 0.5)
(dpm/niter 10)
(dpm/is-dpm-on #f)
(dpm/particle-cache-size 0)
(dpm/source-cache-size 0)
(dpm/random-pool-size 0)
(dpm/cache-size 1)
(dpm/write-particle-data-method 1)
(dpm/track-spawned-particles? #f)
(dpm/parallel/lb-method 1)
(dpm/parallel/group-size-minimum 50)
(dpm/parallel/imbalance-tolerant 0.5)
(dpm/parallel/dem-part-method 0)
(dpm/parallel/dem-hybrid? #f)
(dpm/parallel/hybrid? #t)
(dpm/parallel/loop-factor 10)
(dpm/parallel/use-recursion? #f)
(dpm/parallel/regenerate-chunk-list? #t)
(dpm/parallel/crossover-tolerance 0.02)
(dpm/parallel/max-level-report 5)
(dpm/parallel/print-verbosity 0)
(dpm/parallel/lb-chunk-size 0)
(dpm/parallel/max-recursion-depth 100)
(dpm/parallel/homogeneous-net? #t)
(dpm/distributed-memory-parallel? #t)
(periodic/actual-pp-coeff #t)
(periodic/bulk-temperature 300)
(periodic/niter 2)
(periodic/relax 0.5)
(periodic/flow-dir-z 0)
(periodic/flow-dir-y 0)
(periodic/flow-dir-x 1)
(periodic/pressure-derivative 0)
(periodic/mass-flow 0)
(periodic/specify-mass-flow? #f)
(dbns-expl-const-time-interval? #f)
(coupled-explicit/user-specified-time-interval 0)
(variable-time-step/verbosity 0)
(variable-time-step/undo-time-step? #f)
(convergence-criteria/available? #t)
(solution/converged? #f)
(blending-courant-min 1.)
(blending-courant-max 5.)
(extrapolation-blending? #t)
(premixc/extrap? #t)
(pdf/extrap? #t)
(vof/extrap? #t)
(species/extrap? #t)
(turbulence/extrap? #t)
(temperature/extrap? #t)
(pressure/extrap? #t)
(velocity-flux/extrap? #t)
(extrapolate-vars? #f)
(predict-next-time? #f)
(variable-time-step? #f)
(numb-fix-timesteps 1)
(dt-max 10)
(dt-min 9.999999699999999e-06)
(dt-factor-max 5)
(dt-factor-min 0.5)
(time-end 1000)
(time-err-toler 0.009999999799999999)
(mg/coarsen-interval 1)
(mg/max-cluster-print 16)
(mg/verbosity 1)
(mg/print-level 0)
(mg/sequence-level 0)
(mg/grid-levels 0)
(mg/smooth 0.5)
(mg/relax 0.6)
(mg/cfl-factor 0.9)
(mg/iter/interp 0)
(mg/iter/fine 1)
(fmg-init/final-fas-cycles 1)
(fmg-init/reorder? #t)
(fmg-init/cfl 0.75)
(fmg-init/conv-limit-on-level (0.001 0.001 0.001 0.001 0.001 0.001 0.001 0.001 0.001 0.001 0.001 0.001))
(fmg-init/max-fas-iterations-on-level (1 10 50 100 500 500 500 500 500 500 500 500))
(fmg-init/enable? #f)
(fmg-init/verbose? #f)
(fas-c/amg-stabilization 1)
(fas-c/amg-method 1)
(fas-c/cycle-type 1)
(fas-c/amg-beta 0.7)
(fas-c/amg-alpha 0.1)
(amg-c/cfl-reduction-factor 0.1)
(amg-c/amg-stabilization 0)
(amg-c/amg-method 0)
(amg-c/cycle-type 3)
(amg-c/amg-beta 0.7)
(amg-c/amg-alpha 0.1)
(amg-c/scheme 1)
(coupled-flux-method 0)
(amg/protective-iterval 10)
(amg/protective? #t)
(amg-coupled/laplace-coarsening? #f)
(amg-coupled/max-global-cycles 20)
(amg-coupled/icepak/coarsening-assume-symmetry? #t)
(amg-coupled/coarsening-assume-symmetry? #t)
(amg-coupled/level-group-size ())
(amg-coupled/group-size-3d 8)
(amg-coupled/group-size-2d 4)
(amg-coupled/max-coarse-levels 20)
(amg-coupled/max-cycles 30)
(amg-coupled/post-relaxations 3)
(amg-coupled/pre-relaxations 0)
(amg-coupled/relaxation-method "ilu")
(volume-flux/extrapolate/faces #t)
(mass-flux/extrapolate/faces #t)
(pressure/extrapolate/faces #t)
(uw-stress/extrapolate/cells #t)
(vw-stress/extrapolate/cells #t)
(uv-stress/extrapolate/cells #t)
(ww-stress/extrapolate/cells #t)
(vv-stress/extrapolate/cells #t)
(uu-stress/extrapolate/cells #t)
(nut/extrapolate/cells #t)
(omega/extrapolate/cells #t)
(epsilon/extrapolate/cells #t)
(k/extrapolate/cells #t)
(mp/extrapolate/cells #t)
(p1/extrapolate/cells #t)
(temperature/extrapolate/cells #t)
(z-velocity/extrapolate/cells #t)
(y-velocity/extrapolate/cells #t)
(x-velocity/extrapolate/cells #t)
(pressure/extrapolate/cells #t)
(solver/krylov/verbosity 0)
(solver/krylov/skip 1)
(solver/krylov/size 10)
(solver/krylov/method "none")
(solver/cg/always-allow-cg? #f)
(solver/precondition/max-cycles 1)
(solver/precondition/verbosity 0)
(solver/precondition/scale-corrections? #f)
(solver/precondition/alpha 0.3)
(solver/precondition? #t)
(matrix/segregated-diagnostics? #f)
(matrix/coupled-diagnostics? #f)
(matrix/segregated-row-monitor -1)
(matrix/coupled-row-monitor -1)
(matrix/three-files-when-ascii? #f)
(matrix/write-ascii? #f)
(matrix/system-name "none")
(amg/dd-diagnostics/system-name "none")
(amg/dd-diagnostics/enable? #f)
(amg/parallel/global-check-coarsening? #f)
(amg/laplace-coarsening? #f)
(amg/global-solve-omp 100)
(amg/max-global-cycles 20)
(amg/check-global-solution 100)
(amg/memory-chunk-size 10485760)
(amg/memory-chunk-use 1)
(amg/malloc-oversize-percent 0)
(amg/ilu-method-relax 1)
(amg/ilu-cpld-relax 0.9)
(amg/ilu-seg-relax 1)
(amg/stabilization 0)
(amg/method 0)
(amg/v5? #f)
(amg/reuse-fine-level? #t)
(amg/save-temps? #t)
(amg/ignore-slow-communication? #f)
(amg/ignore-slow-communication-interval 1)
(amg/force-slow-communication-optimization? #f)
(amg/parallel/use-hybrid-optimization? #f)
(amg/parallel/use-hybrid 1000)
(amg/global-solve-optimization? #t)
(amg/global-solve-type 1)
(amg/global-solve? #t)
(amg/sweep-exchange -1)
(amg/schwarz? #f)
(amg/tolerance 5e-06)
(amg/divergence-epsilon 1000)
(amg/neighbor-optimization-level 1)
(amg/scale-list ())
(amg/ignore-scale-filter? #t)
(amg/scale-filter? #t)
(amg/scale-corrections? #t)
(amg/parallel/merge-level -1)
(amg/parallel/sync-interval 1)
(amg/parallel/method 0)
(amg/group-within-cluster? #t)
(amg/relax-sweeps 2)
(amg/clustering-direction 0)
(amg/coordinate-clustering? #f)
(amg/freeze-coarse-levels? #f)
(amg/fixed-cycles -1)
(amg/max-cycles 30)
(amg/max-coarse-relaxations 50)
(amg/max-fine-relaxations 30)
(amg/conservative-amg-coarsening? #f)
(amg/grouping/check-self? #f)
(amg/grouping/check-exterior-scale 1.)
(amg/grouping/check-exterior? #f)
(amg/icepak/coarsening-assume-symmetry? #t)
(amg/coarsening-assume-symmetry? #f)
(amg/group-method 0)
(amg/level-group-size ())
(amg/group-size 2)
(amg/max-coarse-levels 20)
(amg/post-relaxations 1)
(amg/pre-relaxations 0)
(amg/verbosity 0)
(relaxation-method "gauss-seidel")
(op-rho-warn-models-changed? #t)
(use-operating-density? #f)
(operating-density 1.225)
(operating-temperature 288.16)
(body-force/relax 1)
(implicit-bf? #f)
(z-pull-velocity/patch 0)
(y-pull-velocity/patch 0)
(x-pull-velocity/patch 0)
(pull/niter 1)
(pull/max-iter 5)
(pull/explicit-relax 1)
(pull/residual-tolerance 0.0001)
(pull/iter-tolerance 0.05)
(pull/amg-stabilization 0)
(pull/amg-method 0)
(pull/cycle-type 1)
(pull/amg-beta 0.7)
(pull/amg-alpha 0.0001)
(pull/scheme 10)
(pull/solve? #f)
(melt/solute-ref-mf ())
(melt/use-solute-ref-mf? #f)
(melt/tstar-mixture-kp? #f)
(melt/method-back-diff-beta ())
(melt/liqf-diff-src? #f)
(melt/liqf-small 0.0001)
(melt/slope-limit-fac 1.)
(melt/slope-cutoff-fac 0.01)
(melt/limit-spe-seg? #t)
(melt/back-diff-beta 0.1)
(melt/include-back-diffusion? #f)
(melt/therm-buoyancy? #f)
(melt/solut-buoyancy? #f)
(melt/liqf-update-explicit? #f)
(melt/tot-spe-scheil? #f)
(melt/pow-index 2.)
(melt/tstar-method 2)
(melt/solid-model-lever? #t)
(melt/u-us-term? #f)
(melt/method-mushy-zone-constant ())
(melt/mushy-zone-constant 100000)
(liqf/relax 0.01)
(delh/patch 0)
(delh/n-sweeps 5)
(delh/default 0)
(delh/relax 0.9)
(premixc/weighted-c-smallf 0.001)
(premixc/weighted-c? #f)
(premixc/wall-damping-const 1.)
(premixc/explicit-relax 1)
(premixc/residual-tolerance 0.0001)
(premixc/iter-tolerance 0.05)
(premixc/max-iter 5)
(premixc/default 1)
(premixc/patch 0)
(premixc/amg-stabilization 0)
(premixc/amg-method 0)
(premixc/cycle-type 0)
(premixc/amg-beta 0.7)
(premixc/amg-alpha 0.1)
(premixc/scheme 0)
(premixc/relax 0.9)
(premixed/solve? #t)
(ufla-y/default 0)
(ufla-y/patch 0)
(ufla-y/amg-stabilization 0)
(ufla-y/amg-method 0)
(ufla-y/cycle-type 0)
(ufla-y/amg-beta 0.7)
(ufla-y/amg-alpha 0.1)
(ufla-y/scheme 0)
(ufla-y/relax 1)
(ufla-y/solve? #t)
(vd-fvar/default 0)
(vd-fvar/patch 0)
(vd-fvar/amg-stabilization 0)
(vd-fvar/amg-method 0)
(vd-fvar/cycle-type 0)
(vd-fvar/amg-beta 0.7)
(vd-fvar/amg-alpha 0.1)
(vd-fvar/scheme 0)
(vd-fvar/relax 0.9)
(vc-fvar/default 0)
(vc-fvar/patch 0)
(vc-fvar/amg-stabilization 0)
(vc-fvar/amg-method 0)
(vc-fvar/cycle-type 0)
(vc-fvar/amg-beta 0.7)
(vc-fvar/amg-alpha 0.1)
(vc-fvar/scheme 0)
(vc-fvar/relax 0.9)
(ic-fvar/default 0)
(ic-fvar/patch 0)
(ic-fvar/amg-stabilization 0)
(ic-fvar/amg-method 0)
(ic-fvar/cycle-type 0)
(ic-fvar/amg-beta 0.7)
(ic-fvar/amg-alpha 0.1)
(ic-fvar/scheme 0)
(ic-fvar/relax 0.9)
(micro-mix/real-consts (2 1.86 0.058 0.303 17050))
(species/micro-mixing? #f)
(fvar2/explicit-relax 1)
(fvar2/residual-tolerance 0.0001)
(fvar2/iter-tolerance 0.05)
(fvar2/max-iter 5)
(fvar2/default 0)
(fvar2/patch 0)
(fvar2/amg-stabilization 0)
(fvar2/amg-method 0)
(fvar2/cycle-type 0)
(fvar2/amg-beta 0.7)
(fvar2/amg-alpha 0.1)
(fvar2/scheme 0)
(fvar2/relax 0.9)
(fvar/explicit-relax 1)
(fvar/residual-tolerance 0.0001)
(fvar/iter-tolerance 0.05)
(fvar/max-iter 5)
(fvar/default 0)
(fvar/patch 0)
(fvar/amg-stabilization 0)
(fvar/amg-method 0)
(fvar/cycle-type 0)
(fvar/amg-beta 0.7)
(fvar/amg-alpha 0.1)
(fvar/scheme 0)
(fvar/relax 0.9)
(fmean2/explicit-relax 1)
(fmean2/residual-tolerance 0.0001)
(fmean2/iter-tolerance 0.05)
(fmean2/max-iter 5)
(fmean2/default 0)
(fmean2/patch 0)
(fmean2/amg-stabilization 0)
(fmean2/amg-method 0)
(fmean2/cycle-type 0)
(fmean2/amg-beta 0.7)
(fmean2/amg-alpha 0.1)
(fmean2/scheme 0)
(fmean2/relax 1)
(fmean/explicit-relax 1)
(fmean/residual-tolerance 0.0001)
(fmean/iter-tolerance 0.05)
(fmean/max-iter 5)
(fmean/default 0)
(fmean/patch 0)
(fmean/amg-stabilization 0)
(fmean/amg-method 0)
(fmean/cycle-type 0)
(fmean/amg-beta 0.7)
(fmean/amg-alpha 0.1)
(fmean/scheme 0)
(fmean/relax 1)
(pdf/nox-int-limit 0.001)
(pdf/interpolation-method-linear? #t)
(pdf/auto-refine/fmin (0.001 0.001 0.001))
(pdf/auto-refine/min-pts (15 15 15))
(pdf/auto-refine/coarsen-val 0.05)
(pdf/auto-refine/coarsening? #f)
(pdf/auto-refine/fmean-init-uniform-grid? #f)
(pdf/auto-refine/min-range 0.05)
(pdf/auto-refine/ratio 10)
(pdf/auto-refine/slope 0.25)
(pdf/auto-refine/value 0.25)
(pdf/auto-refine/max-pts 200)
(pdf/auto-refine/init-pts 15)
(pdf/refine-spe-list ("h2" "co" "oh"))
(pdf/auto-refine? #t)
(premix/algebraic-variance-const 0.1)
(par-premix/un-norm-c? #f)
(pdf/prmx-fla-turb-chem-model 2)
(prepdf/prmx-xsto-lim 0.01)
(prepdf/prmx-xsto-c 1000)
(prepdf/prmx-num-c-pts 32)
(prepdf/prmx-fla-alpha (("co" . 1) ("co2" . 1)))
(prepdf/prmx-flamelet? #f)
(prepdf/max-non-adia-lam-flame-speed 10)
(prepdf/non-adia-lam-flame-speed? #f)
(prepdf/c-mid 0.9)
(prepdf/c-stretch 0.25)
(prepdf/f-stretch 1.2)
(prepdf/nfb2 21)
(pdf/multi-tabulation? #f)
(pdf/pollut-postproc-init? #f)
(prepdf/compress-op-pres 101325)
(chemkin-import-name-editable? #t)
(prepdf/empirical-secondary-mw 0)
(prepdf/empirical-fuel-mw 0)
(prepdf/liquid-fsto 0.5)
(prepdf/ufla-cfl 1)
(prepdf/ufla-max-scal-diss 30)
(prepdf/ufla-f-init-hi 1)
(prepdf/ufla-f-init 0.1)
(prepdf/ufla-h-relax 0.01)
(prepdf/ufla-frac-heat-loss-pts 0.75)
(prepdf/ufla-num-h-pts 10)
(prepdf/ufla-y-slow "no")
(prepdf/ufla-num-y-slow-pts 20)
(prepdf/ufla-x0 10)
(prepdf/ufla-res-time 1)
(prepdf/ufla? #f)
(prepdf/unsteady-flamelet? #f)
(prepdf/default-thermo-db-fname "")
(prepdf/mf-method 0)
(prepdf/frozen-boundaries 1)
(prepdf/max-species 20)
(prepdf/nne 41)
(prepdf/nfl2 21)
(prepdf/nfl 21)
(prepdf/nfb 31)
(prepdf/calculate? #f)
(prepdf/function-type 1)
(prepdf/type 3)
(prepdf/stoich (1 2 -1 -2))
(prepdf/include-equil-flamelet? #t)
(prepdf/flamelet-auto-refine/max-pts 64)
(prepdf/flamelet-auto-refine/init-pts 8)
(prepdf/flamelet-auto-refine/fmax 0.99)
(prepdf/flamelet-auto-refine/fmin 0.01)
(prepdf/flamelet-auto-refine/min-range 0.05)
(prepdf/flamelet-auto-refine/ratio 10)
(prepdf/flamelet-auto-refine/slope 0.5)
(prepdf/flamelet-auto-refine/value 0.5)
(prepdf/flamelet-auto-refine/verbosity? #f)
(prepdf/flamelet-auto-refine? #f)
(prepdf/flamelet-generate? #f)
(prepdf/flamelet-import-file-type 0)
(prepdf/flamelet-bool-params (#t #t))
(prepdf/flamelet-real-params (0.01 5 1 2 1e-10 1e-14 1e-05 1000))
(prepdf/flamelet-int-params (10 32))
(prepdf/expert-real-params (1 0.667 0.25 0.99))
(prepdf/equil-real-params (0.1 0.1 50000000 1000 50000000 1000 298))
(prepdf/flags (#t #f #f #f))
(prepdf/bc ((300 300 300) (#t) ((o2 0 0.233 0) (n2 0 0.767 0))))
(prepdf/equil-exclude-species ("no" "no2" "n2o" "h2o<l>" "c<s>" "n" "nh" "nh2" "nh3" "nnh" "hcn" "hno" "cn" "h2cn" "hcnn" "hcno" "hocn" "hnco"))
(prepdf/equil-include-species ())
(prepdf/bc-species ("ch4" "h2" "jet-a<g>" "n2" "o2"))
(pdf/interp-species ())
(pdf/interp-method 2)
(pdf/bounded-interp #f)
(pdf/dynamic-fvar? #t)
(pdf/solve-les-variance-eqn? #f)
(pdf/warnings #f)
(pdf/flamexpert #f)
(pdf/fvarlim 0.001)
(pdf/flampar 1)
(pdf/flammult 3)
(pdf/flamtype 0)
(pdf/les-flamtype 0)
(pdf/sct 0.85)
(pdf/real-gas? #f)
(pdf/compressible? #f)
(pdf/function-type 1)
(pdf/n-iter-flam 5)
(pdf/n-iter 10)
(flamelet/filename "")
(pdf/filename "")
(pdf/solve? #t)
(cdvar 2)
(cgvar 2.86)
(coal/wet-combustion? #f)
(coal/species-transport? #t)
(coal/particle-name "coal-particle")
(coal/so2? #f)
(coal/1step? #t)
(coal/consts (30 24000000. 1 2263073 32789000. -393532400. -241837900. -296861200. 0.7 1 998.2000000000001 1400))
(coal/ult-analysis (0.85 0.1 0.04 0.01 0 0 0))
(coal/prox-analysis (0.5 0.3 0.1 0.1 0))
(ama/ignore-species? #t)
(ama/resonance-frequencies ())
(ama/residual-tolerance 0.001)
(ama/maxitr-arpack 500)
(ama/freq-shift 200)
(ama/nr-ritz-values 10)
(rfg/limit-length-scale #f)
(rfg/limit-wave-number #t)
(rfg/number-of-fourier-modes 100)
(sngr/number-of-realizations 200)
(sngr/number-of-fourier-modes 50)
(acoustics/convection-z-cosine 0.)
(acoustics/convection-y-cosine 0.)
(acoustics/convection-x-cosine 1.)
(acoustics/convective-speed 0.)
(acoustics/convective-effects? #t)
(acoustics/moving-rec-z-cosine 0.)
(acoustics/moving-rec-y-cosine 0.)
(acoustics/moving-rec-x-cosine 1.)
(acoustics/moving-receiver-speed 0.)
(acoustics/moving-receiver? #f)
(acoustics/sliding-mesh-time-ref -1)
(acoustics/number-of-revolutions 2)
(acoustics/time-steps-per-revolution 360)
(acoustics-sample-duration 0)
(acoustics-no-of-samples 0)
(far-field-sound-speed 340)
(far-field-pressure 0)
(far-field-density 1.225)
(reference-acoustic-intensity 1e-12)
(reference-acoustic-power 1e-12)
(reference-acoustic-pressure 2e-05)
(acoustics/2d-nfaces 40)
(acoustics/2d-correl-length 1)
(source-location/z 0)
(source-location/y 0)
(source-location/x 0)
(receiver-location/z 0)
(receiver-location/y 1)
(receiver-location/x 1)
(acoustics/compute-sound? #t)
(acoustics/export-fluid-zones 0)
(acoustics/write-source? #f)
(acoustics/on? #f)
(wf/zero-wfhtc-on-adiabatic-walls? #f)
(wf/vwplus-max 0.6)
(wf/vwplus-min -0.04)
(wf/gamma-max 1)
(wf/gamma-min 0.005)
(wf/beta-max 0.01)
(wf/beta-min -0.02)
(wf/yp-prg 60)
(wf/cmp-effects-excluded? #f)
(wf/ht-effects-excluded? #f)
(wf/heat-transfer-effects? #f)
(wf/pressure-gradient-effects? #f)
(uw-stress/patch 0)
(vw-stress/patch 0)
(uv-stress/patch 0)
(ww-stress/patch 1)
(vv-stress/patch 1)
(uu-stress/patch 1)
(drsm/coupling-alt-average? #f)
(drsm/amg-stabilization 0)
(drsm/amg-method 0)
(drsm/cycle-type 0)
(drsm/amg-beta 0.7)
(drsm/amg-alpha 0.1)
(drsm/max-iter 5)
(drsm/residual-tolerance 0.0001)
(drsm/iter-tolerance 0.05)
(drsm/explicit-relax 1)
(drsm/scheme 0)
(drsm/relax 0.5)
(drsm/solve? #t)
(drsm/secondary-gradient? #f)
(retheta/default 1)
(retheta/patch 1)
(retheta/amg-stabilization 0)
(retheta/amg-method 0)
(retheta/cycle-type 0)
(retheta/amg-beta 0.7)
(retheta/amg-alpha 0.1)
(retheta/max-iter 5)
(retheta/residual-tolerance 0.0001)
(retheta/iter-tolerance 0.05)
(retheta/explicit-relax 1.)
(retheta/scheme 0)
(retheta/relax 0.8)
(intermit/default 1)
(intermit/patch 1)
(intermit/amg-stabilization 0)
(intermit/amg-method 0)
(intermit/cycle-type 0)
(intermit/amg-beta 0.7)
(intermit/amg-alpha 0.1)
(intermit/max-iter 5)
(intermit/residual-tolerance 0.0001)
(intermit/iter-tolerance 0.05)
(intermit/explicit-relax 1.)
(intermit/scheme 0)
(intermit/relax 0.8)
(trans-intermit/max-limit 1.)
(trans-retheta/min-limit 1e-07)
(trans-intermit/min-limit 1e-07)
(omega/damping-lscale-method 0)
(omega/damping-activate? #f)
(omega/damping-cons 10.)
(omega/damping-deltan 0.001)
(omega/default 1)
(omega/patch 1)
(omega/amg-stabilization 0)
(omega/amg-method 0)
(omega/cycle-type 0)
(omega/amg-beta 0.7)
(omega/amg-alpha 0.1)
(omega/scheme 0)
(omega/max-iter 5)
(omega/residual-tolerance 0.0001)
(omega/iter-tolerance 0.05)
(omega/explicit-relax 1)
(omega/relax 0.8)
(omega/min-limit 1e-20)
(kw/solve? #t)
(lowre-ke-index 0)
(ke-low-re? #f)
(kl/default 1e-06)
(kl/patch 1e-06)
(kl/amg-stabilization 0)
(kl/amg-method 0)
(kl/cycle-type 0)
(kl/amg-beta 0.7)
(kl/amg-alpha 0.1)
(kl/scheme 0)
(kl/max-iter 5)
(kl/residual-tolerance 0.0001)
(kl/iter-tolerance 0.05)
(kl/explicit-relax 1)
(kl/relax 0.8)
(kl/min-limit 1e-14)
(f/default 1)
(f/patch 1)
(f/amg-stabilization 0)
(f/amg-method 0)
(f/cycle-type 0)
(f/amg-beta 0.7)
(f/amg-alpha 0.1)
(f/scheme 0)
(f/max-iter 5)
(f/residual-tolerance 0.0001)
(f/iter-tolerance 0.05)
(f/explicit-relax 1)
(f/relax 0.8)
(v2/default 0.666667)
(v2/patch 1)
(v2/amg-stabilization 0)
(v2/amg-method 0)
(v2/cycle-type 0)
(v2/amg-beta 0.7)
(v2/amg-alpha 0.1)
(v2/max-iter 5)
(v2/residual-tolerance 0.0001)
(v2/iter-tolerance 0.05)
(v2/explicit-relax 1)
(v2/scheme 0)
(v2/relax 0.8)
(v2f-f/min-limit 1e-07)
(v2f-v2/min-limit 1e-07)
(v2f-epsilon/min-limit 1e-07)
(v2f-k/min-limit 1e-07)
(epsilon/default 1)
(epsilon/patch 1)
(epsilon/amg-stabilization 0)
(epsilon/amg-method 0)
(epsilon/cycle-type 0)
(epsilon/amg-beta 0.7)
(epsilon/amg-alpha 0.1)
(epsilon/scheme 0)
(epsilon/max-iter 5)
(epsilon/residual-tolerance 0.0001)
(epsilon/iter-tolerance 0.05)
(epsilon/explicit-relax 1)
(epsilon/relax 0.8)
(epsilon/min-limit 1e-20)
(k/default 1)
(k/patch 1)
(k/amg-stabilization 0)
(k/amg-method 0)
(k/cycle-type 0)
(k/amg-beta 0.7)
(k/amg-alpha 0.1)
(k/scheme 0)
(k/max-iter 5)
(k/residual-tolerance 0.0001)
(k/iter-tolerance 0.05)
(k/explicit-relax 1)
(k/relax 0.8)
(k/min-limit 1e-14)
(ke/compr-effects-for-vof? #f)
(ke/buoyancy-production? #f)
(ke/solve? #t)
(ke/secondary-gradient? #f)
(nut/default 0.1)
(nut/patch 0.1)
(nut/amg-stabilization 0)
(nut/amg-method 0)
(nut/cycle-type 0)
(nut/amg-beta 0.7)
(nut/amg-alpha 0.1)
(nut/scheme 0)
(nut/max-iter 5)
(nut/residual-tolerance 0.0001)
(nut/iter-tolerance 0.05)
(nut/explicit-relax 1)
(nut/relax 0.8)
(nut/wall-value? #t)
(nut/damping? #t)
(nut/enh-wall-treatment? #t)
(nut/solve? #t)
(nut/secondary-gradient? #f)
(sgske/default 0.01)
(sgske/patch 0.01)
(kw/buoyancy-full-model? #f)
(kw/buoyancy-production-in-tke? #f)
(curvature-correction-coefficient 1.)
(curvature-correction? #f)
(turb-viscosity/max-limit 100000)
(turb-viscosity/relax 1)
(turb/update-derivatives-after-turb-solve? #f)
(turb/update-derivatives-before-turb-solve? #f)
(turb/hyd-dia-factor 0.07000000000000001)
(w-swirl/amg-stabilization 0)
(w-swirl/amg-method 0)
(w-swirl/cycle-type 0)
(w-swirl/amg-beta 0.7)
(w-swirl/amg-alpha 0.1)
(w-swirl/scheme 0)
(w-swirl/max-iter 5)
(w-swirl/residual-tolerance 0.0001)
(w-swirl/iter-tolerance 0.05)
(w-swirl/explicit-relax 1)
(w-swirl/relax 0.9)
(w-swirl/solve? #t)
(sg-lsf-init? #f)
(lsfun/default 0)
(lsfun/patch 0)
(lsfun/amg-stabilization 0)
(lsfun/cycle-type 0)
(lsfun/amg-method 0)
(lsfun/amg-beta 0.7)
(lsfun/amg-alpha 0.1)
(lsfun/scheme 0)
(lsfun/relax 0.3)
(lsfun/solve? #t)
(sg-lsfun? #f)
(iac/ym-kb1 1.6)
(iac/ym-kc3 1.017)
(iac/ym-kc1 2.86)
(iac/ftime-dt 0.001)
(iac/ftime-marching? #f)
(iac/hi-alpha-max 0.52)
(iac/hi-kb1 1.37)
(iac/hi-kb0 0.264)
(iac/hi-kc1 0.129)
(iac/hi-kc0 0.188)
(iac/ik-alpha-max 0.75)
(iac/ik-cti 0.08500000000000001)
(iac/ik-c 3.)
(iac/ik-cwe 0.002)
(iac/ik-crc 0.004)
(iac/default 0)
(iac/patch 0)
(iac/amg-stabilization 0)
(iac/cycle-type 0)
(iac/amg-method 0)
(iac/amg-beta 0.7)
(iac/amg-alpha 0.1)
(iac/scheme 0)
(iac/relax 0.3)
(iac/solve? #t)
(sg-iac? #f)
(iac/domain-id 3)
(pb-dqmom/init-cdf #f)
(pb-dqmom/init-pdf #f)
(pb-dqmom/init-overallmoments #f)
(pb-dqmom/init-filename "")
(pb-dqmom/zero-moms? #f)
(pb-dqmom/kv 0.523598776)
(pb-dqmom/ka 3.14159264)
(pb-dqmom/default (0))
(pb-dqmom/patch (0))
(pb-dqmom/amg-stabilization (0))
(pb-dqmom/cycle-type (0))
(pb-dqmom/amg-method (0))
(pb-dqmom/amg-beta (0.7))
(pb-dqmom/amg-alpha (0.1))
(pb-dqmom/scheme (0))
(pb-dqmom/relax (0.5))
(pb-dqmom/solve? (#t))
(pb-smm/kv 0.52359878)
(pb-smm/default (0))
(pb-smm/patch (0))
(pb-smm/amg-stabilization (0))
(pb-smm/cycle-type (0))
(pb-smm/amg-method (0))
(pb-smm/amg-beta (0.7))
(pb-smm/amg-alpha (0.1))
(pb-smm/scheme (0))
(pb-smm/relax (1))
(pb-smm/solve? (#t))
(pb-smm/n-pb-smm 2)
(pb-qmom/zero-moms? #f)
(pb-qmom/kv 0.52359878)
(pb-qmom/ka 3.1415926)
(pb-qmom/default (0))
(pb-qmom/patch (0))
(pb-qmom/amg-stabilization (0))
(pb-qmom/cycle-type (0))
(pb-qmom/amg-method (0))
(pb-qmom/amg-beta (0.7))
(pb-qmom/amg-alpha (0.1))
(pb-qmom/scheme (0))
(pb-qmom/relax (1))
(pb-qmom/solve? (#t))
(pb-qmom/n-pb-qmom 6)
(pb-disc-inhomo/co-inhomo-luo #t)
(pb-disc-inhomo/bu-inhomo-luo #t)
(pb-disc/kv 0.52359878)
(pb-disc/ka 3.1415926)
(pb-disc/bin-size-inp-type 0)
(pb-disc/bin-sizes (0.01 0.01259921))
(pb-disc/default (0))
(pb-disc/patch (0))
(pb-disc/amg-stabilization (0))
(pb-disc/cycle-type (0))
(pb-disc/amg-method (0))
(pb-disc/amg-beta (0.7))
(pb-disc/amg-alpha (0.1))
(pb-disc/scheme (0))
(pb-disc/relax (1))
(pb-disc/solve? (#t))
(pb-disc/n-pb-disc 2)
(pb/sg-pb-dqmom? #f)
(pb/sg-pb-smm? #f)
(pb/sg-pb-qmom? #f)
(pb/sg-pb-disc? #f)
(pb/bu-pdf-check? #f)
(pb/breakage-freq-rate 0)
(pb/coalescence-rate 0)
(pb/growth-rate 0)
(pb/nucleation-rate 0)
(pb/phenomenon (#f #f #f #f #f))
(pb/domain-ids (3))
(mp/population-b? #f)
(mp/modify-drag? #f)
(density/min-limit 1e-06)
(density/scheme 1)
(density/relax 0.4000000059604645)
(mp/multi-domain? #t)
(granular-pressure/face-vof-min-limit 0.001)
(granular-temperature/secondary-gradient? #f)
(granular-temperature/syam-algebraic? #t)
(granular-temperature/amg-stabilization 0)
(granular-temperature/amg-method 0)
(granular-temperature/cycle-type 0)
(granular-temperature/amg-beta 0.7)
(granular-temperature/amg-alpha 0.1)
(granular-temperature/scheme 0)
(granular-temperature/relax 0.2)
(granular-temperature/solve? #t)
(granular/pde? #f)
(granular-pressure/pp? #f)
(mp-rsm-type 0)
(mp-sig-v 0.75)
(mp-kec3 1.3)
(mp-ke-type 0)
(drift/relax 0.1)
(drift/solve? #t)
(mp/face-aux-var-interpolation 3)
(mp/boiling/wall-regime-model 1)
(mp/boiling/site-density 1)
(mp/boiling/nuc-exp 1.805)
(mp/boiling/nuc-ref 210.)
(mp/boiling/bubble-depature-diameter 3)
(mp/boiling/subcool-ref 45.)
(mp/boiling/bdd-ref 0.0006)
(mp/boiling/bdd-max 0.0014)
(mp/boiling/contact-angle 45.)
(mp/boiling/interfacial-area 1)
(mp/boiling/heat-flux-limit 0.1)
(mp/boiling/superheat-limit 1.)
(mp/boiling/cd-drift 1.)
(mp/boiling/mixture-turbulent-viscosity? #t)
(mp/boiling/vof-factor? #t)
(mp/boiling/thin-film? #f)
(mp/boiling/chf-correction? #t)
(mp/boiling/bubble-waiting-time 1.)
(mp/boiling/temp-far-limit 288.16)
(mp/boiling/yplus-far 250.)
(mp/boiling/fixed-yplus-standard? #t)
(mp/boiling/quench-correction-method 0)
(mp/boiling/quench-correction? #f)
(mp/boiling/update-partition? #t)
(mp/boiling/latent-heat 29898000.)
(mp/boiling/coefficient-2 1.)
(mp/boiling/coefficient-1 1.)
(mp/boiling/time-scale 0.05)
(mp/boiling/vapor-interphase-heat-ransfer? #f)
(mp/boiling/model-parameters? #t)
(mp/boiling/liquid-droplet-diameter 1e-05)
(mp/boiling/droplet-diameter-model 0)
(mp/boiling/droplet-diameter? #f)
(mp/boiling/chf-model? #f)
(mp/boiling/non-equilibrium? #f)
(mp/boiling/rpi-model? #t)
(mp/boiling/temperature-limit-method? #t)
(mp/hydraulic-diameter 0.01)
(mp/evap-cond/condensation-frequency 0.1)
(mp/evap-cond/evaporation-frequency 0.1)
(mp/mt//area-influence-coeff 4.)
(mp/mt/bubble-departure-frequency 100.)
(mp/mt/nucleate-site-density 10000000.)
(mp/mt/bubble-departure-diameter 1e-05)
(mp/mt/saturation-temperature 373.15)
(mp/mt/boiling-models 0)
(mp/mt/evap-cond-models 0)
(mp/mass-transfer/relax 1.)
(mp/cvt/cfx/f-cond 0.01)
(mp/cvt/cfx/f-evap 50.)
(mp/cvt/cfx/r-bubbles 1e-06)
(mp/cvt/cfx/vof-nuc 0.0005)
(mp/cvt/v5/n-bubble-density 10000000000000.)
(mp/cvt/n-bubbles 10000)
(mp/cvt/vapor-p 2367.8)
(mp/cvt/cav-p-coeff-v62 1)
(mp/cvt/cav_p_coeff 1)
(mp/cvt/surface-tension 0.0717)
(mp/cvt/con-coeff-mspe 1)
(mp/cvt/con-coeff 0.01)
(mp/cvt/evap-coeff 0.02)
(mp/cvt/ncg-molecular-weight 29)
(mp/cvt/ncgs-mspe 1.5e-05)
(mp/cvt/non-condensable-gas 1.5e-05)
(mp/cvt/operating-temperature 300)
(mp/cvt/v63-model? #f)
(cvt/total-gas-vof? #t)
(cvt/gui-new? #t)
(cvt/model-new? #t)
(cvt/rho-mixture? #f)
(cvt/model-v5? #f)
(cvt/relax-par 1)
(cvt/relax 1)
(cvt/thermal-coeff 1.)
(cvt/free-stream-temp 300.)
(mp/pressure-factor 1.)
(mp/pvap/taylor-approximation? #f)
(mp/pvap/turbulence-factor? #f)
(mp/turbulence-effect? #t)
(mp/turb-diffusion? #f)
(mp/mt/cavitation-models 1)
(mp/mt/new-cav-models 0)
(mp/mt/limit-pressure? #t)
(mp/mt/udf/linearized? #f)
(mp/rc-flux-solids-p? #t)
(mp/htrxn/shrinking-core? #f)
(mp/htrxn/heat-transfer? #t)
(mp/htrxn/mom-transfer? #t)
(mp/mt/heat-transfer? #t)
(mp/mt/mom-transfer? #t)
(mp/mass-trans-type 0)
(mp/terminal-velocity 0)
(mp/cn-scheme-alpha 0.55)
(mp/cn-scheme? #f)
(mp/extrap-p? #f)
(mp/amg-stabilization 0)
(mp/amg-method 0)
(mp/cycle-type 0)
(mp/amg-beta 0.7)
(mp/amg-alpha 0.1)
(mp/scheme 0)
(mp/max-iter 5)
(mp/residual-tolerance 0.0001)
(mp/iter-tolerance 0.05)
(mp/explicit-relax 1)
(mp/relax 0.2)
(mp/courant-number 0.25)
(mp/scheme-type 0)
(mp/every-iter? #f)
(mp/solve? #t)
(mp/min-phase-number 2)
(mp/n-materials 0)
(mp/frozen-flux? #f)
(sg-vflux? #f)
(mxt-drift-dispersion? #f)
(mp-drift-force-coupled? #t)
(mp-drift-force-boundary-coupled? #t)
(mp/coupled-drag 0)
(mp-turb-coupling-on? #t)
(mp-drift-source-ke? #f)
(mp-drift-source-mom? #f)
(mp/face-pressure? #t)
(mp/ref 0)
(mp/fpi 1)
(mp/phases-dpm 0)
(mp/phases 0)
(mp/vm-urf 1.)
(mp/brucato-fac 6.5e-06)
(mp/td/linearize-td-source? #f)
(mp/td/simonin-model? #f)
(mp/td/diffusion-coeff 0.75)
(mp/td/cd-drift 1.)
(mp/td/old-gui? #f)
(mp/wl/wall-d-limit 50.)
(mp/wl/hosokawa-coeff 0.0217)
(mp/wl/hosokawa-model 1)
(mp/wl/hosokawa-model-2002? #f)
(mp/wl/uni-linearized? #f)
(mp/wl/total-velocity? #f)
(mp/wl/frank-coeff-p 1.7)
(mp/wl/frank-coeff-cwd 6.8)
(mp/wl/frank-coeff-cwc 10.)
(mp/wl/antal-coeff-cw2 0.05)
(mp/wl/antal-coeff-cw1 -0.01)
(mp/wall-lubrication-relax 0.85)
(mp/turb/cd-drift 1.)
(mp/turb/sato-c-mu 0.6)
(mp/turb/troshko-hassan-ctd 0.45)
(mp/turb/troshko-hassan-cke 0.75)
(mp/lift/moraga-model-old? #f)
(mp/lift/tomiyama-model-1998? #t)
(mp/mfluid-drag-anisotropy-control? #f)
(mp/mfluid-drag-time-intrp-factor 3)
(mp/mfluid-drag-den-option 0)
(mp/mfluid-drag-visc-option 2)
(mp/mfluid-drag-length-scale 0.0001)
(mp/mfluid-drag-lamt-iner 0.)
(mp/mfluid-drag-lamn-iner 0.)
(mp/mfluid-drag-lamt 1000.)
(mp/mfluid-drag-lamn 1000000.)
(mp/mfluid-aniso-drag-method 0)
(mp/mfluid-aniso-drag-source? #t)
(mp/mfluid-mass-imbalance? #t)
(mp/boiling-model? #f)
(mp/immiscible-fluid-model? #f)
(mp/mfluid-first-time-step? #t)
(mp/mfluid-startup-niter 0)
(mp/mfluid-face-vof-corr? #t)
(mp/mfluid-scheme-type 0)
(vof/beach/damping-function 1)
(vof/oc/forced-outlet-bc? #f)
(vof/oc/n-waves-shallow 2)
(vof/oc/n-waves 20)
(vof/oc/wave/verbosity 0)
(vof/oc/po/backflow-treatment? #f)
(vof/oc/inlet-interp-option 0)
(vof/oc/rev-flow-treatment? #t)
(vof/oc/ntime-fixed-level 5)
(vof/oc/niter-fixed-level 20)
(vof/open-channel-init-thread 0)
(vof/open-channel-wavy-init? #f)
(vof/open-channel-flat-init? #f)
(vof/open-channel-wave-bc? #f)
(oc-po-list ())
(oc-mfi-list ())
(oc-pi-list ())
(vof/ntime-froud-update 1)
(vof/niter-froud-update 50)
(vof/open-channel? #f)
(vof/node-alloc-oc? #f)
(vof/surf-tens/csf/den-corr-option 0)
(vof/surf-tens/css/avrg-option 0)
(vof/surf-tens/css-method? #f)
(vof/smoothing-factor 1)
(vof/smoothing-num 1)
(vof/node-based-gradients? #t)
(vof/node-based-deriv? #f)
(vof/pseudo/verbosity 0)
(vof/pseudo/vel-ratio 10.)
(vof/pseudo/umax-factor 0.25)
(vof/pseudo/dt-factor-max 1.2)
(vof/pseudo/dt-max 1000.)
(vof/pseudo/time-scale-startup 0.1)
(ho-rc/hybrid/constant 0.001)
(ho-rc/hybrid? #f)
(vof/pseudo/false-linearization/factor 0.5)
(vof/pseudo/false-linearization? #f)
(vof/pseudo/density-smooth/node-based? #t)
(vof/pseudo/density-smooth/num 2)
(vof/pseudo/mom/smoothing? #f)
(vof/coupled/mom-impl-relax? #f)
(vof/coupled/start-up/damping-iter 10)
(vof/coupled/start-up/damping-factor 10.)
(pressure/cpl-expl-omega-vof 1.)
(pressure-coupled/vof/explicit-relax 0.75)
(vof/coupled/courant-number 200.)
(vof/coupled/diag-dominance? #f)
(vof/coupled/subtract-vol-imbl? #f)
(vof/coupled/bf-mom/blending2? #f)
(vof/coupled/bf-mom/blending1? #f)
(vof/coupled/bf-mom/niter 0)
(vof/coupled/bf-mom-linearization? #t)
(vof/coupled/mom-mass-imbl? #t)
(euler-mp/coupled-form? #f)
(vof/coupled-form? #f)
(vof/compressive/zonal-discretization? #f)
(vof/compressive/phase-based? #f)
(bgm/modified-gradient? #t)
(vof/collect-node/sb/vol-based? #t)
(vof/geo-recon/generic-grad-method? #f)
(vof/node-based-unlimited-grad? #t)
(piso/pboundary/update-flux? #f)
(face-pressure/scheme 0)
(piso/scheme 0)
(pressure/node-based-pp-grad 1)
(pressure/skew-relax 1)
(piso/coupling? #t)
(piso/neighbor-iter 1)
(frstep/skew-iter 0)
(simplec/skew-iter 0)
(piso/skew-iter 1)
(flow/scheme 24)
(udm/n-node-udm 0)
(udm/n-udm 0)
(udm/patch ())
(hyb-init/enabled-for-unsteady? #t)
(hyb-init/enabled-for-mphase? #f)
(hyb-init/press-fact 0.01)
(hyb-init/patch-ads? #f)
(hyb-init/unscaled-res? #f)
(hyb-init/mach-limit 0.5)
(hyb-init/aero-method 0)
(hyb-init/constant-vel-vector? #f)
(hyb-init/debug-mixing-plane? #f)
(hyb-init/species-user-specified? #f)
(hyb-init/species-domain-averaged? #f)
(hyb-init/turb-domain-averaged? #t)
(hyb-init/pressure-from-bc? #f)
(hyb-init/topology-type 0)
(hyb-init/rotation-factor 1.)
(hyb-init/turb-vr 10.)
(hyb-init/turb-intens 0.05)
(hyb-init/needed? #f)
(hyb-init/residual-tolerance (1e-06 1e-06))
(hyb-init/verbose1? #t)
(hyb-init/niter 10)
(hyb-init/n-ads 2)
(hyb-init/skew-grid? #f)
(hyb-init/variables ())
(hyb-init/diffusion-long? #f)
(hyb-init/inlet-diffusion? #t)
(hyb-init/default (0. 0.))
(hyb-init/patch (0. 0.))
(hyb-init/amg-stabilization (0 0))
(hyb-init/amg-method (0 0))
(hyb-init/cycle-type (3 3))
(hyb-init/amg-beta (0.7 0.7))
(hyb-init/amg-alpha (0.1 0.1))
(hyb-init/scheme (0 0))
(hyb-init/explicit-relax (1. 1.))
(hyb-init/relax (1. 1.))
(hyb-init/solve? (#t #t))
(uds/skew-grid? #f)
(uds/variables ())
(uds/diffusion-long? #f)
(uds/inlet-diffusion? #t)
(uds/default (0))
(uds/patch (0))
(uds/amg-stabilization (0))
(uds/amg-method (0))
(uds/cycle-type (0))
(uds/amg-beta (0.7))
(uds/amg-alpha (0.1))
(uds/scheme (0))
(uds/relax (1))
(uds/solve? (#t))
(uds/n-uds 0)
(dqmom-iem/explicit-relax 1.)
(dqmom-iem/residual-tolerance 0.0001)
(dqmom-iem/iter-tolerance 0.05)
(dqmom-iem/prob-min 1e-06)
(dqmom-iem/energy-nmodes? #f)
(dqmom-iem/corr-limit 1.)
(dqmom-iem/correct? #t)
(dqmom-iem/nmodes 2)
(dqmom-iem/relax 1.)
(dqmom-iem/scheme 1)
(dqmom-modes/patch (0))
(dqmom-modes/default (0))
(dqmom-iem/solve? #t)
(dqmom-iem/amg-stabilization 0)
(dqmom-iem/amg-method 0)
(dqmom-iem/cycle-type 0)
(dqmom-iem/amg-beta 0.7)
(dqmom-iem/amg-alpha 0.1)
(dqmom-iem/max-iter 5)
(pdf-transport/bc-species ("h2o" "o2" "n2"))
(pdf-transport/bc ((300 300 300 300) (#t) ((o2 0 0.233 0 0) (n2 0 0.767 0 0))))
(pdf-transport-euler? #f)
(pdf-transport-lag? #t)
(reacting-channel/verbosity 0)
(reacting-channel/utubes-list ())
(reacting-channel/utube-config? #f)
(reacting-channel/sectioned? #f)
(reacting-channel/inlet-flow-max-angle 30.)
(reacting-channel/ud-nu-num 3.66)
(reacting-channel/use-ud-nu? #f)
(reacting-channel/nu-entry-len-correction? #f)
(reacting-channel/urf-hf 0.1)
(reacting-channel/wall-ids ())
(reacting-channel/flow-iter-per-coupling 1)
(reacting-channel/wall-names ())
(reacting-channel/variables ())
(reacting-channel/num-wall-groups 1)
(reacting-channel/enabled? #f)
(species/tfm/prmxa 2)
(species/tfm/e-num-smooths 1)
(species/tfm/e-method 1)
(species/tfm/f-num-smooths 0)
(species/tfm/max-f 1000.)
(species/tfm/num-grid-pts-in-flame 8)
(species/tfm/omega-num-smooths 5)
(species/tfm/omega-gamma 1.1)
(species/tfm/omega-beta 10)
(species/tfm? #f)
(species/reactor-net-mix-name "")
(species/reactor-net/par-prmx-dims ("temp" "fmean"))
(species/reactor-net/spe-tran-dims ("temp" "n2" "h2o"))
(species/reactor-net/real-params (1e-05 1e-12 1e-06 2 1.1 100000000. 1e-10 0.1 0 0))
(species/reactor-net? #f)
(species/dr-represented-species ("h2o" "co2" "co" "o2" "n2" "no" "hcn" "h2" "oh" "h" "o" "ch3" "c2h4"))
(species/dr-fuel-oxid-species ("o2" "n2"))
(species/dr-full-mat-name "")
(species/dr-num-red-species 12)
(species/dimension-reduction 0)
(species/agglom-chemistry/close-species ("no" "co"))
(species/agglom-chemistry/nhash 1000)
(species/agglom-chemistry/nspe 4)
(species/agglom-chemistry/tol 0.05)
(species/agglom-chemistry/verbosity? #f)
(species/agglom-chemistry? #f)
(species/surf-rxn-src-netm-split 0.3)
(species/surf-rxn-netm-fac 0.5)
(species/init-site-equil? #f)
(species/surf-rxn-diff-option 0)
(species/disable-react-diff-balance? #f)
(species/surf-ode-int-params (0 2 0))
(species/surf-ode-real-params (1e-05 1000 1e-08 1e-14 10. 9.999999999999999e-12 1e-05))
(species/surf-stiff-chem-method 1)
(hetero-stiff-chem? #f)
(stiff-chem-seg-dt 0.1)
(stiff-chem-seg? #t)
(stiff-solver/temp-time-redux 0.25)
(stiff-solver/chem-time-ratio 0.9)
(stiff-solver? #f)
(species/element-flux-report-flag? #f)
(species/minimum-concentration 1e-06)
(species/verbosity 1)
(species/cvd-stiff-verbosity 1)
(species/cvd-stiff-sweep 3)
(species/cvd-stiff-loop-max 60)
(species/surf-react-apfac 0)
(species/dpm-sensible-heat-source 0)
(species/dpm-heat-source 0)
(species/dpm-mass-source 0)
(species/heat-of-reaction -0.0004098904516574446)
(species/save-gradients? #f)
(species/kinetics/const-press-reactor? #f)
(species/kinetics/use-isat? #f)
(species/kinetics/trans-file? #f)
(species/kinetics/cell-monitor-list ())
(species/kinetics/arbit-value 0)
(species/kinetics/arbit-string "")
(species/kinetics/aux-file "")
(species/kinetics/cons-noneg-mf 1)
(species/kinetics/small-plus 1e-12)
(species/kinetics/min-surf-mf -0.0001)
(species/kinetics/max-surf-mf 1.1)
(species/kinetics/min-gas-mf -1e-12)
(species/kinetics/max-gas-mf 1.01)
(species/kinetics/steady-max-attempts 1)
(species/kinetics/init-time-step 0)
(species/kinetics/min-time-step 1e-10)
(species/kinetics/max-time-step 0.01)
(species/kinetics/steady-time-step 0.0001)
(species/kinetics/steady-time-marching 1)
(species/kinetics/surf-rel-tol 0.0001)
(species/kinetics/surf-abs-tol 1e-08)
(species/kinetics/gas-rel-tol 0.0001)
(species/kinetics/gas-abs-tol 1e-08)
(species/kinetics/print-level 0)
(species/carm 0)
(species/chem-step-ensemble? #f)
(species/kinetics? #f)
(species/equil-rfl-fac 2)
(species/equil-rfl-phi 1)
(species/equil-rfl? #f)
(species/fuel-species-list ())
(species/chem-time-scale-const 1.)
(species/turb-time-scale-const 4.)
(species/chemical-equilibrium? #f)
(chemkin-names ("chemkin-import" "" "" "" ""))
(species/isat-file "D:casesproject-9default_id5420")
(species/isat-dtref 0.001)
(species/isat-verbosity 0)
(species/isat-stomby 100)
(species/isat-errtol 0.001)
(species/isat-ntree 1)
(species/isat? #f)
(species/ode-rtol 9.999999999999999e-12)
(species/ode-atol 1e-12)
(species/edc-apmax-fac 0)
(species/edc-reactor-type 1)
(species/edc-niter 1)
(species/edc-c2 0.40825)
(species/edc-c1 2.1377)
(species/edc? #f)
(species/thermal-diffusion? #f)
(species/multicomponent-diffusion? #f)
(species/inlet-diffusion? #t)
(species/surface-heat-react? #t)
(species/sct 0.7)
(reactions/relax 1)
(reactions/solve? #t)
(species/reaction-model "finite-rate")
(species/set-urf-together? #t)
(species/set-disc-together? #t)
(species/secondary-gradient? #t)
(species/default (0. 0. 0. 0. 0. 0. 0. 0. 0.992))
(species/patch (1e-10 1e-10 1e-10 1e-10 1e-10 1e-10 1e-10 1e-10 0))
(species/amg-stabilization (0 0 0 0 0 0 0 0 0))
(species/amg-method (0 0 0 0 0 0 0 0 0))
(species/cycle-type (0 0 0 0 0 0 0 0 0))
(species/amg-beta (0.7 0.7 0.7 0.7 0.7 0.7 0.7 0.7 0.7))
(species/amg-alpha (0.1 0.1 0.1 0.1 0.1 0.1 0.1 0.1 0.1))
(species/max-iter (5 5 5 5 5 5 5 5 5))
(species/residual-tolerance (0.0001 0.0001 0.0001 0.0001 0.0001 0.0001 0.0001 0.0001 0.0001))
(species/iter-tolerance (0.05 0.05 0.05 0.05 0.05 0.05 0.05 0.05 0.05))
(species/explicit-relax (1 1 1 1 1 1 1 1 1))
(species/scheme (1 1 1 1 1 1 1 1 1))
(species/relax (0.60000002 0.60000002 0.60000002 0.60000002 0.60000002 0.60000002 0.60000002 0.60000002 0.60000002))
(species/solve? (#t #t #t #t #t #t #t #t #t))
(enthalpy/default 0)
(enthalpy/patch 0)
(enthalpy/amg-stabilization 0)
(enthalpy/amg-method 0)
(enthalpy/cycle-type 0)
(enthalpy/amg-beta 0.7)
(enthalpy/amg-alpha 0.1)
(enthalpy/max-iter 5)
(enthalpy/residual-tolerance 0.0001)
(enthalpy/iter-tolerance 0.05)
(enthalpy/explicit-relax 1)
(enthalpy/scheme 0)
(enthalpy/relax 1)
(enthalpy/solve? #t)
(solar/enable-trans-udf? #f)
(solar/conservative-form? #t)
(solar/verbosity 0)
(solar/shadow-tol 1e-06)
(solar/filename "")
(solar/binary? #t)
(solar/frequency-data 0)
(sol/apply-do-bc? #f)
(sol/load-on-fluid? #f)
(sol/iterations 10)
(sol/max_level 7)
(sol/initial-time? #f)
(sol/method-trans 0)
(sol/nrel? #f)
(sol/cx 0.2)
(sol/sin_altitude 0.2)
(sol/rho_g 0.2)
(sol/sunshine_frac 1)
(sol/scat_frac 1)
(sol/diffuse-entry-angle? #f)
(sol/diff_angle 1.0471974)
(sol/method-diff_int ())
(sol/method-intensity ())
(sol/diff_int 200)
(sol/intensity 1423)
(sol/dir-from-calc #t)
(sol/sun_z 1)
(sol/sun_y 0)
(sol/sun_x 0)
(sol/split 0.5)
(solpos/longitude -1.4770719)
(solpos/latitude 0.23823741)
(solpos/timezone -5)
(solpos/minute 0)
(solpos/hour 13)
(solpos/month 6)
(solpos/day 21)
(sol/east_z 0)
(sol/east_y 0)
(sol/east_x 1)
(sol/north_z 0)
(sol/north_y 1)
(sol/north_x 0)
(solar/solve? #f)
(disco/solar? #f)
(wsggm/emiss-table/method 0)
(disco/exclude-np-solid-zone? #t)
(disco/diffuse-source-ext-new? #f)
(disco/second-order-boundary? #t)
(disco/second-order-interior? #t)
(disco/beta-max 2.)
(disco/coupled-verbosity 0)
(hybrid/do-rosseland? #f)
(disco/amg-tolerance 1e-06)
(disco/n-gray-gas ())
(disco/bands ())
(disco/inner-iterations 2)
(disco/reduced-storage? #f)
(disco/pixel/nphi 1)
(disco/pixel/ntheta 1)
(disco/interior-pixels? #f)
(disco/nphi 2)
(disco/ntheta 2)
(disco/type "finite-volume")
(disco/participating-medium? #t)
(disco/blending-factor 1)
(disco/scheme 0)
(disco/amg-min-cycles 2)
(disco/amg-stabilization 0)
(disco/amg-method 0)
(disco/cycle-type 0)
(disco/amg-beta 0.7)
(disco/amg-alpha 0.1)
(disco/relax-face-correction 1.)
(disco/fast-second-order? #f)
(disco/relax-source 0.5)
(disco/relax-explicit 1.)
(disco/relax 1)
(disco/solve-method 0)
(disco/partially-specular-method 2)
(disco/partially-specular? #f)
(disco/partial-solve? #f)
(rad/porosity-based-scaling? #t)
(rad/enable-wsggm-cell-based? #f)
(rad/enable-multi-band? #f)
(rad/enable-multi-fluid? #f)
(rad/enable-soot-effect-non-wsggm? #f)
(disco/full-solve? #t)
(disco/coupled-fine-iter 5)
(disco/coupled? #f)
(disco/new-do-init? #f)
(disco/solve? #t)
(g/default 0)
(g/patch 0)
(p1/amg-stabilization 0)
(p1/amg-method 0)
(p1/cycle-type 0)
(p1/amg-beta 0.7)
(p1/amg-alpha 0.1)
(p1/relax 0.8)
(p1/solve? #t)
(rosseland/method 1)
(mpcci-update-interval 1)
(morpher/check-dupl-scfac-file #t)
(morpher/ids-for-moved-nodes ())
(morpher/xinit-for-moved-nodes ())
(morpher/reduce-bb-factor 0.8)
(morpher/enlarge-bb-factor 1.25)
(morpher/objfn-defn ())
(morpher/tolerance 1e-06)
(morpher/def-constraint/residual 1e-06)
(morpher/def-constraint/iterations 1000)
(morpher/def-constraint/fixed ())
(morpher/def-constraint/free (-999))
(morpher/monitor/opt-hist/filename "opt-history")
(morpher/monitor/opt-hist/write? #f)
(morpher/monitor/opt-hist/window -1)
(morpher/monitor/opt-hist/plot? #f)
(morpher/optimizer-history ())
(morpher/objective-function-history ())
(morpher/end-commands "")
(morpher/init-commands "")
(morpher/local-reference? #f)
(morpher/display-deformed-cp? #f)
(morpher/objective-function 10000000000.)
(morpher/z-coords-old ())
(morpher/y-coords-old ())
(morpher/x-coords-old ())
(morpher/z-coords ())
(morpher/y-coords ())
(morpher/x-coords ())
(morpher/n-blocks 1)
(morpher/n-zeta 4)
(morpher/n-eta 4)
(morpher/n-xi 4)
(morpher/parameters (0))
(morpher/save-snapshot (0 5 ""))
(morpher/interrupt-fluent-iterations #f)
(morpher/disable-mesh-check? #f)
(morpher/mesh-quality (#t 0.05))
(morpher/optimizer-parameters ("none" 500 0 0. 0.0001 1000 2 #t))
(morpher/deformation-parameters ())
(morpher/deformation-regions ())
(morpher/constraints-valid-check? #t)
(morpher/bernstein-new-eval? #t)
(morpher/on? #f)
(s2s/split-two-fpsc? #t)
(s2s/max-interior-angle 190.)
(s2s/cluster-check-quality? #f)
(s2s/cluster-quality-parameter 2.5)
(s2s/verbosity 0)
(s2s/cluster-iter 6)
(s2s/c2c-cluster-algo 2)
(s2s/f2f-cluster-algo 3)
(s2s/cluster-algo 2)
(s2s/max-distance 0.)
(s2s/auto-distance 0.)
(s2s/openmp-raytracing? #f)
(s2s/max-fpsc 10)
(s2s/auto-fpsc? #f)
(s2s/partial-enclosure-emissivity 1)
(s2s/partial-enclosure-t 300)
(s2s/fast-parallel? #t)
(s2s/face-clustering? #t)
(s2s/viewfactor-crf? #t)
(s2s/viewfactor-compression? #t)
(s2s/partial-enclosure? #f)
(s2s/vf-loadbalance -1)
(s2s/vf-use-bsp 0)
(s2s/vf-sampling-method 0)
(s2s/vf-partial-asink 1)
(s2s/vf-partial-enclosure 0)
(s2s/vf-simple-enclosure 0)
(s2s/vf-hemi-separation 5)
(s2s/vf-hemi-subdivide 10)
(s2s/vf-hemi-resolution 10)
(s2s/vf-smoothing-tol 1e-06)
(s2s/vf-smoothing-iter 100)
(s2s/vf-smoothing 0)
(s2s/vf-method 1)
(s2s/vf-type 1)
(s2s/cluster-method 0)
(s2s/glob-file "")
(s2s/split-angle 20)
(s2s/flow-face-glob-size 1)
(s2s/glob-size 1)
(s2s/tol 0.001)
(s2s/n-sweeps 5)
(s2s/n-iter 10)
(vfr/partial-enclosure-emissivity 1)
(vfr/partial-enclosure-t 300)
(vfr/partial-enclosure? #f)
(dtrm/solve? #f)
(dtrm/rays-file "")
(dtrm/face-glob-size 1)
(dtrm/glob-size 1)
(dtrm/tol 0.001)
(dtrm/n-sweeps 1)
(dtrm/n-iter 10)
(rad/n-time-update 1)
(enable-beta-rad-features? #f)
(temperature/enable-caf-gui? #f)
(temperature/2nd-source-bc-relax 0.5)
(temperature/explicit-relax? #f)
(temperature/shell-secondary-gradient? #t)
(temperature/secondary-gradient? #t)
(temperature/skew-grid? #f)
(temperature/max-limit 5000)
(temperature/min-limit 1)
(temperature/default 299.8454234690697)
(temperature/patch 0)
(temperature/amg-stabilization 0)
(temperature/amg-method 0)
(temperature/cycle-type 0)
(temperature/amg-beta 0.7)
(temperature/amg-alpha 0.1)
(temperature/max-iter 5)
(temperature/residual-tolerance 0.0001)
(temperature/iter-tolerance 0.05)
(temperature/explicit-relax 1)
(temperature/scheme 1)
(temperature/relax 0.949999988079071)
(temperature/solve? #t)
(energy/inertial-force-work? #f)
(energy/inlet-diffusion? #t)
(energy/user-definable-cp? #f)
(energy/kinetic? #f)
(energy/rom-builder? #f)
(energy/pressure-work? #f)
(energy/conservative-form? #t)
(energy/species-diffusion? #t)
(low-pressure-slip? #f)
(viscous-energy-dissipation? #f)
(continuity/surf-spe-source? #f)
(time_factor_site 1)
(porous/new-inf 1)
(porous/physical-velocity-form? #f)
(sigma-sbc 5.669e-08)
(compress/enhanced-numerics/ssd/mach-limit 0.0001)
(compress/enhanced-numerics/ssd/use-normal-mach? #f)
(compress/enhanced-numerics/ssd/enable? #f)
(compress/enhanced-numerics/limit-t/relax 0.1)
(compress/enhanced-numerics/limit-t/enable? #t)
(compress/enhanced-numerics/limit-p/relax 0.9)
(compress/enhanced-numerics/limit-p/enable? #t)
(compress/enhanced-numerics/enthalpy/correct-p? #f)
(compress/enhanced-numerics/enthalpy/correct-ke? #t)
(compress/enhanced-numerics/pp-dd-select 2)
(compress/enhanced-numerics/on? #f)
(pressure/unsteady-rc-sc? #f)
(pressure/mp/unsteady-rc? #f)
(pressure/conv-relax? #f)
(pressure/unsteady-rc 1)
(pressure/mp-dissipation? #t)
(pressure/rc-dissipation-new? #t)
(pressure/dissipation? #f)
(pressure/enthalpy-correct? #f)
(pressure/frozen-flux? #f)
(pressure/unsteady? #t)
(pressure/isotrop-rc? #f)
(pressure/ho-rc-disable? #f)
(pressure/ho-rc 2)
(pressure/presto-low-order? #f)
(pressure/extrapolate-inlet? #t)
(pressure/extrapolate-all? #f)
(pressure/mp-4th-order-dissipation 1)
(pressure/ap-weighted-face-pressure 0)
(pressure/cpl-omega-vof-drift 1.)
(pressure/cpl-omega-p-drift 1.)
(pressure/cpl-omega-u-drift 1.)
(pressure/cpl-omega-vofvof 1.)
(pressure/cpl-omega-vofv 1.)
(pressure/cpl-omega-vofp 1.)
(pressure/cpl-omega-vvof 1.)
(pressure/cpl-omega-pvof 1.)
(pressure/cpl-omega-flux 1.)
(pressure/cpl-courant-number 200.)
(pressure/cpl-omega-vv 1.)
(pressure/cpl-omega-pp 1.)
(pressure/cpl-omega-pv 1.)
(pressure/cpl-omega-vp 1.)
(pressure/omega-p-conv-mp 1.)
(pressure/cpl-expl-omega-p 0.75)
(pressure/cpl-expl-omega-v 0.75)
(pressure/coupled-vof-delta-form? #t)
(pressure-coupled-mp/update-pgrad? #t)
(pressure-coupled-mp/couple-mass-transfer? #t)
(pressure-coupled/implicit-dissipation-bndr? #t)
(pressure-coupled/implicit-dissipation? #t)
(pressure-coupled/update-pgrad? #t)
(pressure-coupled/update-deriv? #t)
(pressure-coupled/pressure/explicit-relax 0.300000011920929)
(pressure-coupled/mom/explicit-relax 0.4000000059604645)
(pressure-coupled/courant-number 200.)
(pressure-coupled/restart? #f)
(pressure-coupled/omega 1)
(pressure-coupled/amg-stabilization 0)
(pressure-coupled/amg-method 0)
(pressure-coupled/cycle-type 3)
(pressure-coupled/amg-beta 0.7)
(pressure-coupled/amg-alpha 0.1)
(pressure/coupled-nonlinear? #f)
(pressure/coupled-pressure-delta-form? #t)
(pressure/coupled-velocity-delta-form? #t)
(pressure/coupled-dissipation 0)
(pressure/coupled-available? #f)
(pressure/max-iter 10)
(pressure/residual-tolerance 0.0001)
(pressure/iter-tolerance 0.25)
(pressure/max-limit 50000000000.)
(pressure/min-limit 1)
(pressure/default 0)
(pressure/patch 0)
(pressure/amg-stabilization 0)
(pressure/amg-method 0)
(pressure/cycle-type 1)
(pressure/amg-beta 0.7)
(pressure/amg-alpha 0.1)
(reversed-flow/pressure-bc? #f)
(cavitation/pressure-bc? #t)
(cavitation/enhancement? #t)
(compress-p/relax? #f)
(pressure-correction/relax-enhance 0.1)
(pressure-correction/relax-drdp 1)
(pressure-correction/relax 0.7)
(pressure/explicit-relax 1)
(pressure/relax 0.30000001)
(pressure/scheme 10)
(time/second-order/mass-imbalance-treatment? #t)
(time/second-order/bounded/vof-linearized? #t)
(time/second-order/bounded/react-option 2)
(time/second-order/bounded/turb-option 2)
(time/second-order/bounded/vof-option 2)
(time/second-order/bounded/rho-option 2)
(time/second-order/bounded/generic? #f)
(2nd-order-time/blend-factor 1.5)
(2nd-order-time/bounded? #t)
(z-velocity/default 0)
(y-velocity/default 0)
(x-velocity/default -66.22540012656768)
(z-velocity/patch 0)
(y-velocity/patch 0)
(x-velocity/patch 0)
(z-mom/amg-stabilization 0)
(z-mom/amg-method 0)
(z-mom/cycle-type 0)
(z-mom/amg-beta 0.7)
(z-mom/amg-alpha 0.1)
(y-mom/amg-stabilization 0)
(y-mom/amg-method 0)
(y-mom/cycle-type 0)
(y-mom/amg-beta 0.7)
(y-mom/amg-alpha 0.1)
(x-mom/amg-stabilization 0)
(x-mom/amg-method 0)
(x-mom/cycle-type 0)
(x-mom/amg-beta 0.7)
(x-mom/amg-alpha 0.1)
(mom/inertial-force? #t)
(mom/update-derivatives-after-flow-solve? #f)
(mom/bcd/beta-mom 0.2)
(mom/extrapolate-outflow? #f)
(mom/rot-cyclic-explicit? #t)
(mom/from-flux? #t)
(mom/nita/update-derivatives? #t)
(mom/nita-flux-update? #t)
(mom/update-flux-subiter? #f)
(mom/max-iter 5)
(mom/residual-tolerance 0.0001)
(mom/iter-tolerance 0.05)
(mom/scheme 1)
(mom/explicit-relax 1)
(mom/relax 0.5)
(explicit-relaxation? #f)
(implicit-relaxation? #t)
(noniterative-max-iter 1)
(noniterative-time-advance? #f)
(old-unsteady-flux? #t)
(roe-dissipation? #f)
(solve-absolute-velocities? #t)
(correct-velocity? #t)
(flow/solve? #t)
(residuals/consistent-scaling? #t)
(residuals/compute-local? #f)
(residuals/unrelax? #f)
(residuals/local? #f)
(residuals/resid-buffer-interval 1)
(residuals/convergence-criterion-type 0)
(residuals/scale? #t)
(residuals/normalize? #f)
(residuals/debug? #f)
(residuals/n-display 1000)
(residuals/n-save 1000)
(residuals/window 0)
(residuals/plot? #t)
(residuals/print? #t)
(residuals/n-maximize-norms 5)
(residuals/settings ((continuity #t 0 #f 0.001 0.026670394 0.050000001) (x-velocity #t 0 #f 0.001 0.0020907533 0.050000001) (y-velocity #t 0 #f 0.001 0.00011561441 0.050000001) (energy #t 0 #f 1e-06 7.2173947e-07 0.050000001) (c2h3 #t 0 #f 0.001 0.00016610952 0.050000001) (c2h #t 0 #f 0.001 0.00017619105 0.050000001) (c2h5 #t 0 #f 0.001 0.00066800282 0.050000001) (h #t 0 #f 0.001 1.0448201e-05 0.050000001) (c2h2 #t 0 #f 0.001 2.1380511e-06 0.050000001) (c2h4 #t 0 #f 0.001 9.7701077e-06 0.050000001) (ch3 #t 0 #f 0.001 4.7555273e-05 0.050000001) (c2h6 #t 0 #f 0.001 3.3463624e-05 0.050000001) (h2 #t 0 #f 0.001 3.1878054e-07 0.050000001)))
(vof/implicit-low-limit 1e-06)
(vof/explicit-low-limit 1e-06)
(vof/remove-small-bubbles? #f)
(vof/phase-normalization/old-treatment? #f)
(vof/redistribution/criterion 1e-10)
(vof/redistribution/niter 10)
(vof/redistribute-normalized-volume? #t)
(vof/redistribute-lost-volume? #t)
(vof/use-polyhedra? #t)
(vof/improved-wall-treatment? #t)
(vof/courant-calculation-method 1)
(vof/courant-based-time-step? #f)
(vof/global-courant-number-limit 250.)
(vof/global-courant-number 2)
(patch/cpld/bc-zone? #t)
(patch/m1-m2? #t)
(patch/vof? #f)
(patch-relative? #t)
(init-relative? #t)
(profile/morphing? #f)
(profile/update-interval 1)
(udrg/libname "")
(real-gas/mixturefilename "")
(real-gas/datafiles-list ())
(real-gas/datanames-list ())
(real-gas/dataname "")
(real-gas/datadir "")
(real-gas/libdir "")
(real-gas-compressible-turbulence? #t)
(liquid-energy-diffusion? #f)
(vapor-phase? #t)
(user-real-gas-multi-component? #f)
(user-real-gas? #f)
(real-gas-multi-component? #f)
(real-gas? #f)
(udf/use-auto-recompile? #t)
(udf/reacting-channel-solver-fcn "none")
(udf/pdf/pdf-table-name "none")
(udf/matrix-solver-fcn "none")
(udf/pb-coalescence-rate-name "Luo Model")
(udf/pb-break-up-rate-pdf-name "parabolic")
(udf/pb-break-up-rate-freq-name "Luo Model")
(udf/pb-break-up-rate-name "Luo Model")
(udf/pb-growth-rate-name "constant")
(udf/pb-nucleation-rate-name "constant")
(udf/deltat-fcn "none")
(udf/emission-factor-fcn "none")
(udf/solar-trans "none")
(udf/dom/specular-reflectivity "none")
(udf/dom/diffuse-reflectivity "none")
(udf/dom/bc-adjust "none")
(udf/dom/source-fcn "none")
(udf/viscous/trans-geomrgh-fcn "constant")
(udf/viscous/trans-retheta-t-fcn "none")
(udf/viscous/trans-retheta-c-fcn "none")
(udf/viscous/trans-flength-fcn "none")
(udf/viscous/wall-law-fcn "none")
(udf/viscous/schmidt-fcn "none")
(udf/viscous/prt-t-wall-fcn "none")
(udf/viscous/prt-t-fcn "none")
(udf/viscous/prt-o-fcn "none")
(udf/viscous/prt-d-fcn "none")
(udf/viscous/prt-k-fcn "none")
(udf/viscous/mu-t-fcn "none")
(udf/cphi-fcn "none")
(udf/chem-step-fcn "none")
(udf/cav-rate-fcn "none")
(udf/hg-rate-fcn "none")
(udf/sox-rate-fcn "none")
(udf/nox-rate-fcn "none")
(udf/execute-at-exit-fcns ())
(udf/write-data-fcns ())
(udf/read-data-fcns ())
(udf/write-case-fcns ())
(udf/read-case-fcns ())
(udf/drift-diam-fcn "constant")
(udf/dpm/n-reals 0)
(udf/dpm/timestep-fcn "none")
(udf/dpm/spray-collide-fcn "none")
(udf/dpm/scalar-fcn "none")
(udf/dpm/erosion-fcn "none")
(udf/dpm/output-fcn "none")
(udf/dpm/source-fcn "none")
(udf/dpm/body-force-fcn "none")
(udf/dpm/drag-fcn "none")
(udf/thickened-flame-model-fcn "none")
(udf/ignite-src-fcn "none")
(udf/spark-geom-fcn ("none"))
(udf/g-eqn-src-fcn "none")
(udf/ecfm-spark-src-fcn ("none"))
(udf/ecfm-src-fcn "none")
(udf/heat-flux-fcn "none")
(udf/trb-prmx-src-fcn "none")
(udf/pr-rate-fcn "none")
(udf/sr-rate-fcn "none")
(udf/vr-rate-fcn "none")
(udf/net-reaction-rate-fcn "none")
(udf/execute-at-end-fcns ())
(udf/adjust-fcns ())
(udf/init-fcns ())
(udf/compile/files (("libudf" (source "E:/lizhengyu_case/mass_in.c") (header))))
(udf/libname ("libudf"))
(udf/listing? #f)
(udf/stack-size 10000)
(udf/cpp-command "cpp")
(udf/use-contrib-cpp? #f)
(udf/filename "")
(user-fan/program-name "fan-model")
(user-fan/update-interval 10)
(user-fan/profile-points 20)
(user-fan/fan-zones ())
(title "")
(mesh/dual-cell-zones ())
(mesh/bad/repair-sltn/use-bndry-info? #t)
(mesh/bad/repair-sltn/disable-cont-eqn? #t)
(mesh/bad/repair-sltn/disable-coupled? #f)
(mesh/bad/repair-sltn-mode 0)
(mesh/bad/repair-grad/tmp-dont-repair-viscous? #f)
(mesh/bad/repair-grad-mode 2)
(mesh/bad/verbosity 0)
(mesh/bad/smoothing/parallel-balance-poor-cells #f)
(mesh/bad/smoothing/number-of-node-iterations 50)
(mesh/bad/percent-worst-to-improve 0.1)
(mesh/bad/allow-local-polyhedra-conversion? #t)
(mesh/bad/allow-boundary-node-improvement? #f)
(mesh/bad/use-tweaked-centroids? #t)
(mesh/bad/min-orthogonal-quality 0.05)
(mesh/bad/enable-quality-based-treatment? #f)
(mesh/bad/min-face-area-factor 1e-08)
(mesh/bad/repair-performed? #f)
(mesh/bad/enable-bad-quality-treatment? #t)
(mesh/old-reset-multiple-periodic-node_shadow #f)
(mesh/interpolate-in-time? #f)
(mesh/compact-memory-block-limit 0.9)
(mesh/verbosity 1)
(mesh/slit/merge-junction-nodes? #t)
(mesh/check/verbosity 0)
(mesh/check/quality-across-periodics? #t)
(mesh/check/use-stored-metrics? #t)
(mesh/grid-check-performed? #f)
(gocart/morph/diffusion-law 0)
(gocart/morph/residues 1e-08)
(gocart/morph/solver 2)
(gocart/morph/method 3)
(gocart/prism/nlayer 1)
(gocart/prism/rate 1.)
(gocart/prism/height 0.)
(gocart/prism/aspect-ratio 1.)
(gocart/prism/type 1)
(gocart/prisms? #f)
(gocart/prism/abort-on-morph-failure? #f)
(gocart/prism/morph-frequency 5)
(gocart/prism/delete-interior-faces? #t)
(gocart/enable-prisms? #t)
(gocart/extract-as-polyhedra? #t)
(gocart/thin-cut-edge-zones 2)
(gocart/post-improve-level 1)
(gocart/perturb-init? #t)
(gocart/remesh-interval 0)
(gocart/max-cell-aspect-ratio 0.)
(gocart/min-orthogonal-quality 0.05)
(gocart/max-cell-skew 0.95)
(gocart/ignore-warnings? #f)
(gocart/sf-growth-rate 1.2)
(gocart/sf-max-size 0.01)
(gocart/sf-min-size 0.0001)
(polyhedra/verbosity 0)
(polyhedra/skewness/max-cell-skew 0.9)
(polyhedra/smoothing/quality-threshold 0.2)
(polyhedra/smoothing/no-iter-bad 10)
(polyhedra/smoothing/relax-all 0.1)
(polyhedra/smoothing/no-iter-all 4)
(polyhedra/dual/preserve-interior-pattern "")
(polyhedra/dual/aspect-ratio-threshold 5.)
(polyhedra/dual/project-face-nodes? #f)
(polyhedra/dual/boundary-feature-angle 30.)
(polyhedra/dual/check-correct-periodics? #t)
(polyhedra/dual/detect-gaps? #t)
(polyhedra/dual/back-to-back-wall-angle 3.)
(polyhedra/dual/skew-threshold -1)
(polyhedra/dual/always-check-lower-feature-angle? #f)
(polyhedra/dual/feature-angle-table ((6000 1) (1000 3) (25 5) (15 10) (10 15) (8 20) (-1 30)))
(polyhedra/modified-dual-on-faces? #f)
(polyhedra/modified-dual-alpha 1)
(polyhedra/modified-dual-threshold -1)
(polyhedra/preserve-boundary-faces? #f)
(polyhedra/conversion-feature-angle -1)
(dynamesh/solver-options-verbosity 0)
(dynamesh/sdof-solver-options? #f)
(dynamesh/sc-bc-compressibility 0.)
(dynamesh/sc-bc-compressibility-type 1)
(dynamesh/replace-mesh/partition-per-zone? #f)
(dynamesh/ic3m/verbosity 0)
(dynamesh/ic3m/length-scaling 0.001)
(dynamesh/ic3m/last-event 0)
(dynamesh/ic3m/count-events -1)
(dynamesh/ic3m/event-list ())
(dynamesh/ic3m/max-number-of-nodes 0)
(dynamesh/update-in-timestep/residual-criterion 1e-05)
(dynamesh/update-in-timestep/relax-last-iter 1.)
(dynamesh/update-in-timestep/relax 0.1)
(dynamesh/update-in-timestep/update-interval 1)
(dynamesh/zone-preview-substeps 0)
(dynamesh/motion-history/basename "J:project-9gas-phase-t-138746")
(dynamesh/motion-history? #f)
(dynamesh/in-cyn/output/ty (1 0 0))
(dynamesh/in-cyn/output/tx (0 0 1))
(dynamesh/in-cyn/output/sa (0 1 0))
(dynamesh/in-cyn/output/udf "")
(dynamesh/in-cyn/output/method 1)
(dynamesh/in-cyn/output/sc (0 0 0))
(dynamesh/in-cyn/output/zid ())
(dynamesh/in-cyn/output/freq 0)
(dynamesh/in-cyn/output/fname "")
(dynamesh/in-cyn/output? #f)
(dynamesh/in-cyn/insert-layer-node-correct-relax 0.5)
(dynamesh/in-cyn/delta-angle 0.5)
(dynamesh/in-cyn/event-list ())
(dynamesh/in-cyn/piston-data (0 0. 0.))
(dynamesh/in-cyn/minimum-stroke 0)
(dynamesh/in-cyn/minimum-lift 0)
(dynamesh/in-cyn/crank-period 10000000000.)
(dynamesh/in-cyn/crank-end-angle -1.)
(dynamesh/in-cyn/crank-start-angle 0)
(dynamesh/in-cyn/crank-rpm 0.1666666666666667)
(dynamesh/in-cyn/crank-angle 0)
(dynamesh/models/ic3m? #f)
(dynamesh/models/update-in-timestep? #f)
(dynamesh/models/contact? #f)
(dynamesh/models/sdof? #f)
(dynamesh/models/in-cylinder? #f)
(dynamesh/method/remesh? #f)
(dynamesh/method/layering? #f)
(dynamesh/method/smoothing? #t)
(dynamesh/set-dynamic-zones-state? #f)
(dynamesh/recreate-shells? #t)
(dynamesh/motion/mark-adjacent-zones #t)
(dynamesh/steady/optional-remesh-after-moving? #f)
(dynamesh/steady/n-iter 0)
(dynamesh/steady/pseudo-time-step 1)
(dynamesh/conservation/multiphase? #t)
(dynamesh/conservation/local? #t)
(dynamesh/conservation/scale-max 1.25)
(dynamesh/conservation/scale? #t)
(dynamesh/cell-data-when-face-interpol-fails? #t)
(dynamesh/face-data-interpol-range 50.)
(dynamesh/verbosity 0)
(dynamesh/wallbc-auto-include-motion? #t)
(dynamesh/dynamic-zones ())
(dynamesh/contact/maps ())
(dynamesh/contact/zones ())
(dynamesh/contact/threshold 0.1)
(dynamesh/contact/restriction? #f)
(dynamesh/contact/verbosity 0)
(dynamesh/contact/udf-level 2)
(dynamesh/contact/udf "")
(dynamesh/sdof/minimum-cutoff-moments 1e-20)
(dynamesh/sdof/verbosity 0)
(dynamesh/adapt/readapt-after-remeshing? #t)
(dynamesh/adapt/move-adapted-cells? #t)
(dynamesh/remesh/data-interpolation-across-zones? #f)
(dynamesh/remesh/data-interpolation-cell-search-count 500)
(dynamesh/remesh/data-interpolation-cell-search-method 0)
(dynamesh/remesh/repartition-interface-threshold 10.)
(dynamesh/remesh/repartition-load-threshold 20)
(dynamesh/remesh/repartition-interval 20)
(dynamesh/remesh/repartition-auto? #t)
(dynamesh/remesh/repartition-enable? #t)
(dynamesh/remesh/verbosity 0)
(dynamesh/remesh/region/remesh-threads-on-prism-quality? #t)
(dynamesh/remesh/region/max-prism-size-factor 1.7)
(dynamesh/remesh/region/tetrahedra-connectivity-level 2)
(dynamesh/remesh/region/collect-connected-wedges? #f)
(dynamesh/remesh/region/collect-node-connected-tetrahedra? #t)
(dynamesh/remesh/prism/number-of-layers 0)
(dynamesh/remesh/prism/growth-rate 0.)
(dynamesh/remesh/prism/first-height 0.)
(dynamesh/remesh/prism/allow-stairstepping? #f)
(dynamesh/remesh/prism/remesh-with-prisms? #t)
(dynamesh/remesh/thread/include-face-threads? #t)
(dynamesh/remesh/thread/size-control 2)
(dynamesh/remesh/remesh-size-interval 10)
(dynamesh/remesh/sizing-function? #f)
(dynamesh/remesh/surfer-improve-method 3)
(dynamesh/remesh/init-add-nodes? #t)
(dynamesh/remesh/remesh-sweep 5)
(dynamesh/remesh/perturb-cavity-nodes? #f)
(dynamesh/remesh/face-v6.1? #f)
(dynamesh/remesh/swap-iteration 4)
(dynamesh/remesh/swap-angle 100)
(dynamesh/remesh/skewness-method 0)
(dynamesh/remesh/refine-method 0)
(dynamesh/remesh/height-relax-factor 0.4)
(dynamesh/remesh/max-thread-skew 0.98)
(dynamesh/remesh/max-face-skew 0.7)
(dynamesh/remesh/max-length-scale 1000)
(dynamesh/remesh/min-length-scale 0)
(dynamesh/remesh/methods (#f #t #f #f #f #f))
(dynamesh/boundary/project-deforming-nodes-twice? #f)
(dynamesh/boundary/project-deforming-nodes? #t)
(dynamesh/boundary/laplace-node-relax 1.)
(dynamesh/spring/face-node-skewness 0.6)
(dynamesh/spring/deformable-element-type? #f)
(dynamesh/spring/all-element-type? #f)
(dynamesh/spring/boundary-node-relax 1.)
(dynamesh/spring/boundary-stiffness 1)
(dynamesh/smooth/skewness/smooth-all-deforming-zones? #t)
(dynamesh/smooth/laplace/residual-divergence-history 2)
(dynamesh/smooth/laplace/check-divergence? #t)
(dynamesh/smooth/laplace/boundary-update-with-gradient? #f)
(dynamesh/smooth/laplace/boundary-secondary-gradient? #f)
(dynamesh/smooth/laplace/secondary-gradient? #t)
(dynamesh/smooth/laplace/amg-stabilization 0)
(dynamesh/smooth/laplace/amg-method 0)
(dynamesh/smooth/laplace/amg-cycle-type 3)
(dynamesh/smooth/laplace/amg-beta 0.7)
(dynamesh/smooth/laplace/amg-alpha 0.1)
(dynamesh/smooth/laplace/amg-cpld-group-size 2)
(dynamesh/smooth/laplace/amg-cpld-post-relaxations 1)
(dynamesh/smooth/laplace/amg-cpld-pre-relaxations 0)
(dynamesh/smooth/laplace/amg-cpld-relaxation-method "gauss-seidel")
(dynamesh/smooth/laplace/solve-coupled? #t)
(dynamesh/smooth/laplace/relative-tolerance 0.0001)
(dynamesh/smooth/laplace/max-iter 20)
(dynamesh/smooth/laplace/explicit-relax 1.)
(dynamesh/smooth/laplace/relax 1.)
(dynamesh/smooth/laplace/boundary-distance-method 0)
(dynamesh/smooth/laplace/diff-coeff-param 0.)
(dynamesh/smooth/laplace/diff-coeff-func 0)
(dynamesh/smooth/laplace/verbosity 1)
(dynamesh/smooth/method 1)
(dynamesh/grid/epsilon 0.001)
(dynamesh/grid/itermax 20)
(dynamesh/grid/relax 1)
(dynamesh/layering/allow-with-2.5d? #f)
(dynamesh/layering/layering-before-move? #f)
(dynamesh/layering/check-insertion-location? #t)
(dynamesh/layering/constant-height #t)
(dynamesh/layering/omega-col 0.04)
(dynamesh/layering/omega 0.4)
(dynamesh/layering/enable-2nd-order? #f)
(dynamesh/layering/subdivide-dvolume-dt? #f)
(dynamesh/grid-flux-first-order? #f)
(sizing-function/post-processing-thread -1)
(sizing-function/boundary-threshold 0.1)
(sizing-function/variation-rate -2)
(sizing-function/smoothing? #t)
(centrifugal/density-ratio 0)
(centrifugal/exit-radius 0)
(centrifugal-init? #f)
(post-processing-iteration? #f)
(post-process-equations? #f)
(first-post-niter 0)
(max-post-iterations-per-step 10)
(max-iterations-per-step 20)
(number-of-time-steps 0)
(number-of-iterations 10000)
(gen-nrbc/tangential-source? #f)
(gen-nrbc/relax 0.5)
(gen-nrbc/sig2 5)
(gen-nrbc/sig 0.15)
(gen-nrbc/on? #f)
(bc/convection-z-velocity 0)
(bc/convection-y-velocity 0)
(bc/convection-x-velocity 1)
(bc/convective-outflow? #f)
(wd-phi/amg-stabilization 0)
(wd-phi/amg-method 0)
(wd-phi/cycle-type 0)
(wd-phi/amg-beta 0.7)
(wd-phi/amg-alpha 0.1)
(wd-phi/relative-tolerance 0.0001)
(wd-phi/max-iter 20)
(wd-phi/explicit-relax 1.)
(wd-phi/relax 1.)
(si/relative-mrf-data ())
(si/relative-mgrid-data ())
(nonconformal/matching/remove-left-handed-faces? #f)
(nonconformal/matching/local-area-threshold 0.5)
(nonconformal/matching/global-area-threshold 0.01)
(nonconformal/preserve-steady? #t)
(nonconformal/pitch-tolerance 1.)
(si/enforce-cont-after-bc? #f)
(nonconformal/force-stretched-interfaces? #f)
(nonconformal/pl/signals ((1 0 1)))
(nonconformal/pl/n-signals 1)
(nonconformal/pl/ghost-cell-layer-type 2)
(nonconformal/pl/ghost-cell-layer-count 2)
(nonconformal/pl/copy-grad? #t)
(nonconformal/pl/relax 0.7)
(nonconformal/pl/n-init-cycles 1)
(nonconformal/pl/method 1)
(nonconformal/pl/n-modes 10)
(nonconformal/plbc? #f)
(nonconformal/allow-side-periodic-wall-interface? #f)
(nonconformal/interface-zone-types ())
(nonconformal/new-proximity-algo? #f)
(nonconformal/angular-tolerance 45)
(nonconformal/normal-tolerance-factor 0.1)
(nonconformal/smallest-area-tolerance-factor 0.005)
(nonconformal/smallest-virtpoly-size 1e-18)
(nonconformal/enhanced-intersection-lookup? #t)
(nonconformal/ignore-proximity-test? #f)
(nonconformal/verbosity 0)
(nonconformal/correct-virtpoly-face-handedness? #f)
(sliding-interfaces ())
(solvertime 2024371.619628606)
(user-defined-db-name "")
(user-defined-database? #f)
(materials ((mixture-template mixture (chemical-formula . #f) (species (names (c2h3 c2h c2h5 h c2h2 c2h4 ch3 c2h6 h2 ch4) () ())) (reactions (finite-rate ("reaction-1" ((ch4 1 1 1)) ((ch3 1 0 1) (h 1 0 1)) ((c2h3 0 1) (c2h 0 1) (c2h5 0 1) (c2h2 0 1) (c2h4 0 1) (c2h6 0 1) (h2 0 1)) (stoichiometry 1ch4 --> 1ch3 + 1h) (arrhenius 3510000000000000. 435449980. 0) (mixing-rate 4 0.5) (use-third-body-efficiencies? . #f) (backward-reaction? . #t)) ("reaction-2" ((ch4 1 1 1) (h 1 1 1)) ((ch3 1 0 1) (h2 1 0 1)) ((c2h3 0 1) (c2h 0 1) (c2h5 0 1) (c2h2 0 1) (c2h4 0 1) (c2h6 0 1)) (stoichiometry 1ch4 + 1h --> 1ch3 + 1h2) (arrhenius 22500 36632704 3) (mixing-rate 4 0.5) (use-third-body-efficiencies? . #f) (backward-reaction? . #t)) ("reaction-3" ((ch3 1 1 1) (ch3 1 1 1)) ((c2h6 1 0 1)) ((c2h3 0 1) (c2h 0 1) (c2h5 0 1) (h 0 1) (c2h2 0 1) (c2h4 0 1) (h2 0 1) (ch4 0 1)) (stoichiometry 1ch3 + 1ch3 --> 1c2h6) (arrhenius 1010000000000000. 0 -0.63999999) (mixing-rate 4 0.5) (use-third-body-efficiencies? . #f) (backward-reaction? . #t)) ("reaction-4" ((c2h6 1 1 1) (h 1 1 1)) ((c2h5 1 0 1) (h2 1 0 1)) ((c2h3 0 1) (c2h 0 1) (c2h2 0 1) (c2h4 0 1) (ch3 0 1) (ch4 0 1)) (stoichiometry 1c2h6 + 1h --> 1c2h5 + 1h2) (arrhenius 554 21663538 3.5) (mixing-rate 4 0.5) (use-third-body-efficiencies? . #f) (backward-reaction? . #t)) ("reaction-5" ((c2h6 1 1 1) (ch3 1 1 1)) ((c2h5 1 0 1) (ch4 1 0 1)) ((c2h3 0 1) (c2h 0 1) (h 0 1) (c2h2 0 1) (c2h4 0 1) (h2 0 1)) (stoichiometry 1c2h6 + 1ch3 --> 1c2h5 + 1ch4) (arrhenius 0.55000001 34735352 4) (mixing-rate 4 0.5) (use-third-body-efficiencies? . #f) (backward-reaction? . #t)) ("reaction-6" ((c2h5 1 1 1)) ((c2h4 1 0 1) (h 1 0 1)) ((c2h3 0 1) (c2h 0 1) (c2h2 0 1) (ch3 0 1) (c2h6 0 1) (h2 0 1) (ch4 0 1)) (stoichiometry 1c2h5 --> 1c2h4 + 1h) (arrhenius 20000000000000. 166223900. 0) (mixing-rate 4 0.5) (use-third-body-efficiencies? . #f) (backward-reaction? . #t)) ("reaction-7" ((ch3 1 1 1) (ch3 1 1 1)) ((c2h4 1 0 1) (h2 1 0 1)) ((c2h3 0 1) (c2h 0 1) (c2h5 0 1) (h 0 1) (c2h2 0 1) (c2h6 0 1) (ch4 0 1)) (stoichiometry 1ch3 + 1ch3 --> 1c2h4 + 1h2) (arrhenius 1e+16 133984000. 0) (mixing-rate 4 0.5) (use-third-body-efficiencies? . #f) (backward-reaction? . #t)) ("reaction-8" ((c2h4 1 1 1) (ch3 1 1 1)) ((c2h3 1 0 1) (ch4 1 0 1)) ((c2h 0 1) (c2h5 0 1) (h 0 1) (c2h2 0 1) (c2h6 0 1) (h2 0 1)) (stoichiometry 1c2h4 + 1ch3 --> 1c2h3 + 1ch4) (arrhenius 6.6199999 39826744 3.7) (mixing-rate 4 0.5) (use-third-body-efficiencies? . #f) (backward-reaction? . #t)) ("reaction-9" ((c2h4 1 1 1) (h 1 1 1)) ((c2h3 1 0 1) (h2 1 0 1)) ((c2h 0 1) (c2h5 0 1) (c2h2 0 1) (ch3 0 1) (c2h6 0 1) (ch4 0 1)) (stoichiometry 1c2h4 + 1h --> 1c2h3 + 1h2) (arrhenius 1320000 51324248 2.53) (mixing-rate 4 0.5) (use-third-body-efficiencies? . #f) (backward-reaction? . #t)) ("reaction-10" ((c2h3 1 1 1)) ((c2h2 1 0 1) (h 1 0 1)) ((c2h 0 1) (c2h5 0 1) (c2h4 0 1) (ch3 0 1) (c2h6 0 1) (h2 0 1) (ch4 0 1)) (stoichiometry 1c2h3 --> 1c2h2 + 1h) (arrhenius 1.93e+28 214052000. -4.783) (mixing-rate 4 0.5) (use-third-body-efficiencies? . #f) (backward-reaction? . #t)) ("reaction-11" ((c2h2 1 1 1) (h 1 1 1)) ((c2h 1 0 1) (h2 1 0 1)) ((c2h3 0 1) (c2h5 0 1) (c2h4 0 1) (ch3 0 1) (c2h6 0 1) (ch4 0 1)) (stoichiometry 1c2h2 + 1h --> 1c2h + 1h2) (arrhenius 60199998000000. 93370096 0) (mixing-rate 4 0.5) (use-third-body-efficiencies? . #f) (backward-reaction? . #t)) ("reaction-12" ((c2h2 1 1 1) (ch3 1 1 1)) ((c2h 1 0 1) (ch4 1 0 1)) ((c2h3 0 1) (c2h5 0 1) (h 0 1) (c2h4 0 1) (c2h6 0 1) (h2 0 1)) (stoichiometry 1c2h2 + 1ch3 --> 1c2h + 1ch4) (arrhenius 181000000000. 72435104 0) (mixing-rate 4 0.5) (use-third-body-efficiencies? . #f) (backward-reaction? . #t)) ("reaction-13" ((c2h 1 1 1) (h 1 1 1)) ((c2h2 1 0 1)) ((c2h3 0 1) (c2h5 0 1) (c2h4 0 1) (ch3 0 1) (c2h6 0 1) (h2 0 1) (ch4 0 1)) (stoichiometry 1c2h + 1h --> 1c2h2) (arrhenius 181000000000000. 0 0) (mixing-rate 4 0.5) (use-third-body-efficiencies? . #f) (backward-reaction? . #t)) ("reaction-14" ((ch3 1 1 1) (ch3 1 1 1)) ((c2h5 1 0 1) (h 1 0 1)) ((c2h3 0 1) (c2h 0 1) (c2h2 0 1) (c2h4 0 1) (c2h6 0 1) (h2 0 1) (ch4 0 1)) (stoichiometry 1ch3 + 1ch3 --> 1c2h5 + 1h) (arrhenius 1800000000000. 43544800 0) (mixing-rate 4 0.5) (use-third-body-efficiencies? . #f) (backward-reaction? . #t)) ("reaction-15" ((c2h4 1 1 1)) ((c2h3 1 0 1) (h 1 0 1)) ((c2h 0 1) (c2h5 0 1) (c2h2 0 1) (ch3 0 1) (c2h6 0 1) (h2 0 1) (ch4 0 1)) (stoichiometry 1c2h4 --> 1c2h3 + 1h) (arrhenius 1e+16 452196000. 0) (mixing-rate 4 0.5) (use-third-body-efficiencies? . #f) (backward-reaction? . #t)) ("reaction-16" ((c2h5 1 1 1) (c2h2 1 1 1)) ((c2h6 1 0 1) (c2h 1 0 1)) ((c2h3 0 1) (h 0 1) (c2h4 0 1) (ch3 0 1) (h2 0 1) (ch4 0 1)) (stoichiometry 1c2h5 + 1c2h2 --> 1c2h6 + 1c2h) (arrhenius 270999990000. 97975800 0) (mixing-rate 4 0.5) (use-third-body-efficiencies? . #f) (backward-reaction? . #t)) ("reaction-17" ((c2h5 1 1 1) (h 1 1 1)) ((c2h6 1 0 1)) ((c2h3 0 1) (c2h 0 1) (c2h2 0 1) (c2h4 0 1) (ch3 0 1) (h2 0 1) (ch4 0 1)) (stoichiometry 1c2h5 + 1h --> 1c2h6) (arrhenius 30700001000000. 0 0) (mixing-rate 4 0.5) (use-third-body-efficiencies? . #f) (backward-reaction? . #t)) ("reaction-18" ((c2h4 1 1 1)) ((c2h2 1 0 1) (h2 1 0 1)) ((c2h3 0 1) (c2h 0 1) (c2h5 0 1) (h 0 1) (ch3 0 1) (c2h6 0 1) (ch4 0 1)) (stoichiometry 1c2h4 --> 1c2h2 + 1h2) (arrhenius 7939999900000. 371638110. 0.44) (mixing-rate 4 0.5) (use-third-body-efficiencies? . #f) (backward-reaction? . #t)) ("reaction-19" ((c2h3 1 1 1) (h 1 1 1)) ((c2h2 1 0 1) (h2 1 0 1)) ((c2h 0 1) (c2h5 0 1) (c2h4 0 1) (ch3 0 1) (c2h6 0 1) (ch4 0 1)) (stoichiometry 1c2h3 + 1h --> 1c2h2 + 1h2) (arrhenius 96400004000000. 0 0) (mixing-rate 4 0.5) (use-third-body-efficiencies? . #f) (backward-reaction? . #t))) (eddy-dissipation ("reaction-1" ((ch4 1 1 1)) ((ch3 1 0 1) (h 1 0 1)) ((c2h3 0 1) (c2h 0 1) (c2h5 0 1) (c2h2 0 1) (c2h4 0 1) (c2h6 0 1) (h2 0 1)) (stoichiometry 1ch4 --> 1ch3 + 1h) (arrhenius 3510000000000000. 435449980. 0) (mixing-rate 4 0.5) (use-third-body-efficiencies? . #f) (backward-reaction? . #t)) ("reaction-2" ((ch4 1 1 1) (h 1 1 1)) ((ch3 1 0 1) (h2 1 0 1)) ((c2h3 0 1) (c2h 0 1) (c2h5 0 1) (c2h2 0 1) (c2h4 0 1) (c2h6 0 1)) (stoichiometry 1ch4 + 1h --> 1ch3 + 1h2) (arrhenius 22500 36632704 3) (mixing-rate 4 0.5) (use-third-body-efficiencies? . #f) (backward-reaction? . #t)) ("reaction-3" ((ch3 1 1 1) (ch3 1 1 1)) ((c2h6 1 0 1)) ((c2h3 0 1) (c2h 0 1) (c2h5 0 1) (h 0 1) (c2h2 0 1) (c2h4 0 1) (h2 0 1) (ch4 0 1)) (stoichiometry 1ch3 + 1ch3 --> 1c2h6) (arrhenius 1010000000000000. 0 -0.63999999) (mixing-rate 4 0.5) (use-third-body-efficiencies? . #f) (backward-reaction? . #t)) ("reaction-4" ((c2h6 1 1 1) (h 1 1 1)) ((c2h5 1 0 1) (h2 1 0 1)) ((c2h3 0 1) (c2h 0 1) (c2h2 0 1) (c2h4 0 1) (ch3 0 1) (ch4 0 1)) (stoichiometry 1c2h6 + 1h --> 1c2h5 + 1h2) (arrhenius 554 21663538 3.5) (mixing-rate 4 0.5) (use-third-body-efficiencies? . #f) (backward-reaction? . #t)) ("reaction-5" ((c2h6 1 1 1) (ch3 1 1 1)) ((c2h5 1 0 1) (ch4 1 0 1)) ((c2h3 0 1) (c2h 0 1) (h 0 1) (c2h2 0 1) (c2h4 0 1) (h2 0 1)) (stoichiometry 1c2h6 + 1ch3 --> 1c2h5 + 1ch4) (arrhenius 0.55000001 34735352 4) (mixing-rate 4 0.5) (use-third-body-efficiencies? . #f) (backward-reaction? . #t)) ("reaction-6" ((c2h5 1 1 1)) ((c2h4 1 0 1) (h 1 0 1)) ((c2h3 0 1) (c2h 0 1) (c2h2 0 1) (ch3 0 1) (c2h6 0 1) (h2 0 1) (ch4 0 1)) (stoichiometry 1c2h5 --> 1c2h4 + 1h) (arrhenius 20000000000000. 166223900. 0) (mixing-rate 4 0.5) (use-third-body-efficiencies? . #f) (backward-reaction? . #t)) ("reaction-7" ((ch3 1 1 1) (ch3 1 1 1)) ((c2h4 1 0 1) (h2 1 0 1)) ((c2h3 0 1) (c2h 0 1) (c2h5 0 1) (h 0 1) (c2h2 0 1) (c2h6 0 1) (ch4 0 1)) (stoichiometry 1ch3 + 1ch3 --> 1c2h4 + 1h2) (arrhenius 1e+16 133984000. 0) (mixing-rate 4 0.5) (use-third-body-efficiencies? . #f) (backward-reaction? . #t)) ("reaction-8" ((c2h4 1 1 1) (ch3 1 1 1)) ((c2h3 1 0 1) (ch4 1 0 1)) ((c2h 0 1) (c2h5 0 1) (h 0 1) (c2h2 0 1) (c2h6 0 1) (h2 0 1)) (stoichiometry 1c2h4 + 1ch3 --> 1c2h3 + 1ch4) (arrhenius 6.6199999 39826744 3.7) (mixing-rate 4 0.5) (use-third-body-efficiencies? . #f) (backward-reaction? . #t)) ("reaction-9" ((c2h4 1 1 1) (h 1 1 1)) ((c2h3 1 0 1) (h2 1 0 1)) ((c2h 0 1) (c2h5 0 1) (c2h2 0 1) (ch3 0 1) (c2h6 0 1) (ch4 0 1)) (stoichiometry 1c2h4 + 1h --> 1c2h3 + 1h2) (arrhenius 1320000 51324248 2.53) (mixing-rate 4 0.5) (use-third-body-efficiencies? . #f) (backward-reaction? . #t)) ("reaction-10" ((c2h3 1 1 1)) ((c2h2 1 0 1) (h 1 0 1)) ((c2h 0 1) (c2h5 0 1) (c2h4 0 1) (ch3 0 1) (c2h6 0 1) (h2 0 1) (ch4 0 1)) (stoichiometry 1c2h3 --> 1c2h2 + 1h) (arrhenius 1.93e+28 214052000. -4.783) (mixing-rate 4 0.5) (use-third-body-efficiencies? . #f) (backward-reaction? . #t)) ("reaction-11" ((c2h2 1 1 1) (h 1 1 1)) ((c2h 1 0 1) (h2 1 0 1)) ((c2h3 0 1) (c2h5 0 1) (c2h4 0 1) (ch3 0 1) (c2h6 0 1) (ch4 0 1)) (stoichiometry 1c2h2 + 1h --> 1c2h + 1h2) (arrhenius 60199998000000. 93370096 0) (mixing-rate 4 0.5) (use-third-body-efficiencies? . #f) (backward-reaction? . #t)) ("reaction-12" ((c2h2 1 1 1) (ch3 1 1 1)) ((c2h 1 0 1) (ch4 1 0 1)) ((c2h3 0 1) (c2h5 0 1) (h 0 1) (c2h4 0 1) (c2h6 0 1) (h2 0 1)) (stoichiometry 1c2h2 + 1ch3 --> 1c2h + 1ch4) (arrhenius 181000000000. 72435104 0) (mixing-rate 4 0.5) (use-third-body-efficiencies? . #f) (backward-reaction? . #t)) ("reaction-13" ((c2h 1 1 1) (h 1 1 1)) ((c2h2 1 0 1)) ((c2h3 0 1) (c2h5 0 1) (c2h4 0 1) (ch3 0 1) (c2h6 0 1) (h2 0 1) (ch4 0 1)) (stoichiometry 1c2h + 1h --> 1c2h2) (arrhenius 181000000000000. 0 0) (mixing-rate 4 0.5) (use-third-body-efficiencies? . #f) (backward-reaction? . #t)) ("reaction-14" ((ch3 1 1 1) (ch3 1 1 1)) ((c2h5 1 0 1) (h 1 0 1)) ((c2h3 0 1) (c2h 0 1) (c2h2 0 1) (c2h4 0 1) (c2h6 0 1) (h2 0 1) (ch4 0 1)) (stoichiometry 1ch3 + 1ch3 --> 1c2h5 + 1h) (arrhenius 1800000000000. 43544800 0) (mixing-rate 4 0.5) (use-third-body-efficiencies? . #f) (backward-reaction? . #t)) ("reaction-15" ((c2h4 1 1 1)) ((c2h3 1 0 1) (h 1 0 1)) ((c2h 0 1) (c2h5 0 1) (c2h2 0 1) (ch3 0 1) (c2h6 0 1) (h2 0 1) (ch4 0 1)) (stoichiometry 1c2h4 --> 1c2h3 + 1h) (arrhenius 1e+16 452196000. 0) (mixing-rate 4 0.5) (use-third-body-efficiencies? . #f) (backward-reaction? . #t)) ("reaction-16" ((c2h5 1 1 1) (c2h2 1 1 1)) ((c2h6 1 0 1) (c2h 1 0 1)) ((c2h3 0 1) (h 0 1) (c2h4 0 1) (ch3 0 1) (h2 0 1) (ch4 0 1)) (stoichiometry 1c2h5 + 1c2h2 --> 1c2h6 + 1c2h) (arrhenius 270999990000. 97975800 0) (mixing-rate 4 0.5) (use-third-body-efficiencies? . #f) (backward-reaction? . #t)) ("reaction-17" ((c2h5 1 1 1) (h 1 1 1)) ((c2h6 1 0 1)) ((c2h3 0 1) (c2h 0 1) (c2h2 0 1) (c2h4 0 1) (ch3 0 1) (h2 0 1) (ch4 0 1)) (stoichiometry 1c2h5 + 1h --> 1c2h6) (arrhenius 30700001000000. 0 0) (mixing-rate 4 0.5) (use-third-body-efficiencies? . #f) (backward-reaction? . #t)) ("reaction-18" ((c2h4 1 1 1)) ((c2h2 1 0 1) (h2 1 0 1)) ((c2h3 0 1) (c2h 0 1) (c2h5 0 1) (h 0 1) (ch3 0 1) (c2h6 0 1) (ch4 0 1)) (stoichiometry 1c2h4 --> 1c2h2 + 1h2) (arrhenius 7939999900000. 371638110. 0.44) (mixing-rate 4 0.5) (use-third-body-efficiencies? . #f) (backward-reaction? . #t)) ("reaction-19" ((c2h3 1 1 1) (h 1 1 1)) ((c2h2 1 0 1) (h2 1 0 1)) ((c2h 0 1) (c2h5 0 1) (c2h4 0 1) (ch3 0 1) (c2h6 0 1) (ch4 0 1)) (stoichiometry 1c2h3 + 1h --> 1c2h2 + 1h2) (arrhenius 96400004000000. 0 0) (mixing-rate 4 0.5) (use-third-body-efficiencies? . #f) (backward-reaction? . #t))) (finite-rate/eddy-dissipation ("reaction-1" ((ch4 1 1 1)) ((ch3 1 0 1) (h 1 0 1)) ((c2h3 0 1) (c2h 0 1) (c2h5 0 1) (c2h2 0 1) (c2h4 0 1) (c2h6 0 1) (h2 0 1)) (stoichiometry 1ch4 --> 1ch3 + 1h) (arrhenius 3510000000000000. 435449980. 0) (mixing-rate 4 0.5) (use-third-body-efficiencies? . #f) (backward-reaction? . #t)) ("reaction-2" ((ch4 1 1 1) (h 1 1 1)) ((ch3 1 0 1) (h2 1 0 1)) ((c2h3 0 1) (c2h 0 1) (c2h5 0 1) (c2h2 0 1) (c2h4 0 1) (c2h6 0 1)) (stoichiometry 1ch4 + 1h --> 1ch3 + 1h2) (arrhenius 22500 36632704 3) (mixing-rate 4 0.5) (use-third-body-efficiencies? . #f) (backward-reaction? . #t)) ("reaction-3" ((ch3 1 1 1) (ch3 1 1 1)) ((c2h6 1 0 1)) ((c2h3 0 1) (c2h 0 1) (c2h5 0 1) (h 0 1) (c2h2 0 1) (c2h4 0 1) (h2 0 1) (ch4 0 1)) (stoichiometry 1ch3 + 1ch3 --> 1c2h6) (arrhenius 1010000000000000. 0 -0.63999999) (mixing-rate 4 0.5) (use-third-body-efficiencies? . #f) (backward-reaction? . #t)) ("reaction-4" ((c2h6 1 1 1) (h 1 1 1)) ((c2h5 1 0 1) (h2 1 0 1)) ((c2h3 0 1) (c2h 0 1) (c2h2 0 1) (c2h4 0 1) (ch3 0 1) (ch4 0 1)) (stoichiometry 1c2h6 + 1h --> 1c2h5 + 1h2) (arrhenius 554 21663538 3.5) (mixing-rate 4 0.5) (use-third-body-efficiencies? . #f) (backward-reaction? . #t)) ("reaction-5" ((c2h6 1 1 1) (ch3 1 1 1)) ((c2h5 1 0 1) (ch4 1 0 1)) ((c2h3 0 1) (c2h 0 1) (h 0 1) (c2h2 0 1) (c2h4 0 1) (h2 0 1)) (stoichiometry 1c2h6 + 1ch3 --> 1c2h5 + 1ch4) (arrhenius 0.55000001 34735352 4) (mixing-rate 4 0.5) (use-third-body-efficiencies? . #f) (backward-reaction? . #t)) ("reaction-6" ((c2h5 1 1 1)) ((c2h4 1 0 1) (h 1 0 1)) ((c2h3 0 1) (c2h 0 1) (c2h2 0 1) (ch3 0 1) (c2h6 0 1) (h2 0 1) (ch4 0 1)) (stoichiometry 1c2h5 --> 1c2h4 + 1h) (arrhenius 20000000000000. 166223900. 0) (mixing-rate 4 0.5) (use-third-body-efficiencies? . #f) (backward-reaction? . #t)) ("reaction-7" ((ch3 1 1 1) (ch3 1 1 1)) ((c2h4 1 0 1) (h2 1 0 1)) ((c2h3 0 1) (c2h 0 1) (c2h5 0 1) (h 0 1) (c2h2 0 1) (c2h6 0 1) (ch4 0 1)) (stoichiometry 1ch3 + 1ch3 --> 1c2h4 + 1h2) (arrhenius 1e+16 133984000. 0) (mixing-rate 4 0.5) (use-third-body-efficiencies? . #f) (backward-reaction? . #t)) ("reaction-8" ((c2h4 1 1 1) (ch3 1 1 1)) ((c2h3 1 0 1) (ch4 1 0 1)) ((c2h 0 1) (c2h5 0 1) (h 0 1) (c2h2 0 1) (c2h6 0 1) (h2 0 1)) (stoichiometry 1c2h4 + 1ch3 --> 1c2h3 + 1ch4) (arrhenius 6.6199999 39826744 3.7) (mixing-rate 4 0.5) (use-third-body-efficiencies? . #f) (backward-reaction? . #t)) ("reaction-9" ((c2h4 1 1 1) (h 1 1 1)) ((c2h3 1 0 1) (h2 1 0 1)) ((c2h 0 1) (c2h5 0 1) (c2h2 0 1) (ch3 0 1) (c2h6 0 1) (ch4 0 1)) (stoichiometry 1c2h4 + 1h --> 1c2h3 + 1h2) (arrhenius 1320000 51324248 2.53) (mixing-rate 4 0.5) (use-third-body-efficiencies? . #f) (backward-reaction? . #t)) ("reaction-10" ((c2h3 1 1 1)) ((c2h2 1 0 1) (h 1 0 1)) ((c2h 0 1) (c2h5 0 1) (c2h4 0 1) (ch3 0 1) (c2h6 0 1) (h2 0 1) (ch4 0 1)) (stoichiometry 1c2h3 --> 1c2h2 + 1h) (arrhenius 1.93e+28 214052000. -4.783) (mixing-rate 4 0.5) (use-third-body-efficiencies? . #f) (backward-reaction? . #t)) ("reaction-11" ((c2h2 1 1 1) (h 1 1 1)) ((c2h 1 0 1) (h2 1 0 1)) ((c2h3 0 1) (c2h5 0 1) (c2h4 0 1) (ch3 0 1) (c2h6 0 1) (ch4 0 1)) (stoichiometry 1c2h2 + 1h --> 1c2h + 1h2) (arrhenius 60199998000000. 93370096 0) (mixing-rate 4 0.5) (use-third-body-efficiencies? . #f) (backward-reaction? . #t)) ("reaction-12" ((c2h2 1 1 1) (ch3 1 1 1)) ((c2h 1 0 1) (ch4 1 0 1)) ((c2h3 0 1) (c2h5 0 1) (h 0 1) (c2h4 0 1) (c2h6 0 1) (h2 0 1)) (stoichiometry 1c2h2 + 1ch3 --> 1c2h + 1ch4) (arrhenius 181000000000. 72435104 0) (mixing-rate 4 0.5) (use-third-body-efficiencies? . #f) (backward-reaction? . #t)) ("reaction-13" ((c2h 1 1 1) (h 1 1 1)) ((c2h2 1 0 1)) ((c2h3 0 1) (c2h5 0 1) (c2h4 0 1) (ch3 0 1) (c2h6 0 1) (h2 0 1) (ch4 0 1)) (stoichiometry 1c2h + 1h --> 1c2h2) (arrhenius 181000000000000. 0 0) (mixing-rate 4 0.5) (use-third-body-efficiencies? . #f) (backward-reaction? . #t)) ("reaction-14" ((ch3 1 1 1) (ch3 1 1 1)) ((c2h5 1 0 1) (h 1 0 1)) ((c2h3 0 1) (c2h 0 1) (c2h2 0 1) (c2h4 0 1) (c2h6 0 1) (h2 0 1) (ch4 0 1)) (stoichiometry 1ch3 + 1ch3 --> 1c2h5 + 1h) (arrhenius 1800000000000. 43544800 0) (mixing-rate 4 0.5) (use-third-body-efficiencies? . #f) (backward-reaction? . #t)) ("reaction-15" ((c2h4 1 1 1)) ((c2h3 1 0 1) (h 1 0 1)) ((c2h 0 1) (c2h5 0 1) (c2h2 0 1) (ch3 0 1) (c2h6 0 1) (h2 0 1) (ch4 0 1)) (stoichiometry 1c2h4 --> 1c2h3 + 1h) (arrhenius 1e+16 452196000. 0) (mixing-rate 4 0.5) (use-third-body-efficiencies? . #f) (backward-reaction? . #t)) ("reaction-16" ((c2h5 1 1 1) (c2h2 1 1 1)) ((c2h6 1 0 1) (c2h 1 0 1)) ((c2h3 0 1) (h 0 1) (c2h4 0 1) (ch3 0 1) (h2 0 1) (ch4 0 1)) (stoichiometry 1c2h5 + 1c2h2 --> 1c2h6 + 1c2h) (arrhenius 270999990000. 97975800 0) (mixing-rate 4 0.5) (use-third-body-efficiencies? . #f) (backward-reaction? . #t)) ("reaction-17" ((c2h5 1 1 1) (h 1 1 1)) ((c2h6 1 0 1)) ((c2h3 0 1) (c2h 0 1) (c2h2 0 1) (c2h4 0 1) (ch3 0 1) (h2 0 1) (ch4 0 1)) (stoichiometry 1c2h5 + 1h --> 1c2h6) (arrhenius 30700001000000. 0 0) (mixing-rate 4 0.5) (use-third-body-efficiencies? . #f) (backward-reaction? . #t)) ("reaction-18" ((c2h4 1 1 1)) ((c2h2 1 0 1) (h2 1 0 1)) ((c2h3 0 1) (c2h 0 1) (c2h5 0 1) (h 0 1) (ch3 0 1) (c2h6 0 1) (ch4 0 1)) (stoichiometry 1c2h4 --> 1c2h2 + 1h2) (arrhenius 7939999900000. 371638110. 0.44) (mixing-rate 4 0.5) (use-third-body-efficiencies? . #f) (backward-reaction? . #t)) ("reaction-19" ((c2h3 1 1 1) (h 1 1 1)) ((c2h2 1 0 1) (h2 1 0 1)) ((c2h 0 1) (c2h5 0 1) (c2h4 0 1) (ch3 0 1) (c2h6 0 1) (ch4 0 1)) (stoichiometry 1c2h3 + 1h --> 1c2h2 + 1h2) (arrhenius 96400004000000. 0 0) (mixing-rate 4 0.5) (use-third-body-efficiencies? . #f) (backward-reaction? . #t)))) (reaction-mechs (reaction-mechs ("mechanism-1" (reaction-type . volumetric) (reaction-list "reaction-19" "reaction-18" "reaction-17" "reaction-16" "reaction-15" "reaction-14" "reaction-13" "reaction-12" "reaction-11" "reaction-10" "reaction-9" "reaction-8" "reaction-7" "reaction-6" "reaction-5" "reaction-4" "reaction-3" "reaction-2" "reaction-1") (site-info)))) (density (ideal-gas . #f) (incompressible-ideal-gas . #f)) (specific-heat (mixing-law . #f)) (thermal-conductivity (ideal-gas-mixing-law . #f) (constant . 0.045400001)) (viscosity (ideal-gas-mixing-law . #f) (constant . 1.72e-05)) (mass-diffusivity (constant-dilute-appx 2.879999919969123e-05)) (therm-exp-coeff (constant . 0)) (speed-of-sound (none . #f))) (aluminum solid (chemical-formula . al) (density (constant . 2719)) (specific-heat (constant . 871)) (thermal-conductivity (constant . 202.4)) (formation-entropy (constant . 164448.08)) (electric-conductivity (constant . 35410000)) (magnetic-permeability (constant . 1.257e-06))) (air fluid (chemical-formula . #f) (density (constant . 1.225)) (specific-heat (constant . 1006.43) (polynomial piecewise-polynomial (100 1000 1161.4821 -2.3688189 0.014855111 -5.0349093e-05 9.9285696e-08 -1.1110966e-10 6.540196000000001e-14 -1.5735877e-17) (1000 3000 -7069.8141 33.706051 -0.058127595 5.4216153e-05 -2.9366789e-08 9.2375332e-12 -1.5655534e-15 1.1123349e-19))) (thermal-conductivity (constant . 0.0242)) (viscosity (constant . 1.7894e-05) (sutherland 1.716e-05 273.11 110.56) (power-law 1.716e-05 273.11 0.666)) (molecular-weight (constant . 28.966)) (lennard-jones-length (constant . 3.711)) (lennard-jones-energy (constant . 78.59999999999999)) (thermal-accom-coefficient (constant . 0.9137)) (velocity-accom-coefficient (constant . 0.9137)) (therm-exp-coeff (constant . 0)) (degrees-of-freedom (constant . 0)) (speed-of-sound (none . #f)) (formation-enthalpy (constant . 0)) (formation-entropy (constant . 0)) (reference-temperature (constant . 298.15))) (water-vapor fluid (chemical-formula . h2o) (density (constant . 0.5542)) (specific-heat (constant . 2014) (polynomial 1609.791 0.740494 -9.129834999999999e-06 -3.813924e-08 4.80227e-12) (polynomial piecewise-linear (300 . 1858) (600 . 2020) (1000 . 2275) (1500 . 2601) (2000 . 2833) (2500 . 2996)) (polynomial piecewise-polynomial (300 1000 1563.0767 1.6037546 -0.0029327841 3.2161009e-06 -1.1568268e-09) (1000 5000 1233.2338 1.4105233 -0.00040291411 5.5427718e-08 -2.949824e-12))) (thermal-conductivity (constant . 0.0261) (polynomial -0.007967996 6.881332e-05 4.49046e-08 -9.099937e-12 6.173314e-16)) (viscosity (constant . 1.34e-05) (polynomial -4.418944e-06 4.687638e-08 -5.389431e-12 3.202856e-16 4.919179e-22) (sutherland 1.703e-05 416.67 861.11) (power-law 1.703e-05 416.67 1.04)) (molecular-weight (constant . 18.01534)) (absorption-coefficient (constant . 0.54) (polynomial piecewise-linear (550 . 1.1) (890 . 0.91) (1220 . 0.7) (1550 . 0.54))) (formation-enthalpy (constant . -241837900.)) (reference-temperature (constant . 298.15)) (lennard-jones-length (constant . 2.605)) (lennard-jones-energy (constant . 572.4)) (thermal-accom-coefficient (constant . 0.9137)) (velocity-accom-coefficient (constant . 0.9137)) (formation-entropy (constant . 188696.44)) (therm-exp-coeff (constant . 0)) (degrees-of-freedom (constant . 0)) (speed-of-sound (none . #f))) (oxygen fluid (chemical-formula . o2) (density (constant . 1.2999)) (specific-heat (constant . 919.31) (polynomial 811.1803 0.4108345 -0.0001750725 3.757596e-08 -2.973548e-12) (polynomial piecewise-linear (300 . 914) (600 . 1005) (1000 . 1084) (1500 . 1136) (2000 . 1175) (2500 . 1215)) (polynomial piecewise-polynomial (300 1000 834.82647 0.29295801 -0.00014956371 3.4138849e-07 -2.2783585e-10) (1000 5000 960.75234 0.15941258 -3.2708852e-05 4.6127648e-09 -2.9528324e-13))) (thermal-conductivity (constant . 0.0246) (polynomial 0.003921754 8.081212999999999e-05 -1.354094e-08 2.220444e-12 -1.416139e-16)) (viscosity (constant . 1.919e-05) (polynomial 7.879426000000001e-06 4.924946e-08 -9.851545e-12 1.527411e-15 -9.425673999999999e-20) (sutherland 1.919e-05 273.11 138.9) (power-law 1.919e-05 273.11 0.69)) (molecular-weight (constant . 31.9988)) (formation-enthalpy (constant . 0)) (reference-temperature (constant . 298.15)) (lennard-jones-length (constant . 3.458)) (lennard-jones-energy (constant . 107.4)) (thermal-accom-coefficient (constant . 0.9137)) (velocity-accom-coefficient (constant . 0.9137)) (formation-entropy (constant . 205026.86)) (therm-exp-coeff (constant . 0)) (degrees-of-freedom (constant . 0)) (speed-of-sound (none . #f))) (nitrogen fluid (chemical-formula . n2) (density (constant . 1.138)) (specific-heat (constant . 1040.67) (polynomial 938.8992 0.3017911 -8.109228e-05 8.263892000000001e-09 -1.537235e-13) (polynomial piecewise-linear (300 . 1045) (600 . 1075) (1000 . 1164) (1500 . 1239) (2000 . 1283) (2500 . 1314)) (polynomial piecewise-polynomial (300 1000 979.0429799999999 0.4179639 -0.0011762792 1.6743943e-06 -7.2562971e-10) (1000 5000 868.6229100000001 0.44162954 -0.00016872295 2.9967875e-08 -2.0043858e-12))) (thermal-conductivity (constant . 0.0242) (polynomial 0.004737109 7.271938000000001e-05 -1.122018e-08 1.454901e-12 -7.871726e-17)) (viscosity (constant . 1.663e-05) (polynomial 7.473306e-06 4.083689e-08 -8.244628e-12 1.305629e-15 -8.177936e-20) (sutherland 1.663e-05 273.11 106.67) (power-law 1.663e-05 273.11 0.67)) (molecular-weight (constant . 28.0134)) (formation-enthalpy (constant . 0)) (reference-temperature (constant . 298.15)) (lennard-jones-length (constant . 3.621)) (lennard-jones-energy (constant . 97.53)) (thermal-accom-coefficient (constant . 0.9137)) (velocity-accom-coefficient (constant . 0.9137)) (formation-entropy (constant . 191494.78)) (therm-exp-coeff (constant . 0)) (degrees-of-freedom (constant . 0)) (speed-of-sound (none . #f))) (acetylene fluid (chemical-formula . c2h2) (density (constant . 1.07)) (specific-heat (constant . 2167) (polynomial piecewise-polynomial (300 1000 642.95584 4.8505018 -0.0051611109 2.8990371e-06 -6.1076403e-10) (1000 5000 1416.7169 1.7166374 -0.0006107864 1.0493824e-07 -6.8866451e-12))) (thermal-conductivity (constant . 0.0213)) (viscosity (constant . 1e-05)) (molecular-weight (constant . 26.04)) (formation-enthalpy (constant . 226750980.)) (reference-temperature (constant . 298.15)) (thermal-accom-coefficient (constant . 0.9137)) (velocity-accom-coefficient (constant . 0.9137)) (formation-entropy (constant . 200892.91)) (lennard-jones-length (constant . 0)) (lennard-jones-energy (constant . 0)) (therm-exp-coeff (constant . 0)) (degrees-of-freedom (constant . 0)) (speed-of-sound (none . #f))) (atomic-hydrogen fluid (chemical-formula . h) (density (constant . 0.040948)) (specific-heat (constant . 20621) (polynomial piecewise-polynomial (300 1000 20621.497 0 0 0 0) (1000 5000 20621.497 0 0 0 0))) (viscosity (constant . 7.49e-06)) (thermal-conductivity (constant . 0.2316)) (molecular-weight (constant . 1.00797)) (formation-enthalpy (constant . 217964990.)) (reference-temperature (constant . 298.15)) (lennard-jones-length (constant . 2.05)) (lennard-jones-energy (constant . 145)) (thermal-accom-coefficient (constant . 0.9137)) (velocity-accom-coefficient (constant . 0.9137)) (formation-entropy (constant . 114593.36)) (therm-exp-coeff (constant . 0)) (degrees-of-freedom (constant . 0)) (speed-of-sound (none . #f))) (ethane fluid (chemical-formula . c2h6) (density (constant . 1.263)) (specific-heat (constant . 1731) (polynomial piecewise-polynomial (300 1000 404.38961 4.2842506 0.001598301 -3.477885e-06 1.2680955e-09) (1000 4000 1334.3642 3.8268563 -0.0012600747 1.8594427e-07 -9.948858700000001e-12))) (thermal-conductivity (constant . 0.0207)) (viscosity (constant . 9.290000000000001e-06)) (molecular-weight (constant . 30.07012)) (formation-enthalpy (constant . -83863288)) (reference-temperature (constant . 298.15)) (formation-entropy (constant . 228949.31)) (thermal-accom-coefficient (constant . 0.9137)) (velocity-accom-coefficient (constant . 0.9137)) (lennard-jones-length (constant . 0)) (lennard-jones-energy (constant . 0)) (therm-exp-coeff (constant . 0)) (degrees-of-freedom (constant . 0)) (speed-of-sound (none . #f))) (ethyl-radical fluid (chemical-formula . c2h5) (specific-heat (polynomial piecewise-polynomial (300 3000 769.77802 2.494442 0.001264464 2.671693e-07 -1.12369e-09) (1000 5000 2057.1118 1.8550183 -0.00018389936 -6.7170063e-08 1.1102733e-11))) (molecular-weight (constant . 29.062149)) (formation-enthalpy (constant . 117213780.)) (reference-temperature (constant . 298)) (formation-entropy (constant . 251617.2)) (density (constant . 1)) (thermal-conductivity (constant . 0.045400001)) (viscosity (constant . 1.72e-05)) (lennard-jones-length (constant . 0)) (lennard-jones-energy (constant . 0)) (therm-exp-coeff (constant . 0)) (degrees-of-freedom (constant . 0)) (speed-of-sound (none . #f))) (ethylene fluid (chemical-formula . c2h4) (density (constant . 1.137)) (specific-heat (constant . 2233) (polynomial piecewise-polynomial (300 1000 -255.31682 8.2869107 -0.010042929 8.254278799999999e-06 -2.8859883e-09) (1000 5000 1045.7077 3.4038325 -0.0013094647 2.3248826e-07 -1.5609214e-11))) (thermal-conductivity (constant . 0.0214)) (viscosity (constant . 1.03e-05)) (molecular-weight (constant . 28.05418)) (formation-enthalpy (constant . 52455400)) (reference-temperature (constant . 298.15)) (formation-entropy (constant . 219148.61)) (lennard-jones-length (constant . 0)) (lennard-jones-energy (constant . 0)) (therm-exp-coeff (constant . 0)) (degrees-of-freedom (constant . 0)) (speed-of-sound (none . #f))) (ethynyl-radical fluid (chemical-formula . c2h) (specific-heat (polynomial piecewise-polynomial (300 3000 1013.344 2.0101931 -0.001646452 9.3146127e-07 -2.7215899e-10) (1000 5000 1470.7513 0.73618084 -0.00020092887 3.2826893e-08 -2.4418512e-12))) (molecular-weight (constant . 25.03027)) (formation-enthalpy (constant . 560690620.)) (reference-temperature (constant . 298)) (formation-entropy (constant . 207370)) (density (constant . 1)) (thermal-conductivity (constant . 0.045400001)) (viscosity (constant . 1.72e-05)) (lennard-jones-length (constant . 0)) (lennard-jones-energy (constant . 0)) (therm-exp-coeff (constant . 0)) (degrees-of-freedom (constant . 0)) (speed-of-sound (none . #f))) (hydrogen fluid (chemical-formula . h2) (density (constant . 0.08189)) (specific-heat (constant . 14283) (polynomial 14274.97 -0.3660015 0.001606264 -4.630396e-07 4.102679e-11) (polynomial piecewise-polynomial (300 1000 13602.452 3.4023168 -0.0033584233 -3.9079528e-07 1.7053451e-09) (1000 5000 12337.526 2.8872753 -0.00023235597 -3.8073793e-08 6.5277423e-12))) (thermal-conductivity (constant . 0.1672) (polynomial 0.08269087999999999 0.0003561521 1.072322e-08 -4.40516e-12 3.263276e-16)) (viscosity (constant . 8.411e-06) (polynomial 3.773319e-06 1.932317e-08 -3.231968e-12 4.917018e-16 -3.024337e-20) (sutherland 8.411e-06 273.11 96.67) (power-law 8.411e-06 273.11 0.6800000000000001)) (molecular-weight (constant . 2.01594)) (formation-enthalpy (constant . 0)) (reference-temperature (constant . 298.15)) (lennard-jones-length (constant . 2.92)) (lennard-jones-energy (constant . 38)) (thermal-accom-coefficient (constant . 0.9137)) (velocity-accom-coefficient (constant . 0.9137)) (formation-entropy (constant . 130579.06)) (therm-exp-coeff (constant . 0)) (degrees-of-freedom (constant . 0)) (speed-of-sound (none . #f))) (methane fluid (chemical-formula . ch4) (density (constant . 0.6679000000000001)) (specific-heat (constant . 2222) (polynomial piecewise-linear (300 . 2226) (600 . 3256) (1000 . 4475) (1500 . 5408) (2000 . 5904) (2500 . 6165)) (polynomial piecewise-polynomial (300 1000 403.5847 9.057334600000001 -0.014425086 1.5805188e-05 -6.3430511e-09) (1000 5000 872.46708 5.3054727 -0.002008295 3.5166462e-07 -2.3339102e-11))) (thermal-conductivity (constant . 0.0332)) (viscosity (constant . 1.087e-05)) (molecular-weight (constant . 16.04303)) (absorption-coefficient (constant . 0.62) (polynomial piecewise-linear (550 . 0.54) (890 . 0.72) (1220 . 0.6800000000000001) (1550 . 0.62))) (formation-enthalpy (constant . -74895176)) (reference-temperature (constant . 298.15)) (lennard-jones-length (constant . 3.758)) (lennard-jones-energy (constant . 148.6)) (thermal-accom-coefficient (constant . 0.9137)) (velocity-accom-coefficient (constant . 0.9137)) (formation-entropy (constant . 186040.09)) (therm-exp-coeff (constant . 0)) (degrees-of-freedom (constant . 0)) (speed-of-sound (none . #f))) (methyl-radical fluid (chemical-formula . ch3) (specific-heat (polynomial piecewise-polynomial (300 3000 1344.027 6.1515908 -0.0092915623 8.96866e-06 -3.2433001e-09) (1000 5000 1572.7509 3.3942797 -0.0012333737 2.0931817e-07 -1.356036e-11))) (molecular-weight (constant . 15.03506)) (formation-enthalpy (constant . 145686130.)) (reference-temperature (constant . 298)) (formation-entropy (constant . 194033.09)) (density (constant . 1)) (thermal-conductivity (constant . 0.045400001)) (viscosity (constant . 1.72e-05)) (lennard-jones-length (constant . 0)) (lennard-jones-energy (constant . 0)) (therm-exp-coeff (constant . 0)) (degrees-of-freedom (constant . 0)) (speed-of-sound (none . #f))) (vinyl-radical fluid (chemical-formula . c2h3) (specific-heat (polynomial piecewise-polynomial (300 3000 756.01178 2.266083 0.00064860069 -4.062891e-07 -3.6421721e-10) (1000 5000 1824.0214 1.2351046 -0.00012194246 -4.4306319e-08 7.312242800000001e-12))) (molecular-weight (constant . 27.046209)) (formation-enthalpy (constant . 286233310.)) (reference-temperature (constant . 298)) (formation-entropy (constant . 231503.5)) (density (constant . 1)) (thermal-conductivity (constant . 0.045400001)) (viscosity (constant . 1.72e-05)) (lennard-jones-length (constant . 0)) (lennard-jones-energy (constant . 0)) (therm-exp-coeff (constant . 0)) (degrees-of-freedom (constant . 0)) (speed-of-sound (none . #f))) (vinyl-radical fluid (chemical-formula . c2h3) (specific-heat (polynomial piecewise-polynomial (300 3000 756.01178 2.266083 0.00064860069 -4.062891e-07 -3.6421721e-10) (1000 5000 1824.0214 1.2351046 -0.00012194246 -4.4306319e-08 7.312242800000001e-12))) (molecular-weight (constant . 27.046209)) (formation-enthalpy (constant . 286233310.)) (reference-temperature (constant . 298)) (formation-entropy (constant . 231503.5)) (density (constant . 1)) (thermal-conductivity (constant . 0.045400001)) (viscosity (constant . 1.72e-05)) (lennard-jones-length (constant . 0)) (lennard-jones-energy (constant . 0)) (therm-exp-coeff (constant . 0)) (degrees-of-freedom (constant . 0)) (speed-of-sound (none . #f)) (mixture . mixture-template)) (ethynyl-radical fluid (chemical-formula . c2h) (specific-heat (polynomial piecewise-polynomial (300 3000 1013.344 2.0101931 -0.001646452 9.3146127e-07 -2.7215899e-10) (1000 5000 1470.7513 0.73618084 -0.00020092887 3.2826893e-08 -2.4418512e-12))) (molecular-weight (constant . 25.03027)) (formation-enthalpy (constant . 560690620.)) (reference-temperature (constant . 298)) (formation-entropy (constant . 207370)) (density (constant . 1)) (thermal-conductivity (constant . 0.045400001)) (viscosity (constant . 1.72e-05)) (lennard-jones-length (constant . 0)) (lennard-jones-energy (constant . 0)) (therm-exp-coeff (constant . 0)) (degrees-of-freedom (constant . 0)) (speed-of-sound (none . #f)) (mixture . mixture-template)) (ethyl-radical fluid (chemical-formula . c2h5) (specific-heat (polynomial piecewise-polynomial (300 3000 769.77802 2.494442 0.001264464 2.671693e-07 -1.12369e-09) (1000 5000 2057.1118 1.8550183 -0.00018389936 -6.7170063e-08 1.1102733e-11))) (molecular-weight (constant . 29.062149)) (formation-enthalpy (constant . 117213780.)) (reference-temperature (constant . 298)) (formation-entropy (constant . 251617.2)) (density (constant . 1)) (thermal-conductivity (constant . 0.045400001)) (viscosity (constant . 1.72e-05)) (lennard-jones-length (constant . 0)) (lennard-jones-energy (constant . 0)) (therm-exp-coeff (constant . 0)) (degrees-of-freedom (constant . 0)) (speed-of-sound (none . #f)) (mixture . mixture-template)) (atomic-hydrogen fluid (chemical-formula . h) (density (constant . 0.040948)) (specific-heat (constant . 20621) (polynomial piecewise-polynomial (300 1000 20621.497 0 0 0 0) (1000 5000 20621.497 0 0 0 0))) (viscosity (constant . 7.49e-06)) (thermal-conductivity (constant . 0.2316)) (molecular-weight (constant . 1.00797)) (formation-enthalpy (constant . 217964990.)) (reference-temperature (constant . 298.15)) (lennard-jones-length (constant . 2.05)) (lennard-jones-energy (constant . 145)) (thermal-accom-coefficient (constant . 0.9137)) (velocity-accom-coefficient (constant . 0.9137)) (formation-entropy (constant . 114593.36)) (therm-exp-coeff (constant . 0)) (degrees-of-freedom (constant . 0)) (speed-of-sound (none . #f)) (mixture . mixture-template)) (acetylene fluid (chemical-formula . c2h2) (density (constant . 1.07)) (specific-heat (constant . 2167) (polynomial piecewise-polynomial (300 1000 642.95584 4.8505018 -0.0051611109 2.8990371e-06 -6.1076403e-10) (1000 5000 1416.7169 1.7166374 -0.0006107864 1.0493824e-07 -6.8866451e-12))) (thermal-conductivity (constant . 0.0213)) (viscosity (constant . 1e-05)) (molecular-weight (constant . 26.04)) (formation-enthalpy (constant . 226750980.)) (reference-temperature (constant . 298.15)) (thermal-accom-coefficient (constant . 0.9137)) (velocity-accom-coefficient (constant . 0.9137)) (formation-entropy (constant . 200892.91)) (lennard-jones-length (constant . 0)) (lennard-jones-energy (constant . 0)) (therm-exp-coeff (constant . 0)) (degrees-of-freedom (constant . 0)) (speed-of-sound (none . #f)) (mixture . mixture-template)) (ethylene fluid (chemical-formula . c2h4) (density (constant . 1.137)) (specific-heat (constant . 2233) (polynomial piecewise-polynomial (300 1000 -255.31682 8.2869107 -0.010042929 8.254278799999999e-06 -2.8859883e-09) (1000 5000 1045.7077 3.4038325 -0.0013094647 2.3248826e-07 -1.5609214e-11))) (thermal-conductivity (constant . 0.0214)) (viscosity (constant . 1.03e-05)) (molecular-weight (constant . 28.05418)) (formation-enthalpy (constant . 52455400)) (reference-temperature (constant . 298.15)) (formation-entropy (constant . 219148.61)) (lennard-jones-length (constant . 0)) (lennard-jones-energy (constant . 0)) (therm-exp-coeff (constant . 0)) (degrees-of-freedom (constant . 0)) (speed-of-sound (none . #f)) (mixture . mixture-template)) (methyl-radical fluid (chemical-formula . ch3) (specific-heat (polynomial piecewise-polynomial (300 3000 1344.027 6.1515908 -0.0092915623 8.96866e-06 -3.2433001e-09) (1000 5000 1572.7509 3.3942797 -0.0012333737 2.0931817e-07 -1.356036e-11))) (molecular-weight (constant . 15.03506)) (formation-enthalpy (constant . 145686130.)) (reference-temperature (constant . 298)) (formation-entropy (constant . 194033.09)) (density (constant . 1)) (thermal-conductivity (constant . 0.045400001)) (viscosity (constant . 1.72e-05)) (lennard-jones-length (constant . 0)) (lennard-jones-energy (constant . 0)) (therm-exp-coeff (constant . 0)) (degrees-of-freedom (constant . 0)) (speed-of-sound (none . #f)) (mixture . mixture-template)) (ethane fluid (chemical-formula . c2h6) (density (constant . 1.263)) (specific-heat (constant . 1731) (polynomial piecewise-polynomial (300 1000 404.38961 4.2842506 0.001598301 -3.477885e-06 1.2680955e-09) (1000 4000 1334.3642 3.8268563 -0.0012600747 1.8594427e-07 -9.948858700000001e-12))) (thermal-conductivity (constant . 0.0207)) (viscosity (constant . 9.290000000000001e-06)) (molecular-weight (constant . 30.07012)) (formation-enthalpy (constant . -83863288)) (reference-temperature (constant . 298.15)) (formation-entropy (constant . 228949.31)) (thermal-accom-coefficient (constant . 0.9137)) (velocity-accom-coefficient (constant . 0.9137)) (lennard-jones-length (constant . 0)) (lennard-jones-energy (constant . 0)) (therm-exp-coeff (constant . 0)) (degrees-of-freedom (constant . 0)) (speed-of-sound (none . #f)) (mixture . mixture-template)) (hydrogen fluid (chemical-formula . h2) (density (constant . 0.08189)) (specific-heat (constant . 14283) (polynomial 14274.97 -0.3660015 0.001606264 -4.630396e-07 4.102679e-11) (polynomial piecewise-polynomial (300 1000 13602.452 3.4023168 -0.0033584233 -3.9079528e-07 1.7053451e-09) (1000 5000 12337.526 2.8872753 -0.00023235597 -3.8073793e-08 6.5277423e-12))) (thermal-conductivity (constant . 0.1672) (polynomial 0.08269087999999999 0.0003561521 1.072322e-08 -4.40516e-12 3.263276e-16)) (viscosity (constant . 8.411e-06) (polynomial 3.773319e-06 1.932317e-08 -3.231968e-12 4.917018e-16 -3.024337e-20) (sutherland 8.411e-06 273.11 96.67) (power-law 8.411e-06 273.11 0.6800000000000001)) (molecular-weight (constant . 2.01594)) (formation-enthalpy (constant . 0)) (reference-temperature (constant . 298.15)) (lennard-jones-length (constant . 2.92)) (lennard-jones-energy (constant . 38)) (thermal-accom-coefficient (constant . 0.9137)) (velocity-accom-coefficient (constant . 0.9137)) (formation-entropy (constant . 130579.06)) (therm-exp-coeff (constant . 0)) (degrees-of-freedom (constant . 0)) (speed-of-sound (none . #f)) (mixture . mixture-template)) (methane fluid (chemical-formula . ch4) (density (constant . 0.6679000000000001)) (specific-heat (constant . 2222) (polynomial piecewise-linear (300 . 2226) (600 . 3256) (1000 . 4475) (1500 . 5408) (2000 . 5904) (2500 . 6165)) (polynomial piecewise-polynomial (300 1000 403.5847 9.057334600000001 -0.014425086 1.5805188e-05 -6.3430511e-09) (1000 5000 872.46708 5.3054727 -0.002008295 3.5166462e-07 -2.3339102e-11))) (thermal-conductivity (constant . 0.0332)) (viscosity (constant . 1.087e-05)) (molecular-weight (constant . 16.04303)) (absorption-coefficient (constant . 0.62) (polynomial piecewise-linear (550 . 0.54) (890 . 0.72) (1220 . 0.6800000000000001) (1550 . 0.62))) (formation-enthalpy (constant . -74895176)) (reference-temperature (constant . 298.15)) (lennard-jones-length (constant . 3.758)) (lennard-jones-energy (constant . 148.6)) (thermal-accom-coefficient (constant . 0.9137)) (velocity-accom-coefficient (constant . 0.9137)) (formation-entropy (constant . 186040.09)) (therm-exp-coeff (constant . 0)) (degrees-of-freedom (constant . 0)) (speed-of-sound (none . #f)) (mixture . mixture-template))))
(proximity/threads ())
(proximity/faces-per-twig 50)
(partition/band/record? #f)
(partition/band/svar -1)
(partition/band/nfilter 4)
(partition/band/nband 2)
(partition/check-partition-method? #t)
(partition/metis/minimize-communication? #t)
(partition/ubvec 1.03)
(partition/encapsulate-hex-core? #f)
(partition/balance/adaption/interval 10)
(partition/balance/adaption/auto? #t)
(partition/balance/adaption/threshold 5)
(partition/balance/multi-physics/interval 10)
(partition/balance/multi-physics/auto? #t)
(partition/balance/multi-physics/threshold 10)
(partition/balance/multi-physics/use? #f)
(partition/weight/isat/iter-average 100)
(partition/weight/isat/value 1)
(partition/weight/isat/user-defined? #f)
(partition/weight/isat/use? #f)
(partition/weight/face-area/value 0)
(partition/weight/face-area/user-defined? #f)
(partition/weight/face-area/use? #f)
(partition/weight/vof/value 1)
(partition/weight/vof/user-defined? #f)
(partition/weight/vof/use? #f)
(partition/weight/solid/value 0.5)
(partition/weight/solid/user-defined? #f)
(partition/weight/solid/use? #f)
(partition/weight/dpm/use-face-weight? #f)
(partition/weight/dpm/value 1)
(partition/weight/dpm/user-defined? #f)
(partition/weight/dpm/use? #f)
(partition/weight/nface/value 2)
(partition/weight/nface/user-defined? #t)
(partition/weight/nface/use? #t)
(partition/auto/remap? #t)
(partition/auto/weight/nface/value 2)
(partition/auto/weight/nface/use? #t)
(partition/multi-constraint-partition 0)
(partition/minimum-elements-for-parallel-sort 0)
(partition/auto/fast? #t)
(partition/auto/force? #f)
(partition/auto/load-vector ())
(partition/auto/across-zones? #t)
(partition/auto/pre-test? #f)
(partition/counter-last-partition 1171)
(partition/auto/use-default? #t)
(partition/auto/method "Metis")
(partition/zonal-methods ((10011 "Cartesian X-Coordinate")))
(partition/stored/method "Cartesian X-Coordinate")
(partition/active/method "Cartesian X-Coordinate")
(partition/reorder/method "architecture-aware")
(partition/reorder? #f)
(partition/metis-agglomerate? #t)
(partition/load-vector ())
(partition/across-zones? #t)
(partition/interface-owner -1)
(partition/encapsulate-owner -1)
(partition/encapsulate-shell-level -1)
(partition/restrict-children? #t)
(partition/metis/use-edge-weight #t)
(partition/metis-edge-max 10)
(partition/verbosity 1)
(partition/origin/z 0)
(partition/origin/y 0)
(partition/origin/x 0)
(partition/pre-test? #f)
(partition/smooth-iter 3)
(partition/smooth? #t)
(partition/merge-iter 3)
(partition/merge? #f)
(partition/expert? #f)
(partition/cell-function "")
(parallel/neighborhood/fast-corner? #f)
(parallel/overlap-case-io-facedump-fill-processing? #t)
(parallel/buffered-case-write-inter-machine-bw-cutoff 10)
(parallel/fill-iface-edge-with-extended-neighborhood? #t)
(parallel/extended-neighborhood? #f)
(parallel/allow-node0-read? #f)
(parallel/buffered-case-read? #f)
(parallel/thread-number-fixed 1)
(parallel/thread-number-method 0)
(parallel/openmp-threads -1)
(parallel/allow-parallel-case-write? #f)
(parallel/force-parallel-io? #f)
(parallel/panfs-layout (4 65536 65535 1 1))
(parallel/panfs-auto-parameter 0.5)
(parallel/migrate-metrics? #t)
(parallel/node-message/p2p? #f)
(parallel/comm-type-io 1)
(parallel/comm-type-amg -1)
(parallel/comm-type -1)
(parallel/dump-face-send-buffer-size 8)
(parallel/encapsulate-shell? #f)
(parallel/new-err-handle #f)
(parallel/remote-shell-cmd "default")
(parallel/remote-shell 0)
(parallel/remote-arch "auto")
(parallel/migrate-si-after-adaption? #t)
(parallel/claim-host-not-filled? #f)
(parallel/read-case-data-shipping/use-packing? #f)
(parallel/read-case-data-shipping? #t)
(parallel/data-shipping? #t)
(parallel/print-mpi-io? #f)
(parallel/data-read-write-in-chunks? #t)
(parallel/fast-read-section? #t)
(parallel/fast-read-case? #t)
(parallel/fast-io? #f)
(parallel/lam-shutdown-before-exit? #f)
(parallel/init-io-buffers-before-read? #t)
(parallel/case-read-use-pack? #t)
(parallel/debug-case? #f)
(parallel/auto-spawn? #t)
(parallel/rc-failed? #f)
(parallel/balance-threshold 10)
(parallel/balance-adaption? #t)
(parallel/niter-balance-auto 25)
(parallel/niter-balance 0)
(parallel/balance-on-kill #t)
(parallel/enable-balance #f)
(parallel/trace-level 0)
(parallel/read-mesh? #f)
(parallel/gprof? #f)
(parallel/max-spawn 8)
(parallel/time-out 50)
(parallel/nprocs_string "")
(parallel/ruser "")
(parallel/rhost "")
(parallel/path "")
(parallel/function "")
(parallel/sync-interval 10)
(parallel/print-verbosity 1)
(parallel/max-messages 16)
(parallel/mask ())
(parallel/hostsfile "")
(parallel/machines ())
(case/save-id? #f)
(checkpoint/time-step? #f)
(checkpoint/exit? #f)
(checkpoint/write-case? #t)
(checkpoint/restart-filename "")
(checkpoint/filename "")
(case-config ((rp-seg? . #t) (rp-acoustics? . #f) (rp-atm? . #f) (rp-axi? . #t) (rp-des? . #f) (rp-dpm-cache? . #f) (rp-unsteady? . #t) (rp-dual-time? . 1) (rp-amg? . #f) (rf-energy? . #t) (rp-hvac? . #f) (rp-inviscid? . #f) (rp-ke? . #f) (rp-kklw? . #f) (rp-kw? . #f) (rp-lam? . #t) (rp-les? . #f) (rp-lsf? . #f) (rp-net? . #f) (rp-react? . #t) (rp-sa? . #f) (rp-sas? . #f) (rp-sge? . #f) (rp-spe? . 10) (rp-spe-part? . #f) (rp-spe-site? . #f) (rp-spe-surf? . #f) (rp-trans-sst? . #f) (rp-trb-scl? . #f) (rp-turb? . #f) (rp-absorbing-media? . #f) (rp-visc? . #t) (rp-v2f? . #f) (sg-cylindrical? . #f) (sg-disco? . #f) (sg-bee-gees? . #f) (sg-crev? . #f) (sg-dpm? . #f) (sg-dqmom-iem? . #f) (sg-dtrm? . #f) (sg-dynmesh? . #f) (sg-ecfm? . #f) (sg-geqn? . #f) (sg-hg? . #f) (sg-inert? . #f) (sg-ignite? . #f) (sg-network? . #f) (sg-node-udm? . #f) (sg-noniterative? . #f) (sg-nox? . #f) (sg-melt? . #f) (sg-micro-mix? . #f) (sg-mphase? . #f) (sg-p1? . #f) (sg-par-premix? . #f) (sg-pb? . #f) (sg-pdf? . #f) (sg-pdf-transport? . #f) (sg-premixed? . #f) (sg-pull? . #f) (sg-rosseland? . #f) (sg-rsm? . #f) (sg-s2s? . #f) (sg-soot? . #f) (sg-sox? . #f) (sg-spark? . #f) (sg-swirl? . #f) (sg-udm? . #f) (sg-uds? . #f) (sg-vfr? . #f) (sg-solar? . #f) (sg-wetsteam? . #f) (sg-moistair? . #f) (sg-wallfilm? . #f) (hyb-init? . #f) (rp-3d? . #f) (rp-double? . #t) (rp-graphics? . #t) (rp-host? . #f) (rp-thread? . #f) (dpm-cache? . #t) (rp-wallfilm? . #f)))
(sampling-chunk 1)
(iteration-chunk 5)
(reference-thread 10011)
(reference-gamma 1.4)
(reference-viscosity 1.7894e-05)
(reference-velocity 1)
(reference-temperature 288.16)
(use-inlet-density -1)
(use-inlet-density? #f)
(reference-pressure 0)
(reference-length 1)
(reference-enthalpy 0)
(reference-density 1.225)
(reference-depth 1)
(reference-area 1)
(reorder/across-zone? #f)
(reorder/boundary-thread-ids ())
(reorder-expert? #f)
(reorder/method "reverse-cuthill-mckee")
(reorder/reordered 0)
(pressure-reference/z 0)
(pressure-reference/y 0)
(pressure-reference/x 0)
(gravity/z 0)
(gravity/y 0)
(gravity/x 0)
(gravity? #f)
(operating-pressure 360.)
(initial-operating-pressure 101325)
(floating-operating-pressure? #f)
(positivity-limit 0.2)
(boundary-values? #t)
(separate-thread-id-list ())
(deactivated-original-state ())
(deactivated-dynamic-zones ())
(append-rp-list ())
(scanned-thread-list ())
(geom-thread-id/name ())
(reading-surface-mesh? #f)
(grid/msn? #t)
(grid/partitions? #f)
(grid/level 0)
(streamf/nit 8)
(allow-expert-dis-schemes? #f)
(flowf-expert? #f)
(node/level 0)
(refine/cell-distance 1.)
(refine/split-ratio 0.5)
(refine/maxv 1)
(adapt/reconstruct-geometry? #f)
(adapt/yp/min 50)
(adapt/yp/max 500)
(adapt/yp/type 0)
(adapt/max-passes 10)
(adapt/region/shape "hexahedron")
(adapt/region/inside? #t)
(adapt/region/radius 0)
(adapt/region/zmax 0)
(adapt/region/zmin 0)
(adapt/region/ymax 1.)
(adapt/region/ymin 0)
(adapt/region/xmax 0.25)
(adapt/region/xmin -0.25)
(adapt/boundary/volume-decay 1)
(adapt/boundary/volume-target 1)
(adapt/boundary/distance-threshold 0)
(adapt/boundary/number-of-cells 1)
(adapt/coarsen/marker/color "cyan")
(adapt/coarsen/marker/size 0.1)
(adapt/coarsen/marker/symbol "@")
(adapt/coarsen/bit 1)
(adapt/coarsen? #f)
(adapt/refine/marker/color "red")
(adapt/refine/marker/size 0.1)
(adapt/refine/marker/symbol "@")
(adapt/refine/bit 0)
(adapt/refine? #t)
(adapt/dynamic/print-memory-usage? #f)
(adapt/dynamic/security-layer-thickness 1)
(adapt/dynamic/interval 20)
(adapt/dynamic/list-functions ("Pressure..." "Static Pressure"))
(adapt/dynamic/function "pressure")
(adapt/dynamic? #f)
(adapt/gradient/volume-weight 1)
(adapt/gradient/normalize-per-zone? #f)
(adapt/gradient/normalization 0)
(adapt/gradient/method "curvature")
(adapt/max-refine-level 2)
(adapt/maxc 0)
(adapt/minc 0)
(adapt/minv 0)
(adapt/threshold/volume-change 2.5)
(adapt/threshold/coarsen 0)
(adapt/threshold/refine 10000000000.)
(adapt/threads ())
(interp-method-list ())
(interp-method 0)
(distance/crit 1.5)
(prmx-adiabatic? #t)
(prmxmu 0.26)
(prmxa 0.52)
(prmxcd 0.37)
(hvac-species/sct 1)
(hvac-keprt 0.9)
(hvac-const 0.039)
(drsm-kw-zeta-star 0.5)
(drsm-kw-r-w 6.2)
(drsm-kw-r-k 12)
(drsm-kw-r-beta 12)
(drsm-kw-alpha-0 0.105)
(drsm-c2-omega 0.52)
(drsm-c1-omega 1.8)
(drsm-c5-ssg 0.4)
(drsm-c4-ssg 1.25)
(drsm-c3s-ssg 1.3)
(drsm-c3-ssg 0.8)
(drsm-c2-ssg 4.2)
(drsm-c1s-ssg 1.8)
(drsm-c1-ssg 3.4)
(drsm-c2-wall 0.3)
(drsm-c1-wall 0.5)
(drsm-c2 0.6)
(drsm-c1 1.8)
(drsm-omega-wilcox? #t)
(drsm-omega-based? #f)
(drsm-ssg-ps? #f)
(drsm-linear-ps? #t)
(drsm-wall-factor-clip? #t)
(drsm-ps-wall? #t)
(drsm-lowre-epsilon? #f)
(drsm-tke-solve? #t)
(sst-limit-cross-diff-to-n-times-w-destruct 1000000.)
(sst-linearize-neg-cross-diff? #t)
(trans-sst-geomrgh-const 0.)
(trans-sst-rghcor? #f)
(trans-sst-kato-launder? #t)
(trans-sst-smoothing? #f)
(trans-sst-s1 2.)
(trans-sst-cthetat 0.03)
(trans-sst-ce2 50.)
(trans-sst-ce1 1.)
(trans-sst-ca2 0.06)
(trans-sst-ca1 2.)
(retheta-inlet-duds? #f)
(retheta-sig 2.)
(intermit-sig 1.)
(kw-sst-min-visc/apply-below-f2-value 0.)
(kw-sst-min-visc-ratio 0.)
(sst-pk-lam-factor 0.)
(sst-po-lam-factor 0.)
(sst-pk-factor 10)
(sst-v61? #f)
(sst-kappa 0.41)
(sst-beta-i2 0.0828)
(sst-beta-i1 0.075)
(sst-a1 0.31)
(sst-sig-w2 1.168)
(sst-sig-w1 2)
(sst-sig-k2 1)
(sst-sig-k1 1.176)
(bsl-sig-w2 1.168)
(bsl-sig-w1 2.)
(bsl-sig-k2 1.)
(bsl-sig-k1 1.)
(kw-sig-w 2)
(kw-sig-k 2)
(kw-beta-i 0.072)
(kw-mt0 0.25)
(kw-zeta-star 1.5)
(kw-r-w 2.95)
(kw-r-k 6)
(kw-r-beta 8)
(kw-beta-star-inf 0.09)
(kw-alpha-0 0.11111)
(kw-alpha-inf 0.52)
(kw-alpha-star-inf 1)
(kw-wall-omega-treatment-r13? #t)
(kw-vorticity-pk? #f)
(kw-set-wall-w? #f)
(kw-shear-mod? #t)
(kw-compress-mod? #t)
(kw-low-re-mod? #f)
(kw-sst-strain? #f)
(wj-bsl-earsm/cdiff 0.)
(wj-bsl-earsm/neq 4.05)
(wj-bsl-earsm/c1prime 1.8)
(wj-bsl-earsm/cmu 0.09)
(wj-bsl-earsm/a4 2.25)
(wj-bsl-earsm/a3 1.8)
(wj-bsl-earsm/a1 1.245)
(kw-wj-bsl-earsm-on? #f)
(kw-easm-beta 0.83)
(kw-easm-gama 0.53)
(kw-easm-sig-k 1.)
(kw-easm-cmu 0.0895)
(kw-easm-on? #f)
(kw-sst-on? #f)
(kw-std-on? #t)
(kw-any/sas-term-on? #f)
(des-omega/min-limit 1e-12)
(des-epsilon/min-limit 1e-07)
(des-k/min-limit 1e-07)
(des-limiter-option 3)
(des-rke-limiter-option 2)
(des-sa-limiter-option 2)
(des-sst-on? #f)
(des-rke-on? #f)
(des-sa-on? #f)
(p-func-jaya-on? #t)
(trans-kw-ctaul 4360)
(trans-kw-calpha-teta 0.035)
(trans-kw-cw3 0.3)
(trans-kw-cw1 0.44)
(trans-kw-cint 0.75)
(trans-kw-anu 6.75)
(trans-kw-sig-w 1.17)
(trans-kw-sig-k 1)
(trans-kw-crnat-new 0.02)
(trans-kw-ctscrit 1000)
(trans-kw-cnatcrit-new 1250.)
(trans-kw-ats 200)
(trans-kw-anat-new 200.)
(trans-kw-cr-new 0.12)
(trans-kw-clam 2.495)
(v2f-alpha 0.6)
(v2f-cl 0.23)
(v2f-ceta 70)
(v2f-c2 0.3)
(v2f-c1 1.4)
(v2f-enn 6)
(v2f-kec2 1.9)
(v2f-kec1 1.4)
(v2f-kecmu 0.22)
(turb-pk-compress? #f)
(turb-non-newton-lb? #f)
(turb-non-newton? #f)
(wall-distance/quad-correction-aspect-ratio 500)
(wall-distance/quad-correction? #f)
(wall-distance-legacy? #f)
(wall-distance/method 2)
(ke-yplus-udf 11.224708)
(ke-elog-udf 9.792999999999999)
(ke-rotation-model? #f)
(ke-time-scale-clip-const? 0.6)
(ke-time-scale-clip? #f)
(kato-launder-on? #f)
(rng-swirl-const 0.07000000000000001)
(rng-swirl-on? #f)
(rng-kec2 1.68)
(rng-kec1 1.42)
(rng-kecmu 0.08450000000000001)
(rng-visc-mod-on? #f)
(rng-ke-on? #f)
(ke-time-marching? #t)
(ke-uncoupled? #t)
(ke-prod-mod #f)
(ke-source-mod #t)
(realizable-epsilon? #f)
(ke-easm-on? #f)
(ke-realizability-on? #f)
(ke-compress-const 1)
(rsm-ssg-kec2 1.83)
(rke-cmu-rotation? #f)
(rke-kesige 1.2)
(rke-kec2 1.9)
(wallprt 0.85000002)
(keprt 0.85000002)
(kesige 1.3)
(kesigk 1)
(ke-easm-c4 0.4)
(ke-easm-c3 1.25)
(ke-easm-c2 0.36)
(ke-easm-c1-1 1.8)
(ke-easm-c1-0 3.4)
(ke-easm-cmu 0.0885)
(kec2-nonlin 1.83)
(kec2 1.92)
(kec1 1.4400001)
(kecmu 0.090000004)
(ke-two-layer-c-l-mu 0.33)
(ke-two-layer-a-mu-norris 50.5)
(ke-two-layer-a-mu 70)
(ke-two-layer-option 1)
(ke-two-layer-delta 40)
(ke-two-layer-rey-c 200)
(ke-rough-wall-treatment-r14? #t)
(ke-udf-wall? #f)
(ke-use-k-from-prev-it-in-dok? #f)
(ke-nwt-ml? #f)
(ke-scalable-wall? #f)
(ke-enh-wall? #f)
(ke-non-eqm #f)
(ke-std-wall? #t)
(sas-const 0.11)
(sa-des-inlet-turb-i 0)
(sa-des-all-lengths-modified? #t)
(des-maxedge? #t)
(rke-des-cdes 0.61)
(sst-des-iddes-simplify_omit_fe? #t)
(sa-des-ddes-cd1 8.)
(rke-des-ddes-cd1 20.)
(sst-des-ddes-cd1 20.)
(sst-des-cdes-i2 0.61)
(sst-des-cdes-i1 0.78)
(sa-des-cdes 0.65)
(nut-ke1e-aplus 13.5)
(nut-ke1e-c3 7.)
(nut-ke1e-c2 1.86)
(nut-ke1e-c1 0.144)
(nut-imp-diff? #t)
(nut-prod-const 2)
(nut-prod-modify? #f)
(nut-kappa 0.41)
(nut-cw3 2)
(nut-cw2 0.3)
(nut-prt 0.667)
(nut-cv1 7.1)
(nut-cb2 0.622)
(nut-cb1 0.1355)
(eles-rli-move-srcs-by-n-cell-layers 0)
(eles-rli-suppress-src-terms-in-rans-layer? #f)
(eles-rli-suppress-sas-term-in-rans-layer? #t)
(vm-sinusoidal-switching? #f)
(vm-strmws-mean-flow-velo-lat-grad-method 2)
(vm-eles-rli-axial-fluct-use-grad? #f)
(vm-max-strmws-fluct-fract 0.8)
(vm-eddy-vel 1.)
(vm-eddy-size-const 0.5)
(vm-grid-scale 1.5)
(vm-ls-constant? #f)
(vm-n-travel 50)
(synthetic-turb/sas-des/adjust-mu_t/sgs-model 3)
(synthetic-turb-sas_des-adjust-modeled-turb? #t)
(synthetic-turb-tke-scale-coeff 1.)
(synthetic-turb-eddy-length-scale-coeff 1.)
(synthetic-turb-convective-time-scale-coeff 1.)
(synthetic-turb-eddy-time-scale-coeff 1.)
(cff-unsteady-statistics-freq 0)
(cff-unsteady-statistics ())
(save-cff-unsteady-statistics? #f)
(delta-time-sampled-cff 0.)
(delta-time-sampled-species (0. 0. 0. 0. 0. 0. 0. 0. 0. 0.))
(delta-time-sampled-premix 0)
(delta-time-sampled-non-premix 0)
(delta-time-sampled-wall 0)
(delta-time-sampled-heat-flux 0)
(delta-time-sampled-shear 0)
(delta-time-sampled 0)
(number-of-samples 0)
(save-time-statistics-premix? #t)
(save-time-statistics-non-premix? #t)
(save-time-statistics-species ())
(save-time-statistics-wall? #t)
(save-time-statistics-heat-flux? #t)
(save-time-statistics-shear? #t)
(save-time-statistics? #f)
(les-inlet-random? #f)
(les-utau-newton-iter? #t)
(les-enh-wall-fn? #t)
(les-ww-wall? #f)
(les-mixed-sgs-on? #f)
(les-dynamic-const-max 0.23)
(les-dynamic-pr-num-smooths 1)
(les-dynamic-pr-min 0.01)
(les-dynamic-pr-max 10.)
(les-dynamic-const-clip? #t)
(les-dynamic-species-on? #f)
(les-dynamic-energy-on? #f)
(les-dynamic-smag-on? #f)
(les-dynamic-sgske-on? #f)
(les-sgske-on? #f)
(les-wmles-smnsomg/c2 2.)
(les-wmles-smnsomg/c1 3.)
(les-wmles-smnsomg/cw 0.15)
(les-wmles-smnsomg/csmag 0.31)
(les-wmles/l-ratio-limit 100.)
(les-wmles/cw 0.15)
(les-wmles/csmag 0.2)
(les-wmles-s_minus_omega-on? #f)
(les-wmles-sgs-on? #f)
(les-wale-sgs-on? #f)
(les-rng-sgs-on? #f)
(les-fvar-const 0.5)
(les-sgske-ceps 1)
(les-sgske-prt 1)
(les-sgske-visc-const 0.05)
(les-wale-const 0.325)
(les-rng-const 0.157)
(les-smag-wmles/relax 0.5)
(use-smag-wmles? #f)
(les-smag-const 0.1)
(les-2d? #f)
(les-cpld-diss-coeff 0.2)
(test-low-diffusion-inviscid-flux? #f)
(omega/nk 1)
(omega/nj 0)
(omega/ni 0)
(omega 0)
(residual-smoothing/iterations 0)
(residual-smoothing/factor 0.5)
(precon/n-update-uref2 10)
(mg/relax-spe 1)
(solid/relax 1)
(recon/bc-minmax-id-new 3)
(cpld/sol-steering/cfl-cutoff-limit-activate? #t)
(cpld/sol-steering/resd-drop 0.0005)
(cpld/sol-steering/verbosity? #f)
(cpld/sol-steering/cfl-outerloop-redux 0.75)
(first-to-second-order-blending-pbns 1.)
(cpld/sol-steering/max-fas-iterations-on-level (1 100 200 400 500 1000 1000 1000 1000 1000 1000 1000))
(cpld/sol-steering/default? #f)
(cpld/sol-steering/use-fmg? #t)
(cpld/sol-steering/cfl-max 200.)
(cpld/sol-steering/cfl-start 5.)
(cpld/sol-steering/upd-iters 20)
(cpld/sol-steering/pre-iters 100)
(cpld/sol-steering/init-phase 100)
(cpld/sol-steering/flow-type "subsonic")
(cpld/sol-steering? #f)
(first-to-second-order-blending 1)
(cpld/solution-bounding/verbose? #f)
(cpld/solution-bounding/eps 1e-06)
(cpld/solution-bounding/min-urf 0.01)
(cpld/solution-bounding? #t)
(cpld/consistent-viscous-linearization? #t)
(cpld/rdq-ar 0.5)
(cpld/rdq 1)
(enable-beta-dbns-features? #f)
(cpld/smooth-cfl-recovery-sol-steering? #f)
(cpld/smooth-cfl-recovery-local-cfl-saved 1.)
(cpld/smooth-cfl-recovery-prev-cfl-redux 1.)
(cpld/smooth-cfl-recovery-min-cfl-redux 1.)
(cpld/smooth-cfl-recovery-iter-counter-saved 0)
(cpld/smooth-cfl-recovery-iter-counter 0)
(cpld/smooth-cfl-recovery-verbose 0)
(cpld/smooth-cfl-recovery-max-percentage-increase 25)
(cpld/smooth-cfl-recovery-niter 10)
(cpld/enable-smooth-cfl-recovery? #t)
(cpld/aratio-cutoff 20)
(cpld/cell-ar/cflvnn 1.)
(cpld/cell-ar/cflmult 100.)
(cpld/cell-ar/debug? #f)
(cpld/enable-newtimestep? #f)
(cpld/reporting-add-wall-dissipation-flux? #t)
(cpld/inlet-diffusion? #t)
(mp-rg/relax-unsteady 0.75)
(epsilon-rg/relax-unsteady 0.75)
(omega-rg/relax-unsteady 0.75)
(k-rg/relax-unsteady 0.75)
(nut-rg/relax-unsteady 0.75)
(density-rg/relax-unsteady 0.75)
(enthalpy-rg/relax-unsteady 0.75)
(pressure-rg/relax-unsteady 0.75)
(z-velocity-rg/relax-unsteady 0.75)
(y-velocity-rg/relax-unsteady 0.75)
(x-velocity-rg/relax-unsteady 0.75)
(mp-rg/relax 0.25)
(epsilon-rg/relax 0.25)
(omega-rg/relax 0.25)
(k-rg/relax 0.25)
(nut-rg/relax 0.25)
(density-rg/relax 0.25)
(enthalpy-rg/relax 0.25)
(pressure-rg/relax 0.25)
(z-velocity-rg/relax 0.25)
(y-velocity-rg/relax 0.25)
(x-velocity-rg/relax 0.25)
(recon/relax/verbosity 0)
(recon/relax/unlimited? #t)
(recon/relax/reset-at-timestep? #f)
(recon/relax/unsteady-urf 0.75)
(recon/relax/steady-urf 0.25)
(recon/relax/all? #f)
(recon/relax/relax? #f)
(recon/lim/filter-temp/density-rg? (#f #f))
(recon/lim/filter-temp/intensity 1.)
(recon/lim/filter-temp/avg-method 0)
(recon/lim/filter-temp/function 3)
(recon/lim/filter-temp/verbose? #f)
(recon/lim/filter-temp/debug? #f)
(recon/lim/debug-unfiltered? #f)
(recon/lim/filter-temp/on? #f)
(recon/lim/dx-to-face? #t)
(recon/lim/sigp 0.05)
(recon/lim/allneighbors? #f)
(recon/lim/method 6)
(recon/lim/newimpl? #f)
(recon/enable-node-grad-on-poly? #t)
(cpld-lsq-ncycles 5)
(recon/smallest-aspect-ratio 1e-05)
(recon/cycle-vel-limit? #f)
(recon/lim/list-sort? #t)
(recon/lim/type 0)
(recon/enthalpy? #t)
(recon/density? #t)
(recon/cpld-use-lsq-derivatives? #f)
(recon/cpld-use-lsq-deriv? #t)
(recon/nb-nci-local-proj? #t)
(recon/node-based-old-nci? #f)
(recon/node-based-it-grad? #t)
(recon/node-grad-sas-dudx? #t)
(recon/node-grad-d2udx2? #f)
(recon/node-grad-diffusion? #f)
(recon/node-boundary-lsq? #t)
(recon/node-scale-id 2)
(recon/node-cell-weight? #t)
(clipped-node/inverse-dist? #f)
(recon/node-weight-clip? #t)
(recon/node-all-lsq? #f)
(recon/node-gradient-lsq? #f)
(recon/density-node-lsq? #t)
(recon/pressure-node-based? #f)
(recon/pressure-node-lsq? #f)
(recon/cell-lsq/sv_d? #f)
(recon/cell-lsq/wf 2)
(recon/shell-lsq/ggcb-weight? #t)
(recon/cell-lsq/cortype 1)
(recon/cell-lsq? #f)
(recon/node-lsq? #f)
(recon/length-based? #f)
(recon/limit/epsilon 0.01)
(recon/limit? #t)
(recon/k-exact? #f)
(recon/freeze? #f)
(recon/off? #f)
(export/radtherm-poly-surface? #f)
(export/cfdpost-case-write? #t)
(export/fvuns-fast-algo? #t)
(export/automatic/particle ())
(export/automatic ())
(export/icecore-hdf5/chunk-size 16328)
(export/icecore-hdf5/chunked-data? #t)
(export/icecore-hdf5/ziplevel -1)
(export/fieldview/filetype 3)
(export/abaqus/structural? #t)
(export/write-thermal-load? #f)
(export/vki-verbose? #f)
(export/write-structural-load? #t)
(export/ensight/functions ())
(export/ensight/filename "")
(export/ensight/phase 1)
(export/ensight/transient/separate-file? #f)
(export/ensight/last-iter-no 0)
(export/ensight/transient? #f)
(export/ensight/fl-start-num 1)
(export/ensight/frequency 1)
(export/ensight/particle-time-values ())
(export/ensight/time-values ())
(export/ensight/interior-zones ())
(export/show-element-sets? #f)
(export/cell-centered? #f)
(export/functions ())
(export/filetype "CGNS")
(export/fem-map? #f)
(export/write-surfaces-only? #t)
(export/merge-shadow-nodes? #t)
(export/fsi-force-conserve? #f)
(export/fsi-length-factor 1.)
(export/fsi-temperature-units 1)
(export/fsi-htc-type 1)
(export/fsi-elemset-namelist ())
(export/fsi-nodeset-namelist ())
(export/fsi-elemset-idlist ())
(export/fsi-nodeset-idlist ())
(export/binary? #t)
(import/show-fsi-feature? #f)
(maintain-emagnetic-loss-data? #t)
(import/maxwell-transient? #t)
(import/maxwell-data? #f)
(import/fsi-read-mesh? #t)
(import/fsi-volume-mesh? #f)
(import/process-node-sets? #f)
(import/cfx-by-ccl? #t)
(import/cfx-merge-tolerance 1e-08)
(visual-kinematics? #t)
(export/time-average-htc? #f)
(export/marked-cells? #f)
(export/cdat/case-file/write-option 1)
(export/cdat/case-file-name "")
(cfd-post-mesh-info ((0 0. (f) (out pressure-outlet f) (in mass-flow-inlet f) (w_cu wall f) (w_hot wall f) (w-cold wall f) (sys axis f) (inter interior f f)) (1000 0.5 (f) (out velocity-inlet f) (in mass-flow-inlet f) (w_cu wall f) (w_hot wall f) (w-cold wall f) (sys axis f) (inter interior f f))))
(cell-function-list ())
(cfd-post-data ())
(fem-map/thread-id-list ())
(cpld/reuse-linearization/ts-iteration 0)
(cpld/reuse-linearization/flow-time -1.)
(cpld/reuse-linearization/grid-id -1)
(cpld/reuse-linearization-niters-auto? #f)
(cpld/reuse-linearization-niters-unsteady 2)
(cpld/reuse-linearization-niters-steady 5)
(cpld/reuse-linearization-niters-start 5)
(cpld/reuse-linearization? #f)
(ms-levels/viscous-ta (#t #t #t #t))
(ms-levels/dissipation-ta (#t #t #t #t))
(ms-coefficients-ta (0.25 0.333333 0.5 1))
(ms-levels/viscous (#t #t #t #t #t))
(ms-levels/dissipation (#t #t #t #t #t))
(ms-coefficients (0.2075 0.5915 1))
(inviscid-flux-new? #f)
(dual-time/use-transient-scaling? #t)
(dual-time/use-prec? #t)
(residual-verbosity 0)
(flow-warnings? #t)
(limiter-warnings? #t)
(precondition? #t)
(time-step 30000)
(physical-time-step 0.0005)
(courant-number/implicit 5)
(courant-number/explicit 1)
(matching-tolerance 0.05)
(max-flow-time -1)
(flow-time 15.)
(smooth-mesh/edge-nodes? #t)
(smooth-mesh/boundary-nodes? #f)
(smooth-mesh/method "skewness")
(smooth-mesh/only-marked-cells? #f)
(smooth-mesh/percent-worst-to-improve 0.1)
(smooth-mesh/cell-skew-max 0.9)
(smooth-mesh/face-skew-max 0.7)
(smooth-mesh/relax 0.1)
(smooth-mesh/niter 4)
(draw/domain/list ())))

(0 "Cortex variables:")
(38 ((
(gui-processing? #t)
(surfaces/groups ((x-coordinate-12 (12)) (point-11 (11)) (point-10 (10)) (point-9 (9)) (out (6)) (inter (8)) (in (5)) (w_cu (4)) (w_hot (3)) (w-cold (2)) (sys (1)) (ch4-mon (7)) (default-interior (0))))
(cx-virtual-id-list (4196 4203 4204 4205 4206 4207 4208 4210 4211 4212 4213 4214 4215))
(cx-surface-id-map ((12 4215) (11 4214) (10 4213) (9 4212) (6 4211) (8 4210) (5 4208) (4 4207) (3 4206) (2 4205) (1 4204) (7 4203) (0 4196)))
(cx-surface-type ((0 0) (7 0) (1 0) (2 0) (3 0) (4 0) (5 0) (8 0) (6 0) (9 0) (10 0) (11 0) (12 0)))
(cx-surface-def-list ((4215 () (iso-surface 4215 () "x-coordinate" '(1.025)) #f) (4214 () (point-surface 4214 '((-0.9 0.035 0.))) #f) (4213 () (point-surface 4213 '((0. 0.035 0.))) #f) (4212 () (point-surface 4212 '((0.9 0.035 0.))) #f) (4211 () (zone-surface 4211 10014) #f) (4210 () (zone-surface 4210 10013) #f) (4208 () (zone-surface 4208 10015) #f) (4207 () (zone-surface 4207 10016) #f) (4206 () (zone-surface 4206 10017) #f) (4205 () (zone-surface 4205 10018) #f) (4204 () (zone-surface 4204 10019) #f) (4203 () (point-surface 4203 '((1.15 0.001 0))) #f) (4196 () (zone-surface 4196 10) #f)))
(cx-surface-list #((0 ((zid 10) (type zone-surf) (name default-interior) (status susp) (facet-info (0 0 0 0)))) (1 ((zid 10019) (type zone-surf) (name sys) (status susp) (facet-info (0 0 0 0)))) (2 ((zid 10018) (type zone-surf) (name w-cold) (status susp) (facet-info (0 0 0 0)))) (3 ((zid 10017) (type zone-surf) (name w_hot) (status susp) (facet-info (0 0 0 0)))) (4 ((zid 10016) (type zone-surf) (name w_cu) (status susp) (facet-info (0 0 0 0)))) (5 ((zid 10015) (type zone-surf) (name in) (status susp) (facet-info (0 0 0 0)))) (6 ((zid 10014) (type zone-surf) (name out) (status susp) (facet-info (0 0 0 0)))) (7 ((type point-surf) (name ch4-mon) (status susp) (facet-info (0 0 0 0)))) (8 ((zid 10013) (type zone-surf) (name inter) (status susp) (facet-info (0 0 0 0)))) (9 ((type point-surf) (name point-9) (status susp) (facet-info (0 0 0 0)))) (10 ((type point-surf) (name point-10) (status susp) (facet-info (0 0 0 0)))) (11 ((type point-surf) (name point-11) (status susp) (facet-info (0 0 0 0)))) (12 ((ref-thread 10011) (zones ()) (quantity "x-coordinate") (units length) (type iso-surf) (name x-coordinate-12) (status susp) (facet-info (0 0 0 0)))) #f #f #f #f #f #f #f #f #f #f #f #f #f #f #f #f #f #f #f #f #f #f #f #f #f #f #f #f #f #f #f #f #f #f #f #f #f #f #f #f #f #f #f #f #f #f #f #f #f #f #f #f #f #f #f #f #f #f #f #f #f #f #f #f #f #f #f #f #f #f #f #f #f #f #f #f #f #f #f #f #f #f #f #f #f #f #f #f #f #f #f #f #f #f #f #f #f #f #f #f #f #f #f #f #f #f #f #f #f #f #f #f #f #f #f))
(color/grid/types? #f)
(xy/yfunction "molef-ch3")
(xy/scale/fmt/y "%0.4f")
(xy/scale/fmt/x "%0.4f")
(xy/marker/symbol "")
(xy/line/pattern "----")
(mirror-zones (10019))
(view-list ((front ((0. 0.0175 5.5125) (0. 0.0175 0.) (0. 1. 0.) 2.205 2.205 "perspective") #(1 0 0 0 0 1 0 0 0 0 1 0 0 0 0 1)) (back ((0. 0.0175 -5.5125) (0. 0.0175 0.) (0. 1. 0.) 2.205 2.205 "perspective") #(1 0 0 0 0 1 0 0 0 0 1 0 0 0 0 1))))
(right-button-function "mouse-zoom")
(left-button-function mouse-dolly)
(contour/filled? #t)
(render/domain "mixture")
(render/var-name "Velocity Magnitude")
(render/grid/surfaces (1 2 4 3 12))
(render/grid/edge-all? #f)
(render/grid/edge-feature? #t)
(render/range? #f)
(hidden-surfaces? #f)
(axes/visible? #f)
(cx-case-version (14 5 0)))))

(0 "Domain Variables:")
(64 ())

(0 "Grid:")

(12 (0 1 a794 0))
(13 (0 1 153f6 0))
(10 (0 1 ac63 0 2))

(3012 (271b 1 a794 1 3)
End of Binary Section   3012)

(0 "Cell partition ids:")
(2040 (271b 1 a794 c)
(																																																																																																																																																																																																																																																																																																																																																																																																																																																																																																																																																																																																																																																																																																																																																																																																																																																																																																																																																																																																																																																																																																																																																																																																																																																																																																																																																																																																																																																																																																																																																																																																																																																																																																																																																																																																																																																																																																																																																																																																																																																																																																																																																																																																																																																																																																																																																																																																																																																																																																																																																																																																																																																																																																																																																																																																																																																																																																																																																																																																																																																																																																																																																																																																																																																																																																																																																																																																																																																																																																																																																																																																																																																																																																								


			

		


			


)
End of Binary Section   2040)

(3013 (a 1 149ba 2 2)
( !		"
	#

$
%	&	
	'

()
*

+,- !!."##!/$%%#0&''%1())'2*++)3,--+4.//-5011/62331745538677598997::;;9;<;<= =>=? !?= >@!"@?!?	A"#A@"@B#$BA#A
C$%CB$BD%&DC%CE&'ED&DF'(FE'EG()GF(FH)*HG)GI*+IH*HJ+,JI+IK,-KJ,JL-.LK-K!M./ML.L#N/0NM/M%O01ON0N'P12PO1O)Q23QP2P+R34RQ3Q-S45SR4R/T56TS5S1U67UT6T3V78VU7U5W89WV8V7X9:XW9W9Y:;YX:X;Z;<ZY;Y[Z<Z=\=>\]=[?^>?^\>\@_?@_^?]A`@A`_@^BaABa`A_CbBCbaB`DcCDcbCaEdDEdcDbFeEFedEcGfFGfeFdHgGHgfGeIhHIhgHfJiIJihIgKjJKjiJhLkKLkjKiMlLMlkLjNmMNmlMkOnNOnmNlPoOPonOmQpPQpoPnRqQRqpQoSrRSrqRpTsSTsrSqUtTUtsTrVuUVutUsWvVWvuVtXwWXwvWuYxXYxwXvZyYZyxYwzyZx\{[\{|[y^}\]}{\z_~]^~}]{`^_~^|a_`_}b`a`~cabadbcbecdcfdedgefehfgfighgjhihkijiljkjmklknlmlomnmpnonqoporpqpsqrqtrsrustsvtutwuvuxvwvywxwx{yzy}z{z~{|{|}|}~} ~ ~¡¡ ¢¢¡££¢¤¤£ ¥¥¤¡¦¦¥¢§§¦£¨¨§¤©©¨¥ªª©¦««ª§¬¬«¨­­¬©®®­ª¯¯®«°°¯¬±±°­²²±®³³²¯´´³°µµ´±¶¶µ²··¶³¸·´¹¹ºµ»»¹¶¼¼»·½½¼¸¾¾½¹ ¿¿¾º¡ÀÀ¿»¢ÁÁÀ¼£Â ÂÁ½¤Ã ¡ÃÂ ¾¥Ä¡¢ÄÃ¡¿¦Å¢£ÅÄ¢À§Æ£¤ÆÅ£Á¨Ç¤¥ÇÆ¤Â©È¥¦ÈÇ¥ÃªÉ¦§ÉÈ¦Ä«Ê§¨ÊÉ§Å¬Ë¨©ËÊ¨Æ­Ì©ªÌË©Ç®Íª«ÍÌªÈ¯Î«¬ÎÍ«É°Ï¬­ÏÎ¬Ê±Ð­®ÐÏ­Ë²Ñ®¯ÑÐ®Ì³Ò¯°ÒÑ¯Í´Ó°±ÓÒ°ÎµÔ±²ÔÓ±Ï¶Õ²³ÕÔ²Ð·Ö³´ÖÕ³Ñ×Ö´Ò¹Øµ¶ØÙµÓ»Ú¶·ÚØ¶Ô¼Û·¸ÛÚ·Õ½Ü¸¹ÜÛ¸Ö¾Ý¹ºÝÜ¹×¿Þº»ÞÝºØÀß»¼ßÞ»ÙÁà¼½àß¼ÚÂá½¾áà½ÛÃâ¾¿âá¾ÜÄã¿Àãâ¿ÝÅäÀÁäãÀÞÆåÁÂåäÁßÇæÂÃæåÂàÈçÃÄçæÃáÉèÄÅèçÄâÊéÅÆéèÅãËêÆÇêéÆäÌëÇÈëêÇåÍìÈÉìëÈæÎíÉÊíìÉçÏîÊËîíÊèÐïËÌïîËéÑðÌÍðïÌêÒñÍÎñðÍëÓòÎÏòñÎìÔóÏÐóòÏíÕôÐÑôóÐîÖõÑÒõôÑïöõÒðØ÷ÓÔ÷øÓñÚùÔÕù÷ÔòÛúÕÖúùÕóÜûÖ×ûúÖôÝü×Øüû×õÞýØÙýüØößþÙÚþýÙ÷àÿÚÛÿþÚøáÛÜÿÛùâÜÝÜúãÝÞÝûäÞßÞüåßàßýæàáàþçáâáÿèâãâéãäãê	äå	äë
åæ
	åìæç
æíçèçî
èé
èïéê
éðêëêñëìë	òìíì
óíîíôîïîõïðï
ð÷ñòñùòóòúóôóûôõôüõöõýö÷öþ÷ø÷ÿøùøùúù úû ú!ûü! û"üý"!ü#ýþ#"ý$þÿ$#þ%ÿ%$ÿ&&%''&	((' 
))(!**)"++*#
,,+$--,%.	.-&/	
/.	'0
0/
(110)2
21*3
32
+43,556-775.887/9980::91;;:2<<;3==<4>>=5 ??>6!@@?7"AA@8#BBA9$CCB:%DDC;&EED<'F FE=(G !GF >)H!"HG!?*I"#IH"@+J#$JI#A,K$%KJ$B-L%&LK%C.M&'ML&D/N'(NM'E0O()ON(F1P)*PO)G2Q*+QP*H3R+,RQ+ISR,J5T-.TU-K7V./VT.L8W/0WV/M9X01XW0N:Y12YX1O;Z23ZY2P<[34[Z3Q=\45\[4R>]56]\5S?^67^]6T@_78_^7UA`89`_8VBa9:a`9WCb:;ba:XDc;<cb;YEd<=dc<ZFe=>ed=[Gf>?fe>\Hg?@gf?]Ih@Ahg@^JiABihA_KjBCjiB`LkCDkjCaMlDElkDbNmEFmlEcOnFGnmFdPoGHonGeQpHIpoHfRqIJqpIgrqJhTsKLstKiVuLMusLjWvMNvuMkXwNOwvNlYxOPxwOmZyPQyxPn[zQRzyQo\{RS{zRp]|ST|{Sq^}TU}|Tr_~UV~}Us`VW~VtaWXWubXYXvcYZYwdZ[Zxe[\[yf\]\zg]^]{h^_^|i_`_}j`a`~kabalbcbmcdcndedoefepfgfqghghsijiujkjvklkwlmlxmnmynonzopo{pqp|qrq}rsr~ststutuvu vw v¡wx¡ w¢xy¢¡x£yz£¢y¤z{¤£z¥{|¥¤{¦|}¦¥|§}~§¦}¨~¨§~©©¨ªª©««ª¬¬« ­­¬¡®®­¢¯¯®£°¯¤±±²¥³³±¦´´³§µµ´¨¶¶µ©··¶ª¸¸·«¹¹¸¬ºº¹­»»º®¼¼»¯½½¼°¾¾½± ¿¿¾²¡ÀÀ¿³¢ÁÁÀ´£ÂÂÁµ¤ÃÃÂ¶¥ÄÄÃ·¦ÅÅÄ¸§ÆÆÅ¹¨ÇÇÆº©ÈÈÇ»ªÉÉÈ¼«Ê ÊÉ½¬Ë ¡ËÊ ¾­Ì¡¢ÌË¡¿®Í¢£ÍÌ¢À¯Î£¤ÎÍ£ÁÏÎ¤Â±Ð¥¦ÐÑ¥Ã³Ò¦§ÒÐ¦Ä´Ó§¨ÓÒ§ÅµÔ¨©ÔÓ¨Æ¶Õ©ªÕÔ©Ç·Öª«ÖÕªÈ¸×«¬×Ö«É¹Ø¬­Ø×¬ÊºÙ­®ÙØ­Ë»Ú®¯ÚÙ®Ì¼Û¯°ÛÚ¯Í½Ü°±ÜÛ°Î¾Ý±²ÝÜ±Ï¿Þ²³ÞÝ²ÐÀß³´ßÞ³ÑÁà´µàß´ÒÂáµ¶áàµÓÃâ¶·âá¶ÔÄã·¸ãâ·ÕÅä¸¹äã¸ÖÆå¹ºåä¹×Çæº»æåºØÈç»¼çæ»ÙÉè¼½èç¼ÚÊé½¾éè½ÛËê¾¿êé¾ÜÌë¿Àëê¿ÝÍìÀÁìëÀÞÎíÁÂíìÁßîíÂàÐïÃÄïðÃáÒñÄÅñïÄâÓòÅÆòñÅãÔóÆÇóòÆäÕôÇÈôóÇåÖõÈÉõôÈæ×öÉÊöõÉçØ÷ÊË÷öÊèÙøËÌø÷ËéÚùÌÍùøÌêÛúÍÎúùÍëÜûÎÏûúÎìÝüÏÐüûÏíÞýÐÑýüÐîßþÑÒþýÑïàÿÒÓÿþÒðáÓÔÿÓñâÔÕÔòãÕÖÕóäÖ×Öôå×Ø×õæØÙØöçÙÚÙ÷èÚÛÚøéÛÜÛùê	ÜÝ	Üúë
ÝÞ
	ÝûìÞß
Þüíßàßý
àþïáâáÿñâãâòãäãóäåäôåæåõæçæöçèç÷èéèøéêéùêëêúëìë	ûìíì
üíîíýîïîþïðï
ÿðñðñòñ òó ò!óô! ó"ôõ"!ô#õö#"õ$ö÷$#ö%÷ø%$÷&øù&%ø'ùú'&ù	(úû('ú
)ûü)(û*üý*)ü+ýþ+*ý,+þ-ÿ-.ÿ//-00/110 221!332"443#554$665%7	76&8	
87	'9
98
(::9);
;:*<
<;
+==<,>>=- ??>.!@@?/"AA@0#BBA1$CCB2%DDC3&EED4'FFE5(GGF6)HHG7*IIH8+JJI9KJ:-LLM;/NNL<0O ON=1P !PO >2Q!"QP!?3R"#RQ"@4S#$SR#A5T$%TS$B6U%&UT%C7V&'VU&D8W'(WV'E9X()XW(F:Y)*YX)G;Z*+ZY*H<[+,[Z+I=\,-\[,J>]-.]\-K?^./^].L@_/0_^/MA`01`_0NBa12a`1OCb23ba2PDc34cb3QEd45dc4RFe56ed5SGf67fe6THg78gf7UIh89hg8VJi9:ih9Wji:XLk;<kl;YNm<=mk<ZOn=>nm=[Po>?on>\Qp?@po?]Rq@Aqp@^SrABrqA_TsBCsrB`UtCDtsCaVuDEutDbWvEFvuEcXwFGwvFdYxGHxwGeZyHIyxHf[zIJzyIg\{JK{zJh]|KL|{Ki^}LM}|Lj_~MN~}Mk`NO~NlaOPOmbPQPncQRQodRSRpeSTSqfTUTrgUVUshVWVtiWXWuXvkYZYwmZ[Zxn[\[yo\]\zp]^]{q^_^|r_`_}s`a`~tabaubcbvcdcwdedxefeyfgfzghg{hih|iji}jkj~klklmlmnm no n¡op¡ o¢pq¢¡p£qr£¢q¤rs¤£r¥st¥¤s¦tu¦¥t§uv§¦u¨§v©wx©ªw«xy«©x¬yz¬«y­z{­¬z®{|®­{¯|}¯®|°}~°¯}±~±°~²²±³³²´´³µµ´ ¶¶µ¡··¶¢¸¸·£¹¹¸¤ºº¹¥»»º¦¼¼»§½½¼¨¾¾½© ¿¿¾ª¡ÀÀ¿«¢ÁÁÀ¬£ÂÂÁ­¤ÃÃÂ®¥ÄÄÃ¯¦ÅÅÄ°§ÆÆÅ±ÇÆ²©ÈÈÉ³«ÊÊÈ´¬ËËÊµ­ÌÌË¶®ÍÍÌ·¯ÎÎÍ¸°ÏÏÎ¹±ÐÐÏº²ÑÑÐ»³ÒÒÑ¼´Ó ÓÒ½µÔ ¡ÔÓ ¾¶Õ¡¢ÕÔ¡¿·Ö¢£ÖÕ¢À¸×£¤×Ö£Á¹Ø¤¥Ø×¤ÂºÙ¥¦ÙØ¥Ã»Ú¦§ÚÙ¦Ä¼Û§¨ÛÚ§Å½Ü¨©ÜÛ¨Æ¾Ý©ªÝÜ©Ç¿Þª«ÞÝªÈÀß«¬ßÞ«ÉÁà¬­àß¬ÊÂá­®áà­ËÃâ®¯âá®ÌÄã¯°ãâ¯ÍÅä°±äã°ÎÆå±²åä±Ïæå²ÐÈç³´çè³ÑÊé´µéç´ÒËêµ¶êéµÓÌë¶·ëê¶ÔÍì·¸ìë·ÕÎí¸¹íì¸ÖÏî¹ºîí¹×Ðïº»ïîºØÑð»¼ðï»ÙÒñ¼½ñð¼ÚÓò½¾òñ½ÛÔó¾¿óò¾ÜÕô¿Àôó¿ÝÖõÀÁõôÀÞ×öÁÂöõÁßØ÷ÂÃ÷öÂàÙøÃÄø÷ÃáÚùÄÅùøÄâÛúÅÆúùÅãÜûÆÇûúÆäÝüÇÈüûÇåÞýÈÉýüÈæßþÉÊþýÉçàÿÊËÿþÊèáËÌÿËéâÌÍÌêãÍÎÍëäÎÏÎìåÏÐÏíÐîçÑÒÑïéÒÓÒðê	ÓÔ	Óñë
ÔÕ
	ÔòìÕÖ
ÕóíÖ×Öôî
×Ø
×õïØÙ
ØöðÙÚÙ÷ñÚÛÚøòÛÜÛùóÜÝÜúôÝÞÝûõÞßÞüößàßý÷àáàþøáâáÿùâãâúãäãûäåäüåæåýæçæþçèçÿèéèéêé êë ê!ëì! ë	"ìí"!ì
#íî#"í$#î%ïð%&ï
'ðñ'%ð	(ñò('ñ
)òó)(ò*óô*)ó+ôõ+*ô
,õö,+õ-ö÷-,ö.÷ø.-÷/øù/.ø0ùú0/ù1úû10ú2ûü21û3üý32ü4ýþ43ý5þÿ54þ6ÿ65ÿ776887998 ::9!;;:"<<;#==<$>>=% ?	?>&!@	
@?	'"A
A@
(#BBA)CB*%D
DE
+'FFD,(GGF-)HHG.*IIH/+JJI0,KKJ1-LLK2.MML3/NNM40OON51PPO62QQP73RRQ84SSR95TTS:6UUT;7VVU<8W WV=9X !XW >:Y!"YX!?;Z"#ZY"@<[#$[Z#A=\$%\[$B>]%&]\%C?^&'^]&D@_'(_^'EA`()`_(FBa)*a`)Gba*HDc+,cd+IFe,-ec,JGf-.fe-KHg./gf.LIh/0hg/MJi01ih0NKj12ji1OLk23kj2PMl34lk3QNm45ml4ROn56nm5SPo67on6TQp78po7URq89qp8VSr9:rq9WTs:;sr:XUt;<ts;YVu<=ut<ZWv=>vu=[Xw>?wv>\Yx?@xw?]Zy@Ayx@^[zABzyA_\{BC{zB`]|CD|{Ca^}DE}|Db_~EF~}Ec`FG~FdaGHGeHfcIJIgeJKJhfKLKigLMLjhMNMkiNONljOPOmkPQPnlQRQomRSRpnSTSqoTUTrpUVUsqVWVtrWXWusXYXvtYZYwuZ[Zxv[\[yw\]\zx]^]{y^_^|z_`_}{`a`~|aba}bcb~cdcdedefe f¡gh¡¢g£hi£¡h¤ij¤£i¥jk¥¤j¦kl¦¥k§lm§¦l¨mn¨§m©no©¨nªopª©o«pq«ªp¬qr¬«q­rs­¬r®st®­s¯tu¯®t°uv°¯u±vw±°v²wx²±w³xy³²x´yz´³yµz{µ´z¶{|¶µ{·|}·¶|¸}~¸·}¹~¹¸~ºº¹»»º¼¼»½½¼ ¾¾½¡¿¾¢¡ÀÀÁ££ÂÂÀ¤¤ÃÃÂ¥¥ÄÄÃ¦¦ÅÅÄ§§ÆÆÅ¨¨ÇÇÆ©©ÈÈÇªªÉÉÈ««ÊÊÉ¬¬ËËÊ­­ÌÌË®®ÍÍÌ¯¯ÎÎÍ°°ÏÏÎ±±ÐÐÏ²²ÑÑÐ³³ÒÒÑ´´ÓÓÒµµÔÔÓ¶¶ÕÕÔ··ÖÖÕ¸¸××Ö¹¹ØØ×ººÙÙØ»»ÚÚÙ¼¼Û ÛÚ½½Ü ¡ÜÛ ¾¾Ý¡¢ÝÜ¡¿ÞÝ¢ÀÀß£¤ßà£ÁÂá¤¥áß¤ÂÃâ¥¦âá¥ÃÄã¦§ãâ¦ÄÅä§¨äã§ÅÆå¨©åä¨ÆÇæ©ªæå©ÇÈçª«çæªÈÉè«¬èç«ÉÊé¬­éè¬ÊËê­®êé­ËÌë®¯ëê®ÌÍì¯°ìë¯ÍÎí°±íì°ÎÏî±²îí±ÏÐï²³ïî²ÐÑð³´ðï³ÑÒñ´µñð´ÒÓòµ¶òñµÓÔó¶·óò¶ÔÕô·¸ôó·ÕÖõ¸¹õô¸Ö×ö¹ºöõ¹×Ø÷º»÷öºØÙø»¼ø÷»ÙÚù¼½ùø¼ÚÛú½¾úù½ÛÜû¾¿ûú¾ÜÝü¿Àüû¿ÝýüÀÞßþÁÂþÿÁßáÂÃþÂàâÃÄÃáãÄÅÄâäÅÆÅãåÆÇÆäæÇÈÇåçÈÉÈæèÉÊÉçéÊËÊèê	ËÌ	Ëéë
ÌÍ
	ÌêìÍÎ
ÍëíÎÏÎìî
ÏÐ
ÏíïÐÑ
ÐîðÑÒÑïñÒÓÒðòÓÔÓñóÔÕÔòôÕÖÕóõÖ×Öôö×Ø×õ÷ØÙØöøÙÚÙ÷ùÚÛÚøúÛÜÛùûÜÝÜúüÝÞÝûÞüþßàßýàáàþ áâ áÿ!âã! â"ãä"!ã#äå#"ä$åæ$#å%æç%$æ&çè&%ç'èé'&è	(éê('é
)êë)(ê*ëì*)ë	+ìí+*ì

,íî,+í-îï-,î.ïð.-ï
/ðñ/.ð0ñò0/ñ1òó10ò2óô21ó3ôõ32ô4õö43õ5ö÷54ö6÷ø65÷7øù76ø8ùú87ù9úû98ú:ûü:9û;:ü<ýþ<=ý=ý¥>þÿ><þ ?ÿ?>ÿ!@@?"AA@#BBA $CCB!%DDC"&EED#'FFE$(GGF%)H	HG&*I	
IH	'+J
JI
(,KKJ)-L
LK*.M
ML
+/NNM,0OON-1PPO.2QQP/3RRQ04SSR15TTS26UUT37VVU48WWV59XXW6:YYX7ZY8<[[\9\=A>]][:?^^];@__^<A` `_=Ba !a` >Cb!"ba!?Dc"#cb"@Ed#$dc#AFe$%ed$BGf%&fe%CHg&'gf&DIh'(hg'EJi()ih(FKj)*ji)GLk*+kj*HMl+,lk+INm,-ml,JOn-.nm-KPo./on.LQp/0po/MRq01qp0NSr12rq1OTs23sr2PUt34ts3QVu45ut4RWv56vu5SXw67wv6TYx78xw7Uyx8V[z9:z{9W{\9Ý]|:;|z:X^};<}|;Y_~<=~}<Z`=>~=[a>?>\b?@?]c@A@^dABA_eBCB`fCDCagDEDbhEFEciFGFdjGHGekHIHflIJIgmJKJhnKLKioLMLjpMNMkqNONlrOPOmsPQPntQRQouRSRpvSTSqwTUTrxUVUsVtzWXWu{Wy|XYXv}YZYw~Z[Zx[\[y\]\z ]^ ]{¡^_¡ ^|¢_`¢¡_}£`a£¢`~¤ab¤£a¥bc¥¤b¦cd¦¥c§de§¦d¨ef¨§e©fg©¨fªghª©g«hi«ªh¬ij¬«i­jk­¬j®kl®­k¯lm¯®l°mn°¯m±no±°n²op²±o³pq³²p´qr´³qµrsµ´r¶st¶µs·¶t¸uv¸¹u¹uºvwº¸v»wx»ºw¼xy¼»x½yz½¼y¾z{¾½z ¿{|¿¾{¡À|}À¿|¢Á}~ÁÀ}£Â~ÂÁ~¤ÃÃÂ¥ÄÄÃ¦ÅÅÄ§ÆÆÅ ¨ÇÇÆ¡©ÈÈÇ¢ªÉÉÈ£«ÊÊÉ¤¬ËËÊ¥­ÌÌË¦®ÍÍÌ§¯ÎÎÍ¨°ÏÏÎ©±ÐÐÏª²ÑÑÐ«³ÒÒÑ¬´ÓÓÒ­µÔÔÓ®¶ÕÕÔ¯ÖÕ°¸×Ø¹±ºÙ»Ú¼Û½Ü¾Ý¿ÞÀßÁàÂáÃâÄãÅä Æå ¡Çæ¡¢Èç¢£Éè£¤Êé¤¥Ëê¥¦Ìë¦§Íì§¨Îí¨©Ïî©ªÐïª«Ñð«¬Òñ¬­Óò­®Ôó®¯Õô¯°õö±²ö¹±÷ø²³øö²ùú³´úø³ûü´µüú´ýþµ¶þüµÿ¶·þ¶·¸·¸¹¸¹º¹º»º	
»¼
»¼½
¼ 
½¾½!¾¿¾"¿À¿#ÀÁÀ$ÁÂÁ%ÂÃÂ&ÃÄÃ'ÄÅÄ(ÅÆÅ) ÆÇ Æ*!"ÇÈ" Ç+#$ÈÉ$"È,%&ÉÊ&$É-'(ÊË(&Ê.)*ËÌ*(Ë/+,ÌÍ,*Ì0-.ÍÎ.,Í1/0ÎÏ0.Î212ÏÐ20Ï334ÐÑ42Ð456ÑÒ64Ñ578ÒÓ86Ò69:ÓÔ:8Ó7;<ÔÕ<:Ô8=>ÕÖ><Õ9?@Ö×@>Ö:AB×ØB@×;CDØÙDBØ<EFÙÚFDÙ=GHÚÛHFÚ>IJÛÜJHÛ?KLÜÝLJÜ@MNÝÞNLÝAOPÞßPNÞBQRßàRPßCSTàáTRàDUVáâVTáEWXâãXVâFYZãäZXãG[\äå\ZäH]^åæ^\åI_`æç`^æJabçèb`çKcdèédbèLeféêfdéMghêëhfêNijëìjhëOklìíljìPmníînlíQopîïpnîRqrïðrpïSstðñtrðTuvñòvtñUwxòóxvòVyzóôzxóW{|ôõ|zôX}~õö~|õYö÷~öZ÷ø÷[øùø\ùúù]úûú^ûüû_üýü`ýþýaþÿþbÿÿcdefghi  j¡¢¢ k£¤	¤¢l¥¦	
¦¤	m§¨
¨¦
n©ªª¨o«¬
¬ªp­®
®¬
q¯°°®r±²²°s³´´²tµ¶¶´u·¸¸¶v¹ºº¸w»ºxö¼¼yø½½¼zú¾¾½{ü¿¿¾|þÀÀ¿}ÁÁÀ~ÂÂÁÃÃÂÄÄÃÅÅÄ
Æ ÆÅÇ !ÇÆ È!"ÈÇ!É"#ÉÈ"Ê#$ÊÉ#Ë$%ËÊ$Ì%&ÌË%Í&'ÍÌ&Î'(ÎÍ'Ï()ÏÎ(Ð)*ÐÏ) Ñ*+ÑÐ*"Ò+,ÒÑ+$Ó,-ÓÒ,&Ô-.ÔÓ-(Õ./ÕÔ.*Ö/0ÖÕ/,×01×Ö0.Ø12Ø×10Ù23ÙØ22Ú34ÚÙ34Û45ÛÚ46Ü56ÜÛ58Ý67ÝÜ6:Þ78ÞÝ7<ß89ßÞ8>à9:àß9@á:;áà:Bâ;<âá;Dã<=ãâ< Fä=>äã=¡Hå>?åä>¢Jæ?@æå?£Lç@Açæ@¤NèABèçA¥PéBCéèB¦RêCDêéC§TëDEëêD¨VìEFìëE©XíFGíìFªZîGHîíG«\ïHIïîH¬^ðIJðïI­`ñJKñðJ®bòKLòñK¯dóLMóòL°fôMNôóM±hõNOõôN²jöOPöõO³l÷PQ÷öP´nøQRø÷QµpùRSùøR¶rúSTúùS·tûTUûúT¸vüUVüûU¹xýVWýüVºzþWXþýW»|ÿXYÿþX¼~YZÿY½Z[Z¾[\[¿\]\À]^]Á^_^Â_`_Ã`a`ÄabaÅ	bc	bÆ
cd
	cÇde
dÈefeÉ
fg
fÊgh
gËhihÌijiÍ jkjÎ¢klkÏ¤lmlÐ¦mnmÑ¨nonÒªopoÓ¬pqpÔ®qrqÕ°rsrÖ²sts×´tutØ¶uvuÙ¸vwvÚºwxwÛxÜ¼ yz {yÝ½!z{! zÞ¾"{|"!{ß¿#|}#"|àÀ$}~$#}áÁ%~%$~âÂ&&%ãÃ''&äÄ(('åÅ))(æÆ**)çÇ++*èÈ,,+éÉ--,êÊ..-ëË//.ìÌ00/íÍ110îÎ221ïÏ332ðÐ443ñÑ554òÒ665óÓ776ôÔ887õÕ998öÖ::9÷×;;:øØ<<;ùÙ==<úÚ>>=ûÛ??>üÜ@@?ýÝAA@þÞBBAÿßCCBàDDCáEEDâF FEãG ¡GF äH¡¢HG¡åI¢£IH¢æJ£¤JI£çK¤¥KJ¤èL¥¦LK¥	éM¦§ML¦
êN§¨NM§ëO¨©ON¨ìP©ªPO©
íQª«QPªîR«¬RQ«ïS¬­SR¬ðT­®TS­ñU®¯UT®òV¯°VU¯óW°±WV°ôX±²XW±õY²³YX²öZ³´ZY³÷[´µ[Z´ø\µ¶\[µù]¶·]\¶ú^·¸^]·û_¸¹_^¸ü`¹º`_¹ýaº»a`ºþb»¼ba»ÿc¼½cb¼ d½¾dc½!e¾¿ed¾"f¿Àfe¿#gÀÁgfÀ$hÁÂhgÁ%iÂÃihÂ&jÃÄjiÃ'kÄÅkjÄ(lÅÆlkÅ)	mÆÇmlÆ*
nÇÈnmÇ+oÈÉonÈ,pÉÊpoÉ-
qÊËqpÊ.rËÌrqË/sÌÍsrÌ0tÍÎtsÍ1uÎÏutÎ2vÏÐvuÏ3wÐÑwvÐ4xÑÒxwÑ5yÒÓyxÒ6zÓÔzyÓ7{ÔÕ{zÔ8|ÕÖ|{Õ9}Ö×}|Ö:~×Ø~}×;ØÙ~Ø<ÙÚÙ=ÚÛÚ>ÛÜÛ?Ü@ ÝÞ\ÝA!ÞßÞB"ßàßC#àáàD$áâáE%âãâF&ãäãG'äåäH(åæåI)æçæJ*çèçK+èéèL,éêéM-êëêN.ëìëO/ìíìP0íîíQ1îïîR2ïðïS3ðñðT4ñòñU5òóòV6óôóW7ôõôX8õöõY9ö÷öZ:÷ø÷[;øùø\< ùú ù]=¡úû¡ ú^>¢ûü¢¡û_?£üý£¢ü`@¤ýþ¤£ýaA¥þÿ¥¤þbB¦ÿ¦¥ÿcC§§¦dD¨¨§eE©©¨fFªª©gG««ªhH¬¬«iI­­¬jJ®®­kK¯	¯®lL°	
°¯	mM±
±°
nN²²±oO³
³²pP´
´³
qQµµ´rR¶¶µsS··¶tT¸¸·uU¹¹¸vVºº¹wW»»ºxX¼¼»yY½½¼zZ¾¾½{[¿¿¾|\ÀÀ¿}]ÁÁÀ~^ÂÂÁ_ÃÃÂ`ÄÄÃaÅÅÄbÆ ÆÅcÇ !ÇÆ dÈ!"ÈÇ!eÉ"#ÉÈ"fÊ#$ÊÉ#gË$%ËÊ$hÌ%&ÌË%iÍ&'ÍÌ&jÎ'(ÎÍ'kÏ()ÏÎ(lÐ)*ÐÏ)mÑ*+ÑÐ*nÒ+,ÒÑ+oÓ,-ÓÒ,pÔ-.ÔÓ-qÕ./ÕÔ.rÖ/0ÖÕ/s×01×Ö0tØ12Ø×1uÙ23ÙØ2vÚ34ÚÙ3wÛ45ÛÚ4xÜ56ÜÛ5yÝ67ÝÜ6zÞ78ÞÝ7{ß89ßÞ8|à9:àß9}á:;áà:~â;<âá;ã<=ãâ< ä=>äã=¡å>?åä>¢æ?@æå?£çæ@¤èABè=A¥éBCéèB¦êCDêéC§ëDEëêD¨ìEFìëE©íFGíìFªîGHîíG«ïHIïîH¬ðIJðïI­ñJKñðJ®òKLòñK¯óLMóòL°ôMNôóM±õNOõôN²öOPöõO³÷PQ÷öP´øQRø÷QµùRSùøR¶úSTúùS·ûTUûúT¸üUVüûU¹ýVWýüVºþWXþýW»ÿXYÿþX¼YZÿY½Z[Z¾[\[¿\]\À ]^]Á¡^_^Â¢_`_Ã£`a`Ä¤abaÅ¥	bc	bÆ¦
cd
	cÇ§de
dÈ¨efeÉ©
fg
fÊªgh
gË«hihÌ¬ijiÍ­jkjÎ®klkÏ¯lmlÐ°mnmÑ±nonÒ²opoÓ³pqpÔ´qrqÕµrsrÖ¶sts×·tutØ¸uvuÙ¹vwvÚºwxwÛ»xyxÜ¼ yz yÝ½!z{! zÞ¾"{|"!{ß¿#|}#"|àÀ$}~$#}áÁ%~%$~âÂ&&%ãÃ''&äÄ(('åÅ))(æÆ**)çÇ++*èÈ,,+éÉ--,êÊ..-ëË//.ìÌ00/íÍ110îÎ221ïÏ332ðÐ443ñÑ554òÒ665óÓ776ôÔ887õÕ998öÖ::9÷×;;:øØ<<;ùÙ==<úÚ>>=ûÛ??>üÜ@@?ýÝAA@þÞBBAÿßCCBàDDCáEEDâF FEãG ¡GF äH¡¢HG¡åI¢£IH¢æJ£¤JI£KJ¤èL¥¦éM¦§êN§¨ëO¨©ìP©ªíQª«îR«¬ïS¬­ðT­®ñU®¯òV¯°óW°±ôX±²õY²³öZ³´÷[´µø\µ¶ù]¶·ú^·¸û_¸¹ü`¹ºýaº»þb»¼ÿc¼½d½¾e¾¿f¿ÀgÀÁhÁÂiÂÃjÃÄkÄÅlÅÆ	mÆÇ
nÇÈoÈÉpÉÊ
qÊËrËÌsÌÍtÍÎuÎÏvÏÐwÐÑxÑÒyÒÓzÓÔ{ÔÕ|ÕÖ}Ö×~×ØØÙÙÚÚÛÛÜÜÝ ÝÞ!Þß"ßà#àá$áâ%âã&ãä'äå(åæ)æç*çè+èé,éê-êë.ëì/ìí0íî1îï2ïð3ðñ4ñò5òó6óô7ôõ8õö9ö÷:÷ø;øù< ùú=¡úû>¢ûü?£üý@¤ýþA¥þÿB¦ÿC§D¨E©FªG«H¬I­J®¯°	
°±	;±²	O³´
´°
<µ¶¶´=·¸
¸¶>¹º
º¸
?»¼¼º@½¾¾¼A¿ÀÀ¾BÁÂÂÀCÃÄÄÂDÅÆÆÄEÇÈÈÆFÉÊÊÈGËÌÌÊHÍÎÎÌIÏÐÐÎJÑÒÒÐKÓÔÔÒLÕÖÖÔM×ØØÖNÙÚÚØOÛÜÜÚPÝÞ ÞÜQßà !àÞ Ráâ!"âà!Sãä"#äâ"Tåæ#$æä#Uçè$%èæ$Véê%&êè%Wëì&'ìê&Xíî'(îì'Yïð()ðî(Zñò)*òð)[óô*+ôò*\õö+,öô+]÷ø,-øö,^ùú-.úø-_ûü./üú.`ýþ/0þü/aÿ01þ0b121c232d343e454f	
56
5g67
6h
787i898j9:9k:l°;<;m±;´<=<n¶=>=o¸>?>pº?@?q¼@A@r¾ABAsÀBCBtÂCDCuÄDEDvÆEFEwÈ FG FxÊ!GH! GyÌ"HI"!HzÎ#IJ#"I{Ð$JK$#J|Ò%KL%$K}Ô&LM&%L~Ö'MN'&MØ(NO('NÚ)OP)(OÜ*PQ*)PÞ+QR+*Qà,RS,+Râ-ST-,Sä.TU.-Tæ/UV/.Uè0VW0/Vê1WX10Wì2XY21Xî3YZ32Yð4Z[43Zò5[\54[ô6\]65\ö7]^76]ø8^_87^ú9_`98_ü:`a:9`þ;ab;:a<bc<;b=cd=<c>de>=d?ef?>e@fg@?f
AghA@gBhiBAhCijCBiDjkDCjEklEDkFElGmnGHmHmëInoIGn JopJIo¡KpqKJp¢LqrLKq£MrsMLr¤NstNMs¥OtuONt¦PuvPOu§QvwQPv¨RwxRQw© SxySRxª!TyzTSy«"Uz{UTz¬#V{|VU{­$W|}WV|®%X}~XW}¯&Y~YX~°'ZZY±([[Z²)\\[³*]]\´+^^]µ,__^¶-``_·.aa`¸/bba¹0ccbº1ddc»2eed¼3ffe½4ggf¾5hhg¿6iihÀ7jjiÁ8kkjÂ9llkÃ:mmlÄ;nnmÅ<oonÆ=ppoÇ>qqpÈ?rrqÉ@ssrÊAttsËBuutÌCvvuÍDwwvÎExxwÏyxÐGz z{Ñ{H¹I| ¡|z ÒJ}¡¢}|¡ÓK~¢£~}¢ÔL£¤~£ÕM¤¥¤ÖN¥¦¥×O¦§¦ØP§¨§ÙQ¨©¨ÚR©ª©ÛSª«ªÜT«¬«ÝU¬­¬ÞV­®­ßW®¯®àX¯°¯áY°±°âZ±²±ã[²³²ä\³´³å]´µ´æ^µ¶µç_¶·¶è`·¸·éa¸¹¸êb¹º¹ëcº»ºìd»¼»íe¼½¼îf½¾½ïg¾¿¾ðh¿À¿ñiÀÁÀòjÁÂÁókÂÃÂôlÃÄÃõm ÄÅ Äön¡ÅÆ¡ Å÷o¢ÆÇ¢¡Æøp£ÇÈ£¢Çùq¤ÈÉ¤£Èúr¥ÉÊ¥¤Éûs¦ÊË¦¥Êüt§ËÌ§¦Ëýu¨ÌÍ¨§Ìþv©ÍÎ©¨ÍÿwªÎÏª©Îx«ÏÐ«ªÏ¬«Ðz­ÑÒ­®Ñ®{Ñ|¯ÒÓ¯­Ò}°ÓÔ°¯Ó~±ÔÕ±°Ô²ÕÖ²±Õ³Ö×³²Ö´×Ø´³×	µØÙµ´Ø
¶ÙÚ¶µÙ·ÚÛ·¶Ú¸ÛÜ¸·Û
¹ÜÝ¹¸ÜºÝÞº¹Ý»Þß»ºÞ¼ßà¼»ß½àá½¼à¾áâ¾½á¿âã¿¾âÀãäÀ¿ãÁäåÁÀäÂåæÂÁåÃæçÃÂæÄçèÄÃçÅèéÅÄèÆéêÆÅéÇêëÇÆêÈëìÈÇëÉìíÉÈìÊíîÊÉíËîïËÊî ÌïðÌËï!ÍðñÍÌð"ÎñòÎÍñ#ÏòóÏÎò$ÐóôÐÏó%ÑôõÑÐô&ÒõöÒÑõ' Óö÷ÓÒö(¡Ô÷øÔÓ÷)¢ÕøùÕÔø*£ÖùúÖÕù+¤×úû×Öú,¥ØûüØ×û-¦ÙüýÙØü.§ÚýþÚÙý/¨ÛþÿÛÚþ0©ÜÿÜÛÿ1ªÝÝÜ2«ÞÞÝ3ßÞ4­ààá5á®U¯ââà6°ããâ7±ääã8²ååä9³æ	æå:´ç	
çæ	;µè
èç
<¶ééè=·ê
êé>¸ë
ëê
?¹ììë@ºííìA»îîíB¼ïïîC½ððïD¾ññðE¿òòñFÀóóòGÁôôóHÂõõôIÃööõJÄ÷÷öKÅøø÷LÆùùøMÇúúùNÈûûúOÉüüûPÊý ýüQËþ !þý RÌÿ!"ÿþ!SÍ	"#	ÿ"TÎ	#$		#UÏ	$%		$VÐ	%&		%WÑ	&'		&XÒ	'(		'YÓ	()		(ZÔ	)*		)[Õ	*+		*\Ö		+,			+]×
	,-
			,^Ø	-.	
	-_Ù	./		.`Ú
	/0
		/aÛ	01	
	0bÜ	12		1cÝ	23		2dÞ	34		3e		4fà	56		5g	á5#â	67		6hã	78		7iä	89		8jå	9:		9kæ	:;		:lç	;<		;mè	<=		<né	=>		=oê	>?		>pë	?@		?qì	@A		@rí 	AB 		Asî!	BC!	 	Btï"	CD"	!	Cuð#	DE#	"	Dvñ$	EF$	#	Ewò%	FG%	$	Fxó&	GH&	%	Gyô'	HI'	&	Hzõ(	IJ(	'	I{ö)	JK)	(	J|÷*	KL*	)	K}ø+	LM+	*	L~ù,	MN,	+	Mú-	NO-	,	Nû.	OP.	-	Oü/	PQ/	.	Pý0	QR0	/	Qþ1	RS1	0	Rÿ2	ST2	1	S	3	TU3	2	T	4	UV4	3	U	5	VW5	4	V	6	WX6	5	W	7	XY7	6	X	8	YZ8	7	Y	9	Z[9	8	Z	:	[\:	9	[	;	\];	:	\		<	]^<	;	]
	=	^_=	<	^	>	_`>	=	_	?	`a?	>	`
	@	ab@	?	a	A	bcA	@	b	B	cdB	A	c	C	deC	B	d	D	efD	C	eE	D	f	F	ghF	G	gG		gñ
	H	hiH	F	h	I	ijI	H	i	J	jkJ	I	j	K	klK	J	k	L	lmL	K	l	M	mnM	L	m	N	noN	M	n 	O	opO	N	o¡	P	pqP	O	p¢	Q	qrQ	P	q£	R	rsR	Q	r¤ 	S	stS	R	s¥!	T	tuT	S	t¦"	U	uvU	T	u§#	V	vwV	U	v¨$	W	wxW	V	w©%	X	xyX	W	xª&	Y	yzY	X	y«'	Z	z{Z	Y	z¬(	[	{|[	Z	{­)	\	|}\	[	|®*	]	}~]	\	}¯+	^	~^	]	~°,	_	_	^	±-	`	`	_	².	a	a	`	³/	b	b	a	´0	c	c	b	µ1	d	d	c	¶2	e	e	d	·3	f	f	e	¸4	g	g	f	¹5	h	h	g	º6	i	i	h	»7	j	j	i	¼8	k	k	j	½9	l	l	k	¾:	m	m	l	¿;	n	n	m	À<	o	o	n	Á=	p	p	o	Â>	q	q	p	Ã?	r	r	q	Ä@	s	s	r	ÅA	t	t	s	ÆB	u	u	t	ÇC	v	v	u	ÈD	w	w	v	Éx	w	ÊF	y	y	z	Ëz	G	¿
H	{	{	y	ÌI	|	|	{	ÍJ	}	}	|	ÎK	~	~	}	ÏL			~	ÐM		 		ÑN		 ¡		 ÒO		¡¢		¡ÓP		¢£		¢ÔQ		£¤		£ÕR		¤¥		¤ÖS		¥¦		¥×T		¦§		¦ØU		§¨		§ÙV		¨©		¨ÚW		©ª		©ÛX		ª«		ªÜY		«¬		«ÝZ		¬­		¬Þ[		­®		­ß\		®¯		®à]		¯°		¯á^		°±		°â_		±²		±ã`		²³		²äa		³´		³åb		´µ		´æc		µ¶		µçd		¶·		¶èe		·¸		·éf		¸¹		¸êg		¹º		¹ëh		º»		ºìi		»¼		»íj		¼½		¼îk		½¾		½ïl		¾¿		¾ðm	 	¿À 		¿ñn	¡	ÀÁ¡	 	Àòo	¢	ÁÂ¢	¡	Áóp	£	ÂÃ£	¢	Âôq	¤	ÃÄ¤	£	Ãõr	¥	ÄÅ¥	¤	Äös	¦	ÅÆ¦	¥	Å÷t	§	ÆÇ§	¦	Æøu	¨	ÇÈ¨	§	Çùv	©	ÈÉ©	¨	Èúw	ª	ÉÊª	©	Éû«	ª	Êüy	¬	ËÌ¬	­	Ëý­	z	Ë
{	®	ÌÍ®	¬	Ìþ|	¯	ÍÎ¯	®	Íÿ}	°	ÎÏ°	¯	Î	~	±	ÏÐ±	°	Ï		²	ÐÑ²	±	Ð		³	ÑÒ³	²	Ñ		´	ÒÓ´	³	Ò		µ	ÓÔµ	´	Ó		¶	ÔÕ¶	µ	Ô		·	ÕÖ·	¶	Õ		¸	Ö×¸	·	Ö		¹	×Ø¹	¸	×			º	ØÙº	¹	Ø
		»	ÙÚ»	º	Ù		¼	ÚÛ¼	»	Ú		½	ÛÜ½	¼	Û
		¾	ÜÝ¾	½	Ü		¿	ÝÞ¿	¾	Ý		À	ÞßÀ	¿	Þ		Á	ßàÁ	À	ß		Â	àáÂ	Á	à		Ã	áâÃ	Â	á		Ä	âãÄ	Ã	â		Å	ãäÅ	Ä	ã		Æ	äåÆ	Å	ä		Ç	åæÇ	Æ	å		È	æçÈ	Ç	æ		É	çèÉ	È	ç		Ê	èéÊ	É	è		Ë	éêË	Ê	é		Ì	êëÌ	Ë	ê		Í	ëìÍ	Ì	ë		Î	ìíÎ	Í	ì		Ï	íîÏ	Î	í		Ð	îïÐ	Ï	î 		Ñ	ïðÑ	Ð	ï!		Ò	ðñÒ	Ñ	ð"	 	Ó	ñòÓ	Ò	ñ#	¡	Ô	òóÔ	Ó	ò$	¢	Õ	óôÕ	Ô	ó%	£	Ö	ôõÖ	Õ	ô&	¤	×	õö×	Ö	õ'	¥	Ø	ö÷Ø	×	ö(	¦	Ù	÷øÙ	Ø	÷)	§	Ú	øùÚ	Ù	ø*	¨	Û	ùúÛ	Ú	ù+	©	Ü	úûÜ	Û	ú,	ª	Ý	ûüÝ	Ü	û-	Þ	Ý	ü.	¬	ß	ýþß	à	ý/	à	­	ý[
®	á	þÿá	ß	þ0	¯	â	ÿ	â	á	ÿ1	°	ã			ã	â		2	±	ä			ä	ã		3	²	å			å	ä		4	³	æ			æ	å		5	´	ç			ç	æ		6	µ	è			è	ç		7	¶	é			é	è		8	·	ê			ê	é		9	¸	ë				ë	ê		:	¹	ì			
	ì	ë			;	º	í	
		í	ì	
	<	»	î			î	í		=	¼	ï		
	ï	î		>	½	ð	
		ð	ï	
	?	¾	ñ			ñ	ð		@	¿	ò			ò	ñ		A	À	ó			ó	ò		B	Á	ô			ô	ó		C	Â	õ			õ	ô		D	Ã	ö			ö	õ		E	Ä	÷			÷	ö		F	Å	ø			ø	÷		G	Æ	ù			ù	ø		H	Ç	ú			ú	ù		I	È	û			û	ú		J	É	ü			ü	û		K	Ê	ý			ý	ü		L	Ë	þ			þ	ý		M	Ì	ÿ			ÿ	þ		N	Í	
		
ÿ		O	Î	
		

	P	Ï	
	 	

	Q	Ð	
 	!	

 	R	Ñ	
!	"	

!	S	Ò	
"	#	

"	T	Ó	
#	$	

#	U	Ô	
$	%	

$	V	Õ	
%	&	

%	W	Ö		
&	'		

&	X	×	

'	(	

	
'	Y	Ø	
(	)	


(	Z	Ù	
)	*	

)	[	Ú	
*	+	

*	\	Û	
+	,	

+	]	Ü	
,	-	

,	^	Ý	
-	.	

-	_	

.	`	ß	
/	0	

/	a	
à	/	)
á	
0	1	

0	b	â	
1	2	

1	c	ã	
2	3	

2	d	ä	
3	4	

3	e	å	
4	5	

4	f	æ	
5	6	

5	g	ç	
6	7	

6	h	è	
7	8	

7	i	é	
8	9	

8	j	ê	
9	:	

9	k	ë	
:	;	

:	l	ì	
;	<	

;	m	í	 
<	=	 

<	n	î	!
=	>	!
 
=	o	ï	"
>	?	"
!
>	p	ð	#
?	@	#
"
?	q	ñ	$
@	A	$
#
@	r	ò	%
A	B	%
$
A	s	ó	&
B	C	&
%
B	t	ô	'
C	D	'
&
C	u	õ	(
D	E	(
'
D	v	ö	)
E	F	)
(
E	w	÷	*
F	G	*
)
F	x	ø	+
G	H	+
*
G	y	ù	,
H	I	,
+
H	z	ú	-
I	J	-
,
I	{	û	.
J	K	.
-
J	|	ü	/
K	L	/
.
K	}	ý	0
L	M	0
/
L	~	þ	1
M	N	1
0
M		ÿ	2
N	O	2
1
N		
3
O	P	3
2
O		
4
P	Q	4
3
P		
5
Q	R	5
4
Q		
6
R	S	6
5
R		
7
S	T	7
6
S		
8
T	U	8
7
T		
9
U	V	9
8
U		
:
V	W	:
9
V		
;
W	X	;
:
W			
<
X	Y	<
;
X		

=
Y	Z	=
<
Y		
>
Z	[	>
=
Z		
?
[	\	?
>
[		
@
\	]	@
?
\		
A
]	^	A
@
]		
B
^	_	B
A
^		
C
_	`	C
B
_		D
C
`		
E
a	b	E
F
a		F

a	÷	
G
b	c	G
E
b		
H
c	d	H
G
c		
I
d	e	I
H
d		
J
e	f	J
I
e		
K
f	g	K
J
f		
L
g	h	L
K
g		
M
h	i	M
L
h		
N
i	j	N
M
i		
O
j	k	O
N
j		
P
k	l	P
O
k		
Q
l	m	Q
P
l		
R
m	n	R
Q
m		 
S
n	o	S
R
n	 	!
T
o	p	T
S
o	¡	"
U
p	q	U
T
p	¢	#
V
q	r	V
U
q	£	$
W
r	s	W
V
r	¤	%
X
s	t	X
W
s	¥	&
Y
t	u	Y
X
t	¦	'
Z
u	v	Z
Y
u	§	(
[
v	w	[
Z
v	¨	)
\
w	x	\
[
w	©	*
]
x	y	]
\
x	ª	+
^
y	z	^
]
y	«	,
_
z	{	_
^
z	¬	-
`
{	|	`
_
{	­	.
a
|	}	a
`
|	®	/
b
}	~	b
a
}	¯	0
c
~		c
b
~	°	1
d
		d
c
	±	2
e
		e
d
	²	3
f
		f
e
	³	4
g
		g
f
	´	5
h
		h
g
	µ	6
i
		i
h
	¶	7
j
		j
i
	·	8
k
		k
j
	¸	9
l
		l
k
	¹	:
m
		m
l
	º	;
n
		n
m
	»	<
o
		o
n
	¼	=
p
		p
o
	½	>
q
		q
p
	¾	?
r
		r
q
	¿	@
s
		s
r
	À	A
t
		t
s
	Á	B
u
		u
t
	Â	C
v
		v
u
	Ã	w
v
	Ä	E
x
		y
F
	Å	G
z
		H
{
		I
|
		J
}
		K
~
		L

		M

		N

		O

		P

		Q

		R

	 	S

 	¡	T

¡	¢	U

¢	£	V

£	¤	W

¤	¥	X

¥	¦	Y

¦	§	Z

§	¨	[

¨	©	\

©	ª	]

ª	«	^

«	¬	_

¬	­	`

­	®	a

®	¯	b

¯	°	c

°	±	d

±	²	e

²	³	f

³	´	g

´	µ	h

µ	¶	i

¶	·	j

·	¸	k

¸	¹	l

¹	º	m
 
º	»	n
¡
»	¼	o
¢
¼	½	p
£
½	¾	q
¤
¾	¿	r
¥
¿	À	s
¦
À	Á	t
§
Á	Â	u
¨
Â	Ã	v
©
Ã	Ä	ª
«
Å	Æ	«
F
Å	÷	¬
­
Æ	Ç	­
«
Æ	ø	®
¯
Ç	È	¯
­
Ç	ù	°
±
È	É	±
¯
È	ú	²
³
É	Ê	³
±
É	û	´
µ
Ê	Ë	µ
³
Ê	ü	¶
·
Ë	Ì	·
µ
Ë	ý	¸
¹
Ì	Í	¹
·
Ì	þ	º
»
Í	Î	»
¹
Í	ÿ	¼
½
Î	Ï	½
»
Î	
¾
¿
Ï	Ð	¿
½
Ï	
À
Á
Ð	Ñ	Á
¿
Ð	
Â
Ã
Ñ	Ò	Ã
Á
Ñ	
Ä
Å
Ò	Ó	Å
Ã
Ò	
Æ
Ç
Ó	Ô	Ç
Å
Ó	
È
É
Ô	Õ	É
Ç
Ô	
Ê
Ë
Õ	Ö	Ë
É
Õ	
Ì
Í
Ö	×	Í
Ë
Ö	
Î
Ï
×	Ø	Ï
Í
×		
Ð
Ñ
Ø	Ù	Ñ
Ï
Ø	

Ò
Ó
Ù	Ú	Ó
Ñ
Ù	
Ô
Õ
Ú	Û	Õ
Ó
Ú	
Ö
×
Û	Ü	×
Õ
Û	
Ø
Ù
Ü	Ý	Ù
×
Ü	
Ú
Û
Ý	Þ	Û
Ù
Ý	
Ü
Ý
Þ	ß	Ý
Û
Þ	
Þ
ß
ß	à	ß
Ý
ß	
à
á
à	á	á
ß
à	
â
ã
á	â	ã
á
á	
ä
å
â	ã	å
ã
â	
æ
ç
ã	ä	ç
å
ã	
è
é
ä	å	é
ç
ä	
ê
ë
å	æ	ë
é
å	
ì
í
æ	ç	í
ë
æ	
î
ï
ç	è	ï
í
ç	
ð
ñ
è	é	ñ
ï
è	
ò
ó
é	ê	ó
ñ
é	
ô
õ
ê	ë	õ
ó
ê	
ö
÷
ë	ì	÷
õ
ë	
ø
ù
ì	í	ù
÷
ì	
ú
û
í	î	û
ù
í	
ü
ý
î	ï	ý
û
î	 
þ
ÿ
ï	ð	ÿ
ý
ï	!
ð	ñ	ÿ
ð	"
ñ	ò	ñ	#
ò	ó	ò	$
ó	ô	ó	%
	ô	õ		ô	&

õ	ö		õ	'
ö	(
«

÷	ø	

÷	)
­
ø	ù	
ø	*
¯
ù	ú	ù	+
±
ú	û	ú	,
³
û	ü	û	-
µ
ü	ý	ü	.
·
ý	þ	ý	/
¹
þ	ÿ	þ	0
»
ÿ	
ÿ	1
½


2
¿


3
Á


4
Ã


5
Å


6
Ç


7
É


8
Ë


9
Í

	

:
Ï
	


	
;
Ñ
 


 

<
Ó
!

! 
=
Õ
"

"!
>
×
#

#"
?
Ù
$

$#
@
Û
%

%$
A
Ý
&

&%
B
ß
'

'&
C
á
(

('
D
ã
)

)(
E
å
*

*)
F
ç
+

+*
G
é
,

,+
H
ë
-

-,
I
í
.

.-
J
ï
/

/.
K
ñ
0

0/
L
ó
1

10
M
õ
2

21
N
÷
3

32
O
ù
4

43
P
û
5
 
54
Q
ý
6 
!
65 
R
ÿ
7!
"
76!
S
8"
#
87"
T
9#
$
98#
U
:$
%
:9$
V
;%
&
;:%
W
	<&
'
<;&
X
='
(
=<'
Y
>=(
Z

?)
*
?à	)
[
@*
+
@?*
\
A+
,
A@+
]
B,
-
BA,
^
C-
.
CB-
_
D.
/
DC.
`
E/
0
ED/
a
F0
1
FE0
b
G1
2
GF1
c
H2
3
HG2
d
I3
4
IH3
e
J4
5
JI4
f
K5
6
KJ5
g
L6
7
LK6
h
M7
8
ML7
i
N8
9
NM8
j
O9
:
ON9
k
P:
;
PO:
l
Q;
<
QP;
m
 R<
=
RQ<
n
!S=
>
SR=
o
"T>
?
TS>
p
#U?
@
UT?
q
$V@
A
VU@
r
%WA
B
WVA
s
&XB
C
XWB
t
'YC
D
YXC
u
(ZD
E
ZYD
v
)[E
F
[ZE
w
*\F
G
\[F
x
+]G
H
]\G
y
,^H
I
^]H
z
-_I
J
_^I
{
.`J
K
`_J
|
/aK
L
a`K
}
0bL
M
baL
~
1cM
N
cbM

2dN
O
dcN

3eO
P
edO

4fP
Q
feP

5gQ
R
gfQ

6hR
S
hgR

7iS
T
ihS

8jT
U
jiT

9kU
V
kjU

:lV
W
lkV

;mW
X
mlW

<nX
Y
nmX

=oY
Z
onY

poZ

?q[
\
q­	[

@r\
]
rq\

As]
^
sr]

Bt^
_
ts^

Cu_
`
ut_

Dv`
a
vu`

Ewa
b
wva

Fxb
c
xwb

Gyc
d
yxc

Hzd
e
zyd

I{e
f
{ze

J|f
g
|{f

K}g
h
}|g

L~h
i
~}h

Mi
j
~i

Nj
k
j

Ok
l
k

Pl
m
l

Qm
n
m

Rn
o
n
 
So
p
o
¡
Tp
q
p
¢
Uq
r
q
£
Vr
s
r
¤
Ws
t
s
¥
Xt
u
t
¦
Yu
v
u
§
Zv
w
v
¨
[w
x
w
©
\x
y
x
ª
]y
z
y
«
^z
{
z
¬
_{
|
{
­
`|
}
|
®
a}
~
}
¯
b~

~
°
c


±
d


²
e


³
f


´
g


µ
h


¶
i


·
j


¸
k


¹
l


º
m


»
n 

 
¼
o¡

¡ 
½
¢¡
¾
q£

£z	
¿
r¤

¤£
À
s¥

¥¤
Á
t¦

¦¥
Â
u§

§¦
Ã
v¨

¨§
Ä
w©

©¨
Å
xª

ª©
Æ
y«

«ª
Ç
z¬

¬«
È
{­

­¬
É
|®

®­
Ê
}¯

¯®
Ë
~°

°¯
Ì
±

±°
Í
²

²±
Î
³

³²
Ï
´

´³
Ð
µ
 
µ´
Ñ
¶ 
¡
¶µ 
Ò
·¡
¢
·¶¡
Ó
¸¢
£
¸·¢
Ô
¹£
¤
¹¸£
Õ
º¤
¥
º¹¤
Ö
»¥
¦
»º¥
×
¼¦
§
¼»¦
Ø
½§
¨
½¼§
Ù
¾¨
©
¾½¨
Ú
¿©
ª
¿¾©
Û
Àª
«
À¿ª
Ü
Á«
¬
ÁÀ«
Ý
Â¬
­
ÂÁ¬
Þ
Ã­
®
ÃÂ­
ß
Ä®
¯
ÄÃ®
à
Å¯
°
ÅÄ¯
á
Æ°
±
ÆÅ°
â
Ç±
²
ÇÆ±
ã
È²
³
ÈÇ²
ä
É³
´
ÉÈ³
å
Ê´
µ
ÊÉ´
æ
Ëµ
¶
ËÊµ
ç
Ì¶
·
ÌË¶
è
Í·
¸
ÍÌ·
é
Î¸
¹
ÎÍ¸
ê
Ï¹
º
ÏÎ¹
ë
Ðº
»
ÐÏº
ì
Ñ»
¼
ÑÐ»
í
 Ò¼
½
ÒÑ¼
î
¡Ó½
¾
ÓÒ½
ï
ÔÓ¾
ð
£Õ¿
À
ÕG	¿
ñ
¤ÖÀ
Á
ÖÕÀ
ò
¥×Á
Â
×ÖÁ
ó
¦ØÂ
Ã
Ø×Â
ô
§ÙÃ
Ä
ÙØÃ
õ
¨ÚÄ
Å
ÚÙÄ
ö
©ÛÅ
Æ
ÛÚÅ
÷
ªÜÆ
Ç
ÜÛÆ
ø
«ÝÇ
È
ÝÜÇ
ù
¬ÞÈ
É
ÞÝÈ
ú
­ßÉ
Ê
ßÞÉ
û
®àÊ
Ë
àßÊ
ü
¯áË
Ì
áàË
ý
°âÌ
Í
âáÌ
þ
±ãÍ
Î
ãâÍ
ÿ
²äÎ
Ï
äãÎ
³åÏ
Ð
åäÏ
´æÐ
Ñ
æåÐ
µçÑ
Ò
çæÑ
¶èÒ
Ó
èçÒ
·éÓ
Ô
éèÓ
¸êÔ
Õ
êéÔ
¹ëÕ
Ö
ëêÕ
ºìÖ
×
ìëÖ
»í×
Ø
íì×
	¼îØ
Ù
îíØ

½ïÙ
Ú
ïîÙ
¾ðÚ
Û
ðïÚ
¿ñÛ
Ü
ñðÛ

ÀòÜ
Ý
òñÜ
ÁóÝ
Þ
óòÝ
ÂôÞ
ß
ôóÞ
Ãõß
à
õôß
Äöà
á
öõà
Å÷á
â
÷öá
Æøâ
ã
ø÷â
Çùã
ä
ùøã
Èúä
å
úùä
Éûå
æ
ûúå
Êüæ
ç
üûæ
Ëýç
è
ýüç
Ìþè
é
þýè
Íÿé
ê
ÿþé
Îê
ë
ÿê
Ïë
ì
ë
Ðì
í
ì
Ñí
î
í
Òî
ï
î
 Óï
ð
ï
!ð
"Õñ
ò
	ñ
#Öò
ó
ò
$×	ó
ô
	ó
%Ø
ô
õ

	ô
&Ùõ
ö

õ
'Úö
÷
ö
(Û
÷
ø

÷
)Üø
ù

ø
*Ýù
ú
ù
+Þú
û
ú
,ßû
ü
û
-àü
ý
ü
.áý
þ
ý
/âþ
ÿ
þ
0ãÿ
ÿ
1ä2å3æ4ç5è6é7ê8ë9ì	:í	
	;î 
 
<ï!! =ð"
"!>ñ#
#"
?ò$$#@ó%%$Aô&&%Bõ''&Cö(('D÷))(Eø**)Fù++*Gú,,+Hû--,Iü..-Jý//.Kþ00/Lÿ110M221N332O443P5 54Q6 !65 R7!"76!S87"T9#$9á#U:$%:9$V	;%&;:%W
<&'<;&X='(=<'Y>()>=(Z
?)*?>)[@*+@?*\A+,A@+]B,-BA,^C-.CB-_D./DC.`E/0ED/aF01FE0bG12GF1cH23HG2dI34IH3eJ45JI4fK56KJ5gL67LK6hM78ML7iN89NM8jO9:ON9kP:;PO:lQ;<QP;m R<=RQ<n!S=>SR=o"T>?TS>p#U?@UT?q$V@AVU@r%WABWVAs&XBCXWBt'YCDYXCu(ZDEZYDv)[EF[ZEw*\FG\[Fx+]GH]\Gy,^HI^]Hz-_IJ_^I{.`JK`_J|/aKLa`K}0bLMbaL~1cMNcbM2dNOdcN3eOPedO4fPQfeP5gQRgfQ6hRShgR7iSTihSjiT9kUVk®U:lVWlkV;mWXmlW<nXYnmX=oYZonY>pZ[poZ?q[\qp[@r\]rq\As]^sr]Bt^_ts^Cu_`ut_Dv`avu`EwabwvaFxbcxwbGycdyxcHzdezydI{ef{zeJ|fg|{fK}gh}|gL~hi~}hMij~iNjkjOklkPlmlQmnmRnon Sopo¡Tpqp¢Uqrq£Vrsr¤Wsts¥Xtut¦Yuvu§Zvwv¨[wxw©\xyxª]yzy«^z{z¬_{|{­`|}|®a}~}¯b~~°c±d²e³f´gµh¶i·¸k{¹lºm»n  ¼o¡¡ ½p¢¢¡¾q££¢¿r¤¤£Às¥¥¤Át¦¦¥Âu§§¦Ãv¨¨§Äw©©¨Åxªª©Æy««ªÇz¬¬«È{­­¬É|®®­Ê}¯¯®Ë~°°¯Ì±±°Í²²±Î³³²Ï´´³Ðµ µ´Ñ¶ ¡¶µ Ò·¡¢·¶¡Ó¸¢£¸·¢Ô¹£¤¹¸£Õº¤¥º¹¤Ö»¥¦»º¥×¼¦§¼»¦Ø½§¨½¼§Ù¾¨©¾½¨Ú¿©ª¿¾©ÛÀª«À¿ªÜÁ«¬ÁÀ«ÝÂ¬­ÂÁ¬ÞÃ­®ÃÂ­ßÄ®¯ÄÃ®àÅ¯°ÅÄ¯áÆ°±ÆÅ°âÇ±²ÇÆ±ãÈ²³ÈÇ²äÉ³´ÉÈ³åÊ´µÊÉ´æËµ¶ËÊµçÌ¶·ÌË¶èÍ·¸ÍÌ·éÎÍ¸êÏ¹ºÏH¹ëÐº»ÐÏºìÑ»¼ÑÐ»í Ò¼½ÒÑ¼î¡Ó½¾ÓÒ½ï¢Ô¾¿ÔÓ¾ð£Õ¿ÀÕÔ¿ñ¤ÖÀÁÖÕÀò¥×ÁÂ×ÖÁó¦ØÂÃØ×Âô§ÙÃÄÙØÃõ¨ÚÄÅÚÙÄö©ÛÅÆÛÚÅ÷ªÜÆÇÜÛÆø«ÝÇÈÝÜÇù¬ÞÈÉÞÝÈú­ßÉÊßÞÉû®àÊËàßÊü¯áËÌáàËý°âÌÍâáÌþ±ãÍÎãâÍÿ²äÎÏäãÎ³åÏÐåäÏ´æÐÑæåÐµçÑÒçæÑ¶èÒÓèçÒ·éÓÔéèÓ¸êÔÕêéÔ¹ëÕÖëêÕºìÖ×ìëÖ»í×Øíì×	¼îØÙîíØ
½ïÙÚïîÙ¾ðÚÛðïÚ¿ñÛÜñðÛ
ÀòÜÝòñÜÁóÝÞóòÝÂôÞßôóÞÃõßàõôßÄöàáöõàÅ÷áâ÷öáÆøâãø÷âÇùãäùøãÈúäåúùäÉûåæûúåÊüæçüûæËýçèýüçÌþèéþýèÍÿéêÿþé
ÿêÏ
ëì
ëÐ
ìí

ìÑ
íî

íÒ
îï

î Ó
ïð

ï!Ô
ðñ

ð"Õ
ñò

ñ#Ö
òó

ò$×	
óô	

ó%Ø

ôõ

	
ô&Ù
õö


õ'Ú
ö÷

ö(Û

÷ø


÷)Ü
øù


ø*Ý
ùú

ù+Þ
úû

ú,ß
ûü

û-à
üý

ü.á
ýþ

ý/â
þÿ

þ0ã
ÿ

ÿ1ä


2å


3æ


4ç


5è


6é


7ê


8ë


9ì
	

:í
	


	;î 

 


<ï!
!
 
=ð"

"
!
>ñ#

#
"

?ò$
$
#
@ó%
%
$
Aô&
&
%
Bõ'
'
&
Cö(
(
'
D÷)
)
(
Eø*
*
)
Fù+
+
*
Gú,
,
+
Hû-
-
,
Iü.
.
-
Jý/
/
.
Kþ0
0
/
Lÿ1
1
0
M2
1
N
3
3
±O
4
4
3
P
5
 5
4
Q
6
 !6
5
 R
7
!"7
6
!S
8
"#8
7
"T
9
#$9
8
#U
:
$%:
9
$V	
;
%&;
:
%W

<
&'<
;
&X
=
'(=
<
'Y
>
()>
=
(Z

?
)*?
>
)[
@
*+@
?
*\
A
+,A
@
+]
B
,-B
A
,^
C
-.C
B
-_
D
./D
C
.`
E
/0E
D
/a
F
01F
E
0b
G
12G
F
1c
H
23H
G
2d
I
34I
H
3e
J
45J
I
4f
K
56K
J
5g
L
67L
K
6h
M
78M
L
7i
N
89N
M
8j
O
9:O
N
9k
P
:;P
O
:l
Q
;<Q
P
;m 
R
<=R
Q
<n!
S
=>S
R
=o"
T
>?T
S
>p#
U
?@U
T
?q$
V
@AV
U
@r%
W
ABW
V
As&
X
BCX
W
Bt'
Y
CDY
X
Cu(
Z
DEZ
Y
Dv)
[
EF[
Z
Ew*
\
FG\
[
Fx+
]
GH]
\
Gy,
^
HI^
]
Hz-
_
IJ_
^
I{.
`
JK`
_
J|/
a
KLa
`
K}0
b
LMb
a
L~1
c
MNc
b
Md
c
N3
e
OPe
²O4
f
PQf
e
P5
g
QRg
f
Q6
h
RSh
g
R7
i
STi
h
S8
j
TUj
i
T9
k
UVk
j
U:
l
VWl
k
V;
m
WXm
l
W<
n
XYn
m
X=
o
YZo
n
Y>
p
Z[p
o
Z?
q
[\q
p
[@
r
\]r
q
\A
s
]^s
r
]B
t
^_t
s
^C
u
_`u
t
_D
v
`av
u
`E
w
abw
v
aF
x
bcx
w
bG
y
cdy
x
cH
z
dez
y
dI
{
ef{
z
eJ
|
fg|
{
fK
}
gh}
|
gL
~
hi~
}
hM

ij
~
iN

jk

jO

kl

kP

lm

lQ

mn

mR

no

n S

op

o¡T

pq

p¢U

qr

q£V

rs

r¤W

st

s¥X

tu

t¦Y

uv

u§Z

vw

v¨[

wx

w©\

xy

xª]

yz

y«^

z{

z¬_

{|

{­`

|}

|®a

}~

}¯b

~

~°c



±

²e



³f



´g



µh



¶i



·j



¸k



¹l



ºm
 
 

»n
¡
¡
 
¼o
¢
¢
¡
½p
£
£
¢
¾q
¤
¤
£
¿r
¥
¥
¤
Às
¦
¦
¥
Át
§
§
¦
Âu
¨
¨
§
Ãv
©
©
¨
Äw
ª
ª
©
Åx
«
«
ª
Æy
¬
¬
«
Çz
­
­
¬
È{
®
®
­
É|
¯
¯
®
Ê}
°
°
¯
Ë~
±
±
°
Ì
²
²
±
Í
³
³
²
Î
´
´
³
Ï
µ
µ
´
Ð
¶
 ¶
µ
Ñ
·
 ¡·
¶
 Ò
¸
¡¢¸
·
¡Ó
¹
¢£¹
¸
¢Ô
º
£¤º
¹
£Õ
»
¤¥»
º
¤Ö
¼
¥¦¼
»
¥×
½
¦§½
¼
¦Ø
¾
§¨¾
½
§Ù
¿
¨©¿
¾
¨Ú
À
©ªÀ
¿
©Û
Á
ª«Á
À
ªÜ
Â
«¬Â
Á
«Ý
Ã
¬­Ã
Â
¬Þ
Ä
­®Ä
Ã
­ß
Å
®¯Å
Ä
®à
Æ
¯°Æ
Å
¯á
Ç
°±Ç
Æ
°â
È
±²È
Ç
±ãÉ
È
²ä
Ê
³´Ê
Ë
³å
Ì
´µÌ
Ê
´æ
Í
µ¶Í
Ì
µç
Î
¶·Î
Í
¶è
Ï
·¸Ï
Î
·é
Ð
¸¹Ð
Ï
¸ê
Ñ
¹ºÑ
Ð
¹ë
Ò
º»Ò
Ñ
ºì 
Ó
»¼Ó
Ò
»í¡
Ô
¼½Ô
Ó
¼î¢
Õ
½¾Õ
Ô
½ï£
Ö
¾¿Ö
Õ
¾ð¤
×
¿À×
Ö
¿ñ¥
Ø
ÀÁØ
×
Àò¦
Ù
ÁÂÙ
Ø
Áó§
Ú
ÂÃÚ
Ù
Âô¨
Û
ÃÄÛ
Ú
Ãõ©
Ü
ÄÅÜ
Û
Äöª
Ý
ÅÆÝ
Ü
Å÷«
Þ
ÆÇÞ
Ý
Æø¬
ß
ÇÈß
Þ
Çù­
à
ÈÉà
ß
Èú®
á
ÉÊá
à
Éû¯
â
ÊËâ
á
Êü°
ã
ËÌã
â
Ëý±
ä
ÌÍä
ã
Ìþ²
å
ÍÎå
ä
Íÿ³
æ
ÎÏæ
å
Î
´
ç
ÏÐç
æ
Ï
µ
è
ÐÑè
ç
Ð
¶
é
ÑÒé
è
Ñ
·
ê
ÒÓê
é
Ò
¸
ë
ÓÔë
ê
Ó
¹
ì
ÔÕì
ë
Ô
º
í
ÕÖí
ì
Õ
»
î
Ö×î
í
Ö
¼
ï
×Øï
î
×	
½
ð
ØÙð
ï
Ø

¾
ñ
ÙÚñ
ð
Ù
¿
ò
ÚÛò
ñ
Ú
À
ó
ÛÜó
ò
Û

Á
ô
ÜÝô
ó
Ü
Â
õ
ÝÞõ
ô
Ý
Ã
ö
Þßö
õ
Þ
Ä
÷
ßà÷
ö
ß
Å
ø
àáø
÷
à
Æ
ù
áâù
ø
á
Ç
ú
âãú
ù
â
È
û
ãäû
ú
ã
ü
û
ä
Ê
ý
åæý
þ
å
Ì
ÿ
æçÿ
ý
æ
Í
çèÿ
ç
Î
èéè
Ï
éêé
Ð
êëê
Ñ
ëìë
Ò
ìíì
Ó
íîí
Ô
îïî 
Õ
ïðï!
Ö
	ðñ	ð"
×

ñò
	ñ#
Ø
òó
ò$
Ù
óôó%
Ú

ôõ
ô&
Û
õö
õ'
Ü
ö÷ö(
Ý
÷ø÷)
Þ
øùø*
ß
ùúù+
à
úûú,
á
ûüû-
â
üýü.
ã
ýþý/
ä
þÿþ0
å
ÿ
ÿ1
æ


2
ç


3
è


4
é


5
ê


6
ë


7
ì


8
í
 

 
9
î
!
	
! 
:
ï
"	


"!	
;
ð
#


#"

<
ñ
$

$#
=
ò
%


%$
>
ó
&


&%

?
ô
'

'&
@
õ
(

('
A
ö
)

)(
B
÷
*

*)
C
ø
+

+*
D
ù
,

,+
E
ú
-

-,
F
û
.

.-
G
/.
H
ý
0

01
I
ÿ
2

20
J
3

32
K
4

43
L
5

54
M
6

65
N
7

76
O
8

87
P
9
 
98
Q
: 
!
:9 
R
;!
"
;:!
S
	<"
#
<;"
T

=#
$
=<#
U
>$
%
>=$
V
?%
&
?>%
W

@&
'
@?&
X
A'
(
A@'
Y
B(
)
BA(
Z
C)
*
CB)
[
D*
+
DC*
\
E+
,
ED+
]
F,
-
FE,
^
G-
.
GF-
_
H.
/
HG.
`
I/
0
IH/
a
J0
1
JI0
b
K1
2
KJ1
c
L2
3
LK2
d
M3
4
ML3
e
N4
5
NM4
f
O5
6
ON5
g
P6
7
PO6
h
Q7
8
QP7
i
R8
9
RQ8
j
 S9
:
SR9
k
!T:
;
TS:
l
"U;
<
UT;
m
#V<
=
VU<
n
$W=
>
WV=
o
%X>
?
XW>
p
&Y?
@
YX?
q
'Z@
A
ZY@
r
([A
B
[ZA
s
)\B
C
\[B
t
*]C
D
]\C
u
+^D
E
^]D
v
,_E
F
_^E
w
-`F
G
`_F
x
.aG
H
a`G
y
baH
z
0cI
J
cdI
{
2eJ
K
ecJ
|
3fK
L
feK
}
4gL
M
gfL
~
5hM
N
hgM

6iN
O
ihN

7jO
P
jiO

8kP
Q
kjP

9lQ
R
lkQ

:mR
S
mlR

;nS
T
nmS

<oT
U
onT

=pU
V
poU

>qV
W
qpV

?rW
X
rqW

@sX
Y
srX

AtY
Z
tsY

BuZ
[
utZ

Cv[
\
vu[

Dw\
]
wv\

Ex]
^
xw]

Fy^
_
yx^

Gz_
`
zy_

H{`
a
{z`

I|a
b
|{a

J}b
c
}|b

K~c
d
~}c

Ld
e
~d

Me
f
e

Nf
g
f

Og
h
g

Ph
i
h

Qi
j
i

Rj
k
j

Sk
l
k

Tl
m
l

Um
n
m

Vn
o
n
 
Wo
p
o
¡
Xp
q
p
¢
Yq
r
q
£
Zr
s
r
¤
[s
t
s
¥
\t
u
t
¦
]u
v
u
§
^v
w
v
¨
_w
x
w
©
`x
y
x
ª
ay
z
y
«
z
¬
c{
|
{
­
e|
}
|
®
f}
~
}
¯
g~

~
°
h


±
i


²
j


³
k


´
l


µ
m 

 
¶
n¡

¡ 
·
o¢

¢¡
¸
p£

£¢
¹
q¤

¤£
º
r¥

¥¤
»
s¦

¦¥
¼
t§

§¦
½
u¨

¨§
¾
v©

©¨
¿
wª

ª©
À
x«

«ª
Á
y¬

¬«
Â
z­

­¬
Ã
{®

®­
Ä
|¯

¯®
Å
}°

°¯
Æ
~±

±°
Ç
²

²±
È
³

³²
É
´

´³
Ê
µ

µ´
Ë
¶

¶µ
Ì
·

·¶
Í
¸

¸·
Î
¹

¹¸
Ï
º

º¹
Ð
»
 
»º
Ñ
¼ 
¡
¼» 
Ò
½¡
¢
½¼¡
Ó
¾¢
£
¾½¢
Ô
¿£
¤
¿¾£
Õ
À¤
¥
À¿¤
Ö
Á¥
¦
ÁÀ¥
×
Â¦
§
ÂÁ¦
Ø
Ã§
¨
ÃÂ§
Ù
Ä¨
©
ÄÃ¨
Ú
Å©
ª
ÅÄ©
Û
Æª
«
ÆÅª
Ü
Ç«
¬
ÇÆ«
Ý
ÈÇ¬
Þ
É­
®
ÉÊ­
ß
Ë®
¯
ËÉ®
à
Ì¯
°
ÌË¯
á
Í°
±
ÍÌ°
â
Î±
²
ÎÍ±
ã
Ï²
³
ÏÎ²
ä
Ð³
´
ÐÏ³
å
Ñ´
µ
ÑÐ´
æ
Òµ
¶
ÒÑµ
ç
 Ó¶
·
ÓÒ¶
è
¡Ô·
¸
ÔÓ·
é
¢Õ¸
¹
ÕÔ¸
ê
£Ö¹
º
ÖÕ¹
ë
¤×º
»
×Öº
ì
¥Ø»
¼
Ø×»
í
¦Ù¼
½
ÙØ¼
î
§Ú½
¾
ÚÙ½
ï
¨Û¾
¿
ÛÚ¾
ð
©Ü¿
À
ÜÛ¿
ñ
ªÝÀ
Á
ÝÜÀ
ò
«ÞÁ
Â
ÞÝÁ
ó
¬ßÂ
Ã
ßÞÂ
ô
­àÃ
Ä
àßÃ
õ
®áÄ
Å
áàÄ
ö
¯âÅ
Æ
âáÅ
÷
°ãÆ
Ç
ãâÆ
ø
±äÇ
È
äãÇ
ù
²åÈ
É
åäÈ
ú
³æÉ
Ê
æåÉ
û
´çÊ
Ë
çæÊ
ü
µèË
Ì
èçË
ý
¶éÌ
Í
éèÌ
þ
·êÍ
Î
êéÍ
ÿ
¸ëÎ
Ï
ëêÎ
¹ìÏ
Ð
ìëÏ
ºíÐ
Ñ
íìÐ
»îÑ
Ò
îíÑ
¼ïÒ
Ó
ïîÒ
½ðÓ
Ô
ðïÓ
¾ñÔ
Õ
ñðÔ
¿òÕ
Ö
òñÕ
ÀóÖ
×
óòÖ
Áô×
Ø
ôó×
	ÂõØ
Ù
õôØ

ÃöÙ
Ú
öõÙ
Ä÷Ú
Û
÷öÚ
ÅøÛ
Ü
ø÷Û

ÆùÜ
Ý
ùøÜ
ÇúÝ
Þ
úùÝ
ûúÞ
Éüß
à
üýß
Ëþà
á
þüà
Ìÿá
â
ÿþá
Íâ
ã
ÿâ
Îã
ä
ã
Ïä
å
ä
Ðå
æ
å
Ñæ
ç
æ
Òç
è
ç
Óè
é
è
Ôé
ê
é
Õê
ë
ê
Ö	ë
ì
	ë
×
ì
í

	ì
Øí
î

í
Ùî
ï
î
 Ú
ï
ð

ï
!Ûð
ñ

ð
"Üñ
ò
ñ
#Ýò
ó
ò
$Þó
ô
ó
%ßô
õ
ô
&àõ
ö
õ
'áö
÷
ö
(â÷
ø
÷
)ãø
ù
ø
*äù
ú
ù
+åú
û
ú
,æû
ü
û
-çü
ý
ü
.èý
þ
ý
/éþ
ÿ
þ
0êÿ
ÿ
1ë2ì3í  4î!! 5ï""!6ð##"7ñ$$#8ò%%$9ó&	&%:ô'	
'&	;õ(
('
<ö))(=÷*
*)>ø+
+*
?ù,,+@ú--,A.-Bü//0Cþ11/Dÿ221E332F443G554H665I776J887K998L::9M;;:N	<<;O
==<P> >=Q? !?> R
@!"@?!SA"#A@"TB#$BA#UC$%CB$VD%&DC%WE&'ED&XF'(FE'YG()GF(ZH)*HG)[I*+IH*\J+,JI+]K,-KJ,^L-.LK-_M./ML.`N/0NM/aO01ON0bP12PO1cQ23QP2dR34RQ3e S45SR4f!T56TS5g"U67UT6h#V78VU7i$W89WV8j%X9:XW9k&Y:;YX:l'Z;<ZY;m([<=[Z<n)\=>\[=o*]>?]\>p+^?@^]?q,_@A_^@r-`AB`_Asa`Bt/bCDbcCu1dDEdbDv2eEFedEw3fFGfeFx4gGHgfGy5hHIhgHz6iIJihI{7jJKjiJ|8kKLkjK}9lLMlkL~:mMNmlM;nNOnmN<oOPonO=pPQpoP>qQRqpQ?rRSrqR@sSTsrSAtTUtsTBuUVutUCvVWvuVDwWXwvWExXYxwXFyYZyxYGzZ[zyZH{[\{z[I|\]|{\J}]^}|]K~^_~}^L_`~_M`a`NabaObcbPcdcQdedRefeSfgfTghgUhihVijiWjkjXklkYlmlZmnm[non \opo¡]pqp¢^qrq£_rsr¤`sts¥t¦buvu§dvwv¨ewxw©fxyxªgyzy«hz{z¬i{|{­j|}|®k}~}¯l~~°m  ±n¡¡ ²o¢¢¡³p££¢´q¤¤£µr¥¥¤¶s¦¦¥·t§§¦¸u¨¨§¹v©©¨ºwªª©»x««ª¼y¬¬«½z­­¬¾{®®­¿|¯¯®À}°°¯Á~±±°Â²²±Ã³³²Ä´´³Åµµ´Æ¶¶µÇ··¶È¸¸·É¹¹¸Êºº¹Ë»»ºÌ¼¼»Í½½¼Î¾¾½Ï¿¿¾ÐÀ À¿ÑÁ ¡ÁÀ ÒÂ¡¢ÂÁ¡ÓÃ¢£ÃÂ¢ÔÄ£¤ÄÃ£ÕÅ¤¥ÅÄ¤ÖÆ¥¦ÆÅ¥×ÇÆ¦ØÈ§¨ÈÉ§ÙÊ¨©ÊÈ¨ÚË©ªËÊ©ÛÌª«ÌËªÜÍ«¬ÍÌ«ÝÎ¬­ÎÍ¬ÞÏ­®ÏÎ­ßÐ®¯ÐÏ®àÑ¯°ÑÐ¯áÒ°±ÒÑ°â Ó±²ÓÒ±ã¡Ô²³ÔÓ²ä¢Õ³´ÕÔ³å£Ö´µÖÕ´æ¤×µ¶×Öµç¥Ø¶·Ø×¶è¦Ù·¸ÙØ·é§Ú¸¹ÚÙ¸ê¨Û¹ºÛÚ¹ë©Üº»ÜÛºìªÝ»¼ÝÜ»í«Þ¼½ÞÝ¼î¬ß½¾ßÞ½ï­à¾¿àß¾ð®á¿Àáà¿ñ¯âÀÁâáÀò°ãÁÂãâÁó±äÂÃäãÂô²åÃÄåäÃõ³æÄÅæåÄö´çÅÆçæÅ÷µèÆÇèçÆø¶éÇÈéèÇù·êÈÉêéÈú¸ëÉÊëêÉû¹ìÊËìëÊüºíËÌíìËý»îÌÍîíÌþ¼ïÍÎïîÍÿ½ðÎÏðïÎ¾ñÏÐñðÏ¿òÐÑòñÐÀóÑÒóòÑÁôÒÓôóÒÂõÓÔõôÓÃöÔÕöõÔÄ÷ÕÖ÷öÕÅøÖ×ø÷ÖÆù×Øùø×	úùØ
ÈûÙÚûüÙÊýÚÛýûÚËþÛÜþýÛ
ÌÿÜÝÿþÜÍÝÞÿÝÎÞßÞÏßàßÐàáàÑáâáÒâãâÓãäãÔäåäÕåæåÖ	æç	æ×
çè
	çØèé
èÙéêéÚ
êë
êÛëì
ëÜìíìÝíîíÞîïî ßïðï!àðñð"áñòñ#âòóò$ãóôó%äôõô&åõöõ'æö÷ö(ç÷ø÷)èøùø*éùúù+êúûú,ëûüû-ìüýü.í ýþ ý/î!þÿ! þ0ï"ÿ"!ÿ1ð##"2ñ$$#3ò%%$4ó&&%5ô''&6õ(('7ö))(8÷**)9ø+	+*:ù,	
,+	;-,
<û../=ý0
0.>þ1
10
?ÿ221@332A443B554C665D776E887F998G::9H;;:I	<<;J
==<K>>=L??>M
@@?NAA@OBBAPC CBQD !DC RE!"ED!SF"#FE"TG#$GF#UH$%HG$VI%&IH%WJ&'JI&XK'(KJ'YL()LK(ZM)*ML)[N*+NM*\O+,ON+]P,-PO,^Q-.QP-_R./RQ.` S/0SR/a!T01TS0b"U12UT1c#V23VU2d$W34WV3e%X45XW4f&Y56YX5g'Z67ZY6h([78[Z7i)\89\[8j*]9:]\9k+^:;^]:l,_;<_^;m`_<n.a=>ab=o0c>?ca>p1d?@dc?q2e@Aed@r3fABfeAs4gBCgfBt5hCDhgCu6iDEihDv7jEFjiEw8kFGkjFx9lGHlkGy:mHImlHz;nIJnmI{<oJKonJ|=pKLpoK}>qLMqpL~?rMNrqM@sNOsrNAtOPtsOBuPQutPCvQRvuQDwRSwvRExSTxwSFyTUyxTGzUVzyUH{VW{zVI|WX|{WJ}XY}|XK~YZ~}YLZ[~ZM[\[N\]\O]^]P^_^Q_`_R`a`SabaTbcbUcdcVdedWefeXfgfYghgZhih[iji\jkj]klk^lml_mnmn aopo¡cpqp¢dqrq£ersr¤fsts¥gtut¦huvu§ivwv¨jwxw©kxyxªlyzy«m z{ z¬n¡{|¡ {­o¢|}¢¡|®p£}~£¢}¯q¤~¤£~°r¥¥¤±s¦¦¥²t§§¦³u¨¨§´v©©¨µwªª©¶x««ª·y¬¬«¸z­­¬¹{®®­º|¯¯®»}°°¯¼~±±°½²²±¾³³²¿´´³Àµµ´Á¶¶µÂ··¶Ã¸¸·Ä¹¹¸Åºº¹Æ»»ºÇ¼¼»È½½¼É¾¾½Ê¿¿¾ËÀÀ¿ÌÁÁÀÍÂÂÁÎÃÃÂÏÄÄÃÐÅ ÅÄÑÆÅ ÒÇ¡¢ÇÈ¡ÓÉ¢£ÉÇ¢ÔÊ£¤ÊÉ£ÕË¤¥ËÊ¤ÖÌ¥¦ÌË¥×Í¦§ÍÌ¦ØÎ§¨ÎÍ§ÙÏ¨©ÏÎ¨ÚÐ©ªÐÏ©ÛÑª«ÑÐªÜÒ«¬ÒÑ«Ý Ó¬­ÓÒ¬Þ¡Ô­®ÔÓ­ß¢Õ®¯ÕÔ®à£Ö¯°ÖÕ¯á¤×°±×Ö°â¥Ø±²Ø×±ã¦Ù²³ÙØ²ä§Ú³´ÚÙ³å¨Û´µÛÚ´æ©Üµ¶ÜÛµçªÝ¶·ÝÜ¶è«Þ·¸ÞÝ·é¬ß¸¹ßÞ¸ê­à¹ºàß¹ë®áº»áàºì¯â»¼âá»í°ã¼½ãâ¼î±ä½¾äã½ï²å¾¿åä¾ð³æ¿Àæå¿ñ´çÀÁçæÀòµèÁÂèçÁó¶éÂÃéèÂô·êÃÄêéÃõ¸ëÄÅëêÄö¹ìÅÆìëÅ÷ºíÆÇíìÆø»îÇÈîíÇù¼ïÈÉïîÈú½ðÉÊðïÉû¾ñÊËñðÊü¿òËÌòñËýÀóÌÍóòÌþÁôÍÎôóÍÿÂõÎÏõôÎÃöÏÐöõÏÄ÷ÐÑ÷öÐÅøÑÒø÷ÑùøÒÇúÓÔúûÓÉüÔÕüúÔÊýÕÖýüÕËþÖ×þýÖÌÿ×Øÿþ×	ÍØÙÿØ
ÎÙÚÙÏÚÛÚÐÛÜÛ
ÑÜÝÜÒÝÞÝÓÞßÞÔßàßÕàáàÖ	áâ	á×
âã
	âØãä
ãÙäåäÚ
åæ
åÛæç
æÜçèçÝèéèÞéêéßêëêàëìëáìíìâíîíãîïî äïðï!åðñð"æñòñ#çòóò$èóôó%éôõô&êõöõ'ëö÷ö(ì÷ø÷)í øù ø*î!ùú! ù+ï"úû"!ú,ð#ûü#"û-ñ$üý$#ü.ò%ýþ%$ý/ó&þÿ&%þ0ô'ÿ'&ÿ1õ(('2ö))(3÷**)4ø++*5,+6ú--.7ü//-8ý00/9þ1	10:ÿ2	
21	;3
32
<443=5
54>6
65
?776@887A998B::9C;;:D	<<;E
==<F>>=G??>H
@@?IAA@JBBAKCCBLDDCMEEDNFFEOGGFPH HGQI !IH RJ!"JI!SK"#KJ"TL#$LK#UM$%ML$VN%&NM%WO&'ON&XP'(PO'YQ()QP(ZR)*RQ)[ S*+SR*\!T+,TS+]"U,-UT,^#V-.VU-_$W./WV.`%X/0XW/a&Y01YX0b'Z12ZY1c([23[Z2d)\34\[3e*]45]\4f+^56^]5g_^6h-`78`a7i/b89b`8j0c9:cb9k1d:;dc:l2e;<ed;m3f<=fe<n4g=>gf=o5h>?hg>p6i?@ih?q7j@Aji@r8kABkjAs9lBClkBt:mCDmlCu;nDEnmDv<oEFonEw=pFGpoFx>qGHqpGy?rHIrqHz@sIJsrI{AtJKtsJ|BuKLutK}CvLMvuL~DwMNwvMExNOxwNFyOPyxOGzPQzyPH{QR{zQI|RS|{RJ}ST}|SK~TU~}TLUV~UMVWVNWXWOXYXPYZYQZ[ZR[\[S\]\T]^]U^_^V_`_W`a`XabaYbcbZcdc[ded\efe]fgf^ghgh`ijibjkjcklkdlmlemnmfnon gopo¡hpqp¢iqrq£jrsr¤ksts¥ltut¦m uv u§n¡vw¡ v¨o¢wx¢¡w©p£xy£¢xªq¤yz¤£y«r¥z{¥¤z¬s¦{|¦¥{­t§|}§¦|®u¨}~¨§}¯v©~©¨~°wªª©±x««ª²y¬¬«³z­­¬´{®®­µ|¯¯®¶}°°¯·~±±°¸²²±¹³³²º´´³»µµ´¼¶¶µ½··¶¾¸¸·¿¹¹¸Àºº¹Á»»ºÂ¼¼»Ã½½¼Ä¾¾½Å¿¿¾ÆÀÀ¿ÇÁÁÀÈÂÂÁÉÃÃÂÊÄÄÃËÅÄÌÆÆÇÍÈÈÆÎÉÉÈÏÊÊÉÐË ËÊÑÌ ¡ÌË ÒÍ¡¢ÍÌ¡ÓÎ¢£ÎÍ¢ÔÏ£¤ÏÎ£ÕÐ¤¥ÐÏ¤ÖÑ¥¦ÑÐ¥×Ò¦§ÒÑ¦Ø Ó§¨ÓÒ§Ù¡Ô¨©ÔÓ¨Ú¢Õ©ªÕÔ©Û£Öª«ÖÕªÜ¤×«¬×Ö«Ý¥Ø¬­Ø×¬Þ¦Ù­®ÙØ­ß§Ú®¯ÚÙ®à¨Û¯°ÛÚ¯á©Ü°±ÜÛ°âªÝ±²ÝÜ±ã«Þ²³ÞÝ²ä¬ß³´ßÞ³å­à´µàß´æ®áµ¶áàµç¯â¶·âá¶è°ã·¸ãâ·é±ä¸¹äã¸ê²å¹ºåä¹ë³æº»æåºì´ç»¼çæ»íµè¼½èç¼î¶é½¾éè½ï·ê¾¿êé¾ð¸ë¿Àëê¿ñ¹ìÀÁìëÀòºíÁÂíìÁó»îÂÃîíÂô¼ïÃÄïîÃõ½ðÄÅðïÄö¾ñÅÆñðÅ÷¿òÆÇòñÆøÀóÇÈóòÇùÁôÈÉôóÈúÂõÉÊõôÉûÃöÊËöõÊüÄ÷ËÌ÷öËýø÷ÌþÆùÍÎùúÍÿÈûÎÏûùÎÉüÏÐüûÏÊýÐÑýüÐËþÑÒþýÑÌÿÒÓÿþÒÍÓÔÿÓÎÔÕÔÏÕÖÕÐÖ×ÖÑ×Ø×	ÒØÙØ
ÓÙÚÙÔÚÛÚÕÛÜÛ
Ö	ÜÝ	Ü×
ÝÞ
	ÝØÞß
ÞÙßàßÚ
àá
àÛáâ
áÜâãâÝãäãÞäåäßåæåàæçæáçèçâèéèãéêéäêëêåëìëæìíìçíîíèîïî éïðï!êðñð"ëñòñ#ìòóò$í óô ó%î!ôõ! ô&ï"õö"!õ'ð#ö÷#"ö(ñ$÷ø$#÷)ò%øù%$ø*ó&ùú&%ù+ô'úû'&ú,õ(ûü('û-ö)üý)(ü.÷*ýþ*)ý/+*þ0ù,ÿ,-ÿ1û..,2ü//.3ý00/4þ1105ÿ22163327443855496	65:7	
76	;8
87
<998=:
:9>;
;:
?	<<;@
==<A>>=B??>C
@@?DAA@EBBAFCCBGDDCHEEDIFFEJGGFKHHGLIIHMJJINKKJOLLKPM MLQN !NM RO!"ON!SP"#PO"TQ#$QP#UR$%RQ$V S%&SR%W!T&'TS&X"U'(UT'Y#V()VU(Z$W)*WV)[%X*+XW*\&Y+,YX+]'Z,-ZY,^([-.[Z-_)\./\[.`*]/0]\/a^]0b,_12_`1c.a23a_2d/b34ba3e0c45cb4f1d56dc5g2e67ed6h3f78fe7i4g89gf8j5h9:hg9k6i:;ih:l7j;<ji;m8k<=kj<n9l=>lk=o:m>?ml>p;n?@nm?q<o@Aon@r=pABpoAs>qBCqpBt?rCDrqCu@sDEsrDvAtEFtsEwBuFGutFxCvGHvuGyDwHIwvHzExIJxwI{FyJKyxJ|GzKLzyK}H{LM{zL~I|MN|{MJ}NO}|NK~OP~}OLPQ~PMQRQNRSROSTSPTUTQUVURVWVSWXWTXYXUYZYVZ[ZW[\[X\]\Y]^]Z^_^[_`_\`a`]abab_cdadebefcfgdghehifijgjkhklilmjmnknolopmpqn qro¡rsp¢stq£tur¤uvs¥vwt¦wxu§xyv¨yzw©z{xª{|y«|}z¬}~{­~|®}¯~°±²³´µ¶·¸¹º»¼½¾¿ÀÁÂÃÃÄ½^ÅÅÃ¾+ÆÆÅ¿øÇÇÆÀÅÈÈÇÁÉÉÈÂ_ÊÊÉÃ,ËËÊÄùÌÌËÅÆÍÍÌÆÎ ÎÍÇ`Ï ¡ÏÎ È-Ð¡¢ÐÏ¡ÉúÑ¢£ÑÐ¢ÊÇÒ£¤ÒÑ£ËÓ¤¥ÓÒ¤ÌaÔ¥¦ÔÓ¥Í.Õ¦§ÕÔ¦ÎûÖ§¨ÖÕ§ÏÈ×¨©×Ö¨ÐØ©ªØ×©ÑbÙª«ÙØªÒ/Ú«¬ÚÙ«Óü
Û¬­ÛÚ¬ÔÉ
Ü­®ÜÛ­Õ
Ý®¯ÝÜ®Öd
Þ¯°ÞÝ¯×2
ß°±ßÞ°Ø
à±²àß±ÙÎá²³áà²Úâ³´âá³Ûjã´µãâ´Ü8äµ¶äãµÝå¶·åä¶ÞÔæ·¸æå·ß¢ç¸¹çæ¸àpè¹ºèç¹á>éº»éèºâê»¼êé»ãëê¼äÃì½¾ìí½åÅî¾¿îì¾æÆï¿Àïî¿çÇðÀÁðïÀèÈñÁÂñðÁéÉòÂÃòñÂêÊóÃÄóòÃëËôÄÅôóÄìÌõÅÆõôÅíÍöÆÇöõÆîÎ÷ÇÈ÷öÇïÏøÈÉø÷ÈðÐùÉÊùøÉñÑúÊËúùÊòÒûËÌûúËóÓüÌÍüûÌôÔýÍÎýüÍõÕþÎÏþýÎöÖÿÏÐÿþÏ÷×ÐÑÿÐøØÑÒÑùÙÒÓÒúÚÓÔÓûÛÔÕÔüÜÕÖÕýÝÖ×ÖþÞ×Ø×ÿßØÙØà	ÙÚ	Ùá
ÚÛ
	ÚâÛÜ
ÛãÜÝÜä
ÝÞ
ÝåÞß
Þæßàßçàáàèáâá	éâãâ
êãäãäìåæå
îæçæïçèçðèéèñéêéòêëêóëìëôìíìõíîíöîïî÷ ïð ïø!ðñ! ðù"ñò"!ñú#òó#"òû$óô$#óü%ôõ%$ôý&õö&%õþ'ö÷'&öÿ(÷ø('÷)øù)(ø *ùú*)ù!+úû+*ú",ûü,+û#-üý-,ü$.ýþ.-ý%/þÿ/.þ&0ÿ0/ÿ'110(	221)
332*443+554,
665-776.887/9	980:	
:9	1;
;:
2<<;3=<4>
>?
5@@>6AA@7BBA8CCB9DDC:EED;FFE<GGF=HHG> IIH?!JJI@"KKJA#LLKB$MMLC%NNMD&OONE'PPOF(Q QPG)R !RQ H*S!"SR!I+T"#TS"J,U#$UT#K-V$%VU$L.W%&WV%M/X&'XW&N0Y'(YX'O1Z()ZY(P2[)*[Z)Q3\*+\[*R4]+,]\+S5^,-^],T6_-._^-U7`./`_.V8a/0a`/W9b01ba0X:c12cb1Y;d23dc2Z<e34ed3[fe4\>g56gh5]@i67ig6^Aj78ji7_Bk89kj8`Cl9:lk9aDm:;ml:bEn;<nm;cFo<=on<dGp=>po=eHq>?qp>fIr?@rq?gJs@Asr@hKtABtsAiLuBCutBjMvCDvuCkNwDEwvDlOxEFxwEmPyFGyxFnQzGHzyGoR{HI{zHpS|IJ|{IqT}JK}|JrU~KL~}KsVLM~LtWMNMuXNONvYOPOwZPQPx[QRQy\RSRz]STS{^TUT|_UVU}`VWV~aWXWbXYXcYZYdZ[Ze[\[\g]^]i^_^j_`_k`a`labambcbncdcodedpefeqfgfrghgshihtijiujkjvklkw lm lx¡mn¡ my¢no¢¡nz£op£¢o{¤pq¤£p|¥qr¥¤q}¦rs¦¥r~§st§¦s¨tu¨§t©uv©¨uªvwª©v«wx«ªw¬xy¬«x ­yz­¬y¡®z{®­z¢¯{|¯®{£°|}°¯|¤±}~±°}¥²~²±~¦³³²§´´³¨µµ´©¶¶µª··¶«¸·¬¹¹º­»»¹®¼¼»¯½½¼°¾¾½±¿¿¾²ÀÀ¿³ÁÁÀ´ÂÂÁµÃÃÂ¶ÄÄÃ·ÅÅÄ¸ÆÆÅ¹ÇÇÆºÈÈÇ» ÉÉÈ¼¡ÊÊÉ½¢ËËÊ¾£ÌÌË¿¤ÍÍÌÀ¥ÎÎÍÁ¦ÏÏÎÂ§ÐÐÏÃ¨ÑÑÐÄ©ÒÒÑÅªÓÓÒÆ«Ô ÔÓÇ¬Õ ¡ÕÔ È­Ö¡¢ÖÕ¡É®×¢£×Ö¢Ê¯Ø£¤Ø×£Ë°Ù¤¥ÙØ¤Ì±Ú¥¦ÚÙ¥Í²Û¦§ÛÚ¦Î³Ü§¨ÜÛ§Ï´Ý¨©ÝÜ¨ÐµÞ©ªÞÝ©Ñ¶ßª«ßÞªÒ·à«¬àß«Óáà¬Ô¹â­®âã­Õ»ä®¯äâ®Ö¼å¯°åä¯×½æ°±æå°Ø¾ç±²çæ±Ù¿è²³èç²ÚÀé³´éè³ÛÁê´µêé´ÜÂëµ¶ëêµÝÃì¶·ìë¶ÞÄí·¸íì·ßÅî¸¹îí¸àÆï¹ºïî¹áÇðº»ðïºâÈñ»¼ñð»ãÉò¼½òñ¼äÊó½¾óò½åËô¾¿ôó¾æÌõ¿Àõô¿çÍöÀÁöõÀèÎ÷ÁÂ÷öÁéÏøÂÃø÷ÂêÐùÃÄùøÃëÑúÄÅúùÄìÒûÅÆûúÅíÓüÆÇüûÆîÔýÇÈýüÇïÕþÈÉþýÈðÖÿÉÊÿþÉñ×ÊËÿÊòØËÌËóÙÌÍÌôÚÍÎÍõÛÎÏÎöÜÏÐÏ÷ÝÐÑÐøÞÑÒÑùßÒÓÒúà	ÓÔ	Óû
	ÔüâÕÖÕýä
Ö×
Öþå×Ø
×ÿæØÙØçÙÚÙèÚÛÚéÛÜÛêÜÝÜëÝÞÝìÞßÞíßàßîàáàïáâá	ðâãâ
ñãäãòäåäóåæå
ôæçæõçèçöèéè÷ éê éø!êë! êù"ëì"!ëú#ìí#"ìû$íî$#íü%îï%$îý&ïð&%ïþ'ðñ'&ðÿ(ñò('ñ)òó)(ò*óô*)ó+ôõ+*ô,õö,+õ-ö÷-,ö.÷ø.-÷/øù/.ø 0ùú0/ù!1úû10ú"	2ûü21û#32ü$4ýþ45ý%
6þÿ64þ&7ÿ76ÿ'887(998)::9*;;:+<<;,==<->>=.??>/@	@?0A	
A@	1B
BA
2CCB3D
DC4E
ED
5FFE6GGF7HHG8 IIH9!JJI:"KKJ;#LLK<$MML=%NNM>&OON?'PPO@(QQPA)RRQB*SSRC+TTSD,UUTE-VVUF.W WVG/X !XW H0Y!"YX!I1Z"#ZY"J2[#$[Z#K\[$L4]%&]^%M6_&'_]&N7`'(`_'O8a()a`(P9b)*ba)Q:c*+cb*R;d+,dc+S<e,-ed,T=f-.fe-U>g./gf.V?h/0hg/W@i01ih0XAj12ji1YBk23kj2ZCl34lk3[Dm45ml4\En56nm5]Fo67on6^Gp78po7_Hq89qp8`Ir9:rq9aJs:;sr:bKt;<ts;cLu<=ut<dMv=>vu=eNw>?wv>fOx?@xw?gPy@Ayx@hQzABzyAiR{BC{zBjS|CD|{CkT}DE}|DlU~EF~}EmVFG~FnWGHGoXHIHpYIJIqZJKJr[KLKsLt]MNMu_NONv`OPOwaPQPxbQRQycRSRzdSTS{eTUT|fUVU}gVWV~hWXWiXYXjYZYkZ[Zl[\[m\]\n]^]o^_^p_`_q`a`rabasbcbtcdcudedvefew fg fx¡gh¡ gy¢hi¢¡hz£ij£¢i{¤jk¤£j|¥kl¥¤k}¦lm¦¥l~§mn§¦m¨no¨§n©op©¨oªpqª©p«qr«ªq¬rs¬«r­st­¬s®­t¯uv¯°u±vw±¯v²wx²±w³xy³²x ´yz´³y¡µz{µ´z¢¶{|¶µ{£·|}·¶|¤¸}~¸·}¥¹~¹¸~¦ºº¹§»»º¨¼¼»©½½¼ª¾¾½«¿¿¾¬ÀÀ¿­ÁÁÀ®ÂÂÁ¯ÃÃÂ°ÄÄÃ±ÅÅÄ²ÆÆÅ³ÇÇÆ´ÈÈÇµ ÉÉÈ¶¡ÊÊÉ·¢ËËÊ¸£ÌÌË¹¤ÍÍÌº¥ÎÎÍ»¦ÏÏÎ¼§ÐÐÏ½¨ÑÑÐ¾©ÒÒÑ¿ªÓÓÒÀ«ÔÔÓÁ¬ÕÕÔÂ­ÖÖÕÃ×ÖÄ¯ØØÙÅ±ÚÚØÆ²Û ÛÚÇ³Ü ¡ÜÛ È´Ý¡¢ÝÜ¡ÉµÞ¢£ÞÝ¢Ê¶ß£¤ßÞ£Ë·à¤¥àß¤Ì¸á¥¦áà¥Í¹â¦§âá¦Îºã§¨ãâ§Ï»ä¨©äã¨Ð¼å©ªåä©Ñ½æª«æåªÒ¾ç«¬çæ«Ó¿è¬­èç¬ÔÀé­®éè­ÕÁê®¯êé®ÖÂë¯°ëê¯×Ãì°±ìë°ØÄí±²íì±ÙÅî²³îí²ÚÆï³´ïî³ÛÇð´µðï´ÜÈñµ¶ñðµÝÉò¶·òñ¶ÞÊó·¸óò·ßËô¸¹ôó¸àÌõ¹ºõô¹áÍöº»öõºâÎ÷»¼÷ö»ãÏø¼½ø÷¼äÐù½¾ùø½åÑú¾¿úù¾æÒû¿Àûú¿çÓüÀÁüûÀèÔýÁÂýüÁéÕþÂÃþýÂêÖÿÃÄÿþÃëÿÄìØÅÆÅíÚÆÇÆîÛÇÈÇïÜÈÉÈðÝÉÊÉñÞÊËÊòßËÌËóà	ÌÍ	Ìôá
ÍÎ
	ÍõâÎÏ
ÎöãÏÐÏ÷ä
ÐÑ
ÐøåÑÒ
ÑùæÒÓÒúçÓÔÓûèÔÕÔüéÕÖÕýêÖ×Öþë×Ø×ÿìØÙØíÙÚÙîÚÛÚïÛÜÛðÜÝÜñÝÞÝòÞßÞóßàßôàáàõáâá	öâãâ
÷ ãä ãø!äå! äù"åæ"!å
ú#æç#"æû$çè$#çü%èé%$èý&éê&%éþ'êë'&êÿ(ëì('ë)(ì*íî*+í,îï,*î-ïð-,ï.ðñ.-ð/ñò/.ñ0òó0/ò1óô10ó	2ôõ21ô
3õö32õ4ö÷43ö5÷ø54÷
6øù65ø 7ùú76ù!8úû87ú"9ûü98û#:üý:9ü$;ýþ;:ý%<þÿ<;þ&=ÿ=<ÿ'>>=(??>)@@?*AA@+BBA,CCB-DDC.EED/F	FE0G	
GF	1H
HG
2 IIH3!J
JI4"K
KJ
5#LLK6$MML7%NNM8&OON9'PPO:(QQP;RQ<*SST=,UUS>-VVU?.WWV@/XXWA0YYXB1ZZYC2[[ZD3\\[E4]]\F5^ ^]G6_ !_^ H7`!"`_!I8a"#a`"J9b#$ba#K:c$%cb$L;d%&dc%M<e&'ed&N=f'(fe'O>g()gf(P?h)*hg)Q@i*+ih*RAj+,ji+SBk,-kj,TCl-.lk-UDm./ml.VEn/0nm/WFo01on0XGp12po1YHq23qp2ZIr34rq3[Js45sr4\Kt56ts5]Lu67ut6^Mv78vu7_Nw89wv8`Ox9:xw9aPy:;yx:bQz;<zy;c{z<dS|=>|}=eU~>?~|>fV?@~?gW@A@hXABAiYBCBjZCDCk[DEDl\EFEm]FGFn^GHGo_HIHp`IJIqaJKJrbKLKscLMLtdMNMueNONvfOPOwgPQPxhQRQyiRSRzjSTS{kTUT|lUVU}mVWV~nWXWoXYXpYZYqZ[Zr[\[s\]\t]^]u^_^v_`_w `a `x¡ab¡ ay¢bc¢¡bz£cd£¢c¤£d|¥ef¥¦e~§fg§¥f¨gh¨§g©hi©¨hªijª©i«jk«ªj¬kl¬«k­lm­¬l®mn®­m¯no¯®n°op°¯o±pq±°p²qr²±q³rs³²r´st´³sµtuµ´t¶uv¶µu·vw·¶v¸wx¸·w¹xy¹¸x ºyzº¹y¡»z{»ºz¢¼{|¼»{£½|}½¼|¤¾}~¾½}¥¿~¿¾~¦ÀÀ¿§ÁÁÀ¨ÂÂÁ©ÃÃÂªÄÄÃ«ÅÅÄ¬ÆÆÅ­ÇÇÆ®ÈÈÇ¯ ÉÉÈ°¡ÊÊÉ±¢ËËÊ²£ÌÌË³ÍÌ´¥ÎÎÏµ§ÐÐÎ¶¨ÑÑÐ·©ÒÒÑ¸ªÓÓÒ¹«ÔÔÓº¬ÕÕÔ»­ÖÖÕ¼®××Ö½¯ØØ×¾°ÙÙØ¿±ÚÚÙÀ²ÛÛÚÁ³ÜÜÛÂ´ÝÝÜÃµÞÞÝÄ¶ßßÞÅ·ààßÆ¸á áàÇ¹â ¡âá Èºã¡¢ãâ¡É»ä¢£äã¢Ê¼å£¤åä£Ë½æ¤¥æå¤Ì¾ç¥¦çæ¥Í¿è¦§èç¦ÎÀé§¨éè§ÏÁê¨©êé¨ÐÂë©ªëê©ÑÃìª«ìëªÒÄí«¬íì«ÓÅî¬­îí¬ÔÆï­®ïî­ÕÇð®¯ðï®ÖÈñ¯°ñð¯×Éò°±òñ°ØÊó±²óò±ÙËô²³ôó²ÚÌõ³´õô³Ûöõ´ÜÎ÷µ¶÷øµÝÐù¶·ù÷¶ÞÑú·¸úù·ßÒû¸¹ûú¸àÓü¹ºüû¹áÔýº»ýüºâÕþ»¼þý»ãÖÿ¼½ÿþ¼ä×½¾ÿ½åØ¾¿¾æÙ¿À¿çÚÀÁÀèÛÁÂÁéÜÂÃÂêÝÃÄÃëÞÄÅÄìßÅÆÅíà	ÆÇ	Æîá
ÇÈ
	ÇïâÈÉ
ÈðãÉÊÉñä
ÊË
ÊòåËÌ
ËóæÌÍÌôçÍÎÍõèÎÏÎöéÏÐÏ÷êÐÑÐøëÑÒÑùìÒÓÒúíÓÔÓûîÔÕÔüïÕÖÕýðÖ×Öþñ×Ø×ÿòØÙØóÙÚÙôÚÛÚõÛÜÛÜ÷ ÝÞ !Ýù"Þß" Þú#ßà#"ßû$àá$#àü%áâ%$á	ý&âã&%â
þ'ãä'&ãÿ(äå('ä)åæ)(å
*æç*)æ+çè+*ç,èé,+è-éê-,é.êë.-ê/ëì/.ë0ìí0/ì1íî10í	2îï21î
3ïð32ï4ðñ43ð5ñò54ñ
6òó65ò7óô76ó8ôõ87ô9õö98õ:ö÷:9ö;÷ø;:÷<øù<;ø =ùú=<ù!>úû>=ú"?ûü?>û#@üý@?ü$AýþA@ý%BþÿBAþ&CÿCBÿ'DDC(EED)FFE*GGF+HG, IIJ-"KKI.#LLK/$M	ML0%N	
NM	1&O
ON
2'PPO3(Q
QP4)R
RQ
5*SSR6+TTS7,UUT8-VVU9.WWV:/XXW;0YYX<1ZZY=2[[Z>3\\[?4]]\@5^^]A6__^B7``_C8aa`D9bbaE:ccbF;d dcG<e !ed H=f!"fe!I>g"#gf"J?h#$hg#K@i$%ih$LAj%&ji%MBk&'kj&NCl'(lk'ODm()ml(PEn)*nm)QFo*+on*RGp+,po+Sqp,TIr-.rs-UKt./tr.VLu/0ut/WMv01vu0XNw12wv1YOx23xw2ZPy34yx3[Qz45zy4\R{56{z5]S|67|{6^T}78}|7_U~89~}8`V9:~9aW:;:bX;<;cY<=<dZ=>=e[>?>f\?@?g]@A@h^ABAi_BCBj`CDCkaDEDlbEFEmcFGFndGHGoeHIHpfIJIqgJKJrhKLKsiLMLtjMNMukNONvlOPOwmPQPxnQRQyoRSRzpSTS{T|rUVU}tVWV~uWXWvXYXw YZ Yx¡Z[¡ Zy¢[\¢¡[z£\]£¢\{¤]^¤£]|¥^_¥¤^}¦_`¦¥_~§`a§¦`¨ab¨§a©bc©¨bªcdª©c«de«ªd¬ef¬«e­fg­¬f®gh®­g¯hi¯®h°ij°¯i±jk±°j²kl²±k³lm³²l´mn´³mµnoµ´n¶op¶µo·pq·¶p¸qr¸·q¹rs¹¸rºstº¹s»tu»ºt¼uv¼»u½vw½¼v¾wx¾½w¿xy¿¾x ÀyzÀ¿y¡Áz{ÁÀz¢Â{|ÂÁ{£ÃÂ|¤Ä}~ÄÅ}¥Æ~ÆÄ~¦ÇÇÆ§ÈÈÇ¨ ÉÉÈ©¡ÊÊÉª¢ËËÊ«£ÌÌË¬¤ÍÍÌ­¥ÎÎÍ®¦ÏÏÎ¯§ÐÐÏ°¨ÑÑÐ±©ÒÒÑ²ªÓÓÒ³«ÔÔÓ´¬ÕÕÔµ­ÖÖÕ¶®××Ö·¯ØØ×¸°ÙÙØ¹±ÚÚÙº²ÛÛÚ»³ÜÜÛ¼´ÝÝÜ½µÞÞÝ¾¶ßßÞ¿·ààßÀ¸ááàÁ¹ââáÂºããâÃ»ääãÄ¼ååäÅ½ææåÆ¾ç çæÇ¿è ¡èç ÈÀé¡¢éè¡ÉÁê¢£êé¢ÊÂë£¤ëê£Ëìë¤ÌÄí¥¦íî¥ÍÆï¦§ïí¦ÎÇð§¨ðï§ÏÈñ¨©ñð¨ÐÉò©ªòñ©ÑÊóª«óòªÒËô«¬ôó«ÓÌõ¬­õô¬ÔÍö­®öõ­ÕÎ÷®¯÷ö®ÖÏø¯°ø÷¯×Ðù°±ùø°ØÑú±²úù±ÙÒû²³ûú²ÚÓü³´üû³ÛÔý´µýü´ÜÕþµ¶þýµÝÖÿ¶·ÿþ¶Þ×·¸ÿ·ßØ¸¹¸àÙ¹º¹áÚº»ºâÛ»¼»ãÜ¼½¼äÝ½¾½åÞ¾¿¾æß¿À¿çà	ÀÁ	Àèá
ÁÂ
	ÁéâÂÃ
ÂêãÃÄÃëä
ÄÅ
ÄìåÅÆ
ÅíæÆÇÆîçÇÈÇïèÈÉÈðéÉÊÉñêÊËÊòëËÌËóÌôíÍÎÍõïÎÏÎöðÏÐÏ÷ñÐÑÐøòÑÒÑùóÒÓÒúôÓÔÓûõÔÕÔüöÕÖÕý÷ Ö× Öþø!×Ø! ×ÿù"ØÙ"!Øú#ÙÚ#"Ùû$ÚÛ$#Úü%ÛÜ%$Ûý&ÜÝ&%Üþ'ÝÞ'&Ýÿ(Þß('Þ)ßà)(ß*àá*)à+áâ+*á	,âã,+â
-ãä-,ã.äå.-ä/åæ/.å
0æç0/æ1çè10ç	2èé21è
3éê32é4êë43ê5ëì54ë
6ìí65ì7íî76í8îï87î9ïð98ï:ðñ:9ð;ñò;:ñ<òó<;ò=óô=<ó>=ô?õö?@õAö÷A?öB÷øBA÷CøùCBø DùúDCù!EúûEDú"FûüFEû#GüýGFü$HýþHGý% IþÿIHþ&!JÿJIÿ'"KKJ(#LLK)$MML*%NNM+&OON,'PPO-(QQP.)RRQ/*S	SR0+T	
TS	1,U
UT
2-VVU3.W
WV4/X
XW
50YYX61ZZY72[[Z83\\[94]]\:5^^];6__^<7``_=8aa`>9bba?:ccb@;ddcA<eedB=ffeCgfD?hhiEAjjhFBk kjGCl !lk HDm!"ml!IEn"#nm"JFo#$on#KGp$%po$LHq%&qp%MIr&'rq&NJs'(sr'OKt()ts(PLu)*ut)QMv*+vu*RNw+,wv+SOx,-xw,TPy-.yx-UQz./zy.VR{/0{z/WS|01|{0XT}12}|1YU~23~}2ZV34~3[W454\X565]Y676^Z787_[898`\9:9a]:;:b^;<;c_<=<d`=>=ea>?>fb?@?gc@A@hdABAieBCBjfCDCkDlhEFEmjFGFnkGHGolHIHpmIJIqnJKJroKLKspLMLtqMNMurNONvsOPOwtPQPxuQRQyvRSRzw ST S{x¡TU¡ T|y¢UV¢¡U}z£VW£¢V~{¤WX¤£W|¥XY¥¤X}¦YZ¦¥Y~§Z[§¦Z¨[\¨§[©\]©¨\ª]^ª©]«^_«ª^¬_`¬«_­`a­¬`®ab®­a¯bc¯®b°cd°¯c±de±°d²ef²±e³fg³²f´gh´³gµhiµ´h¶ij¶µi·jk·¶j¸kl¸·k¹¸lºmnº»m¼no¼ºn½op½¼o¾pq¾½p¿qr¿¾qÀrsÀ¿rÁstÁÀsÂtuÂÁtÃuvÃÂuÄvwÄÃvÅwxÅÄwÆxyÆÅx ÇyzÇÆy¡Èz{ÈÇz¢ É{|ÉÈ{£¡Ê|}ÊÉ|¤¢Ë}~ËÊ}¥£Ì~ÌË~¦¤ÍÍÌ§¥ÎÎÍ¨¦ÏÏÎ©§ÐÐÏª¨ÑÑÐ«©ÒÒÑ¬ªÓÓÒ­«ÔÔÓ®¬ÕÕÔ¯­ÖÖÕ°®××Ö±¯ØØ×²°ÙÙØ³±ÚÚÙ´²ÛÛÚµ³ÜÜÛ¶´ÝÝÜ·µÞÞÝ¸¶ßßÞ¹·ààßº¸ááà»âá¼ºããä½¼ååã¾½ææå¿¾ççæÀ¿èèçÁÀééèÂÁêêéÃÂëëêÄÃììëÅÄííìÆÅî îíÇÆï ¡ïî ÈÇð¡¢ðï¡ÉÈñ¢£ñð¢ÊÉò£¤òñ£ËÊó¤¥óò¤ÌËô¥¦ôó¥ÍÌõ¦§õô¦ÎÍö§¨öõ§ÏÎ÷¨©÷ö¨ÐÏø©ªø÷©ÑÐùª«ùøªÒÑú«¬úù«ÓÒû¬­ûú¬ÔÓü­®üû­ÕÔý®¯ýü®ÖÕþ¯°þý¯×Öÿ°±ÿþ°Ø×±²ÿ±ÙØ²³²ÚÙ³´³ÛÚ´µ´ÜÛµ¶µÝÜ¶·¶ÞÝ·¸·ßÞ¸¹¸àß¹º¹áà	º»	ºâá
»¼
	»ã
¼äã½¾
½åå¾¿¾ææ¿À¿ççÀÁÀèèÁÂÁééÂÃÂêêÃÄÃëëÄÅÄììÅÆÅííÆÇÆîîÇÈÇïïÈÉÈððÉÊÉññÊËÊòòËÌËóóÌÍÌôôÍÎÍõõÎÏÎööÏÐÏ÷÷ ÐÑ Ðøø!ÑÒ! Ñùù"ÒÓ"!Òúú#ÓÔ#"Óûû$ÔÕ$#Ôüü%ÕÖ%$Õýý&Ö×&%Öþþ'×Ø'&×ÿÿ(ØÙ('Ø)ÙÚ)(Ù*ÚÛ*)Ú+ÛÜ+*Û,ÜÝ,+Ü-ÝÞ-,Ý.Þß.-Þ/ßà/.ß0àá0/à1áâ10á		2âã21â

3ãä32ã43ä5åæ56å
7æç75æ8çè87ç9èé98è:éê:9é;êë;:ê<ëì<;ë=ìí=<ì>íî>=í?îï?>î@ïð@?ïAðñA@ðBñòBAñCòóCBòDóôDCóEôõEDôFõöFEõGö÷GFöH÷øHG÷ IøùIHø !JùúJIù!"KúûKJú"#LûüLKû#$MüýMLü$%NýþNMý%&OþÿONþ&'PÿPOÿ'(QQP()RRQ)*SSR*+TTS+,UUT,-VVU-.WWV./XXW/0Y	YX01Z	
ZY	12[
[Z
23\\[3]\45^
^_
57``^68aa`79bba8:ccb9;ddc:<eed;=ffe<>ggf=?hhg>@iih?Ajji@BkkjACllkBDmmlCEnnmDFoonEGppoFHq qpGIr !rq HJs!"sr!IKt"#ts"JLu#$ut#KMv$%vu$LNw%&wv%MOx&'xw&NPy'(yx'OQz()zy(PR{)*{z)QS|*+|{*RT}+,}|+SU~,-~},TV-.~-UW./.VX/0/WY010XZ121Y[232Z\343[4\^565]`676^a787_b898`c9:9ad:;:be;<;cf<=<dg=>=eh>?>fi?@?gj@A@hkABAilBCBjmCDCknDEDloEFEmpFGFnqGHGorHIHpsIJIqtJKJruKLKsvLMLtw MN Mux¡NO¡ Nvy¢OP¢¡Owz£PQ£¢Px{¤QR¤£Qy|¥RS¥¤Rz}¦ST¦¥S{~§TU§¦T|¨UV¨§U}©VW©¨V~ªWXª©W«XY«ªX¬YZ¬«Y­Z[­¬Z®[\®­[¯®\°]^°±]²^_²°^³_`³²_´`a´³`µabµ´a¶bc¶µb·cd·¶c¸de¸·d¹ef¹¸eºfgº¹f»gh»ºg¼hi¼»h½ij½¼i¾jk¾½j¿kl¿¾kÀlmÀ¿lÁmnÁÀmÂnoÂÁnÃopÃÂoÄpqÄÃpÅqrÅÄqÆrsÆÅrÇstÇÆsÈtuÈÇt ÉuvÉÈu¡ÊvwÊÉv¢ËwxËÊw£ÌxyÌËx ¤ÍyzÍÌy¡¥Îz{ÎÍz¢¦Ï{|ÏÎ{£§Ð|}ÐÏ|¤¨Ñ}~ÑÐ}¥©Ò~ÒÑ~¦ªÓÓÒ§«ÔÔÓ¨¬ÕÕÔ©­ÖÖÕª®××Ö«Ø×¬°ÙÙÚ­²ÛÛÙ®³ÜÜÛ¯´ÝÝÜ°µÞÞÝ±¶ßßÞ²·ààß³¸ááà´¹ââáµºããâ¶»ääã·¼ååä¸½ææå¹¾ççæº¿èèç»Àééè¼Áêêé½Âëëê¾Ãììë¿ÄííìÀÅîîíÁÆïïîÂÇððïÃÈññðÄÉòòñÅÊóóòÆËô ôóÇÌõ ¡õô ÈÍö¡¢öõ¡ÉÎ÷¢£÷ö¢ÊÏø£¤ø÷£ËÐù¤¥ùø¤ÌÑú¥¦úù¥ÍÒû¦§ûú¦ÎÓü§¨üû§ÏÔý¨©ýü¨ÐÕþ©ªþý©ÑÖÿª«ÿþªÒ×«¬ÿ«Ó¬ÔÙ­®­ÕÛ®¯®ÖÜ¯°¯×Ý°±°ØÞ±²±Ùß²³²Úà	³´	³Ûá
´µ
	´Üâµ¶
µÝã¶·¶Þä
·¸
·ßå¸¹
¸àæ¹º¹áçº»ºâè»¼»ãé¼½¼äê½¾½åë¾¿¾æì¿À¿çíÀÁÀèîÁÂÁéïÂÃÂêðÃÄÃëñÄÅÄìòÅÆÅíóÆÇÆîôÇÈÇïõÈÉÈðöÉÊÉñ÷ ÊË Êòø!ËÌ! Ëóù"ÌÍ"!Ìôú#ÍÎ#"Íõû$ÎÏ$#Îöü%ÏÐ%$Ï÷ý&ÐÑ&%Ðøþ'ÑÒ'&Ñùÿ(ÒÓ('Òú)ÓÔ)(Óû*)Ôü+ÕÖ+,Õý-Ö×-+Öþ.×Ø.-×ÿ/ØÙ/.Ø0ÙÚ0/Ù1ÚÛ10Ú	2ÛÜ21Û
3ÜÝ32Ü4ÝÞ43Ý5Þß54Þ
6ßà65ß7àá76à8áâ87á	9âã98â
:ãä:9ã;äå;:ä<åæ<;å
=æç=<æ>çè>=ç?èé?>è@éê@?éAêëA@êBëìBAëCìíCBìDíîDCíEîïEDîFïðFEïGðñGFðHñòHGñ IòóIHò!JóôJIó"KôõKJô#LõöLKõ$Mö÷MLö%N÷øNM÷&OøùONø 'PùúPOù!(QúûQPú")RûüRQû#SRü$+TýþTUý%-VþÿVTþ&.WÿWVÿ'/XXW(0YYX)1ZZY*2[[Z+3\\[,4]]\-5^^].6__^/7`	`_08a	
a`	19b
ba
2:ccb3;d
dc4<e
ed
5=ffe6>ggf7?hhg8@iih9Ajji:Bkkj;Cllk<Dmml=Ennm>Foon?Gppo@HqqpAIrrqBJssrCKttsDLuutEMvvuFNw wvGOx !xw HPy!"yx!IQz"#zy"JR{#${z#K|{$LT}%&}~%MV&'}&NW'('OX()(PY)*)QZ*+*R[+,+S\,-,T]-.-U^./.V_/0/W`010Xa121Yb232Zc343[d454\e565]f676^g787_h898`i9:9aj:;:bk;<;cl<=<dm=>=en>?>fo?@?gp@A@hqABAirBCBjsCDCktDEDluEFEmvFGFnw GH Gox¡HI¡ Hpy¢IJ¢¡Iqz£JK£¢Jr{¤KL¤£Ks¥¤Lt}¦MN¦§Mu¨NO¨¦Nv©OP©¨OwªPQª©Px«QR«ªQy¬RS¬«Rz­ST­¬S{®TU®­T|¯UV¯®U}°VW°¯V~±WX±°W²XY²±X³YZ³²Y´Z[´³Zµ[\µ´[¶\]¶µ\·]^·¶]¸^_¸·^¹_`¹¸_º`aº¹`»ab»ºa¼bc¼»b½cd½¼c¾de¾½d¿ef¿¾eÀfgÀ¿fÁghÁÀgÂhiÂÁhÃijÃÂiÄjkÄÃjÅklÅÄkÆlmÆÅlÇmnÇÆmÈnoÈÇn ÉopÉÈo¡ÊpqÊÉp¢ËqrËÊq£ÌrsÌËr¤ÍstÍÌsÎÍt¦ÏuvÏÐu¨ÑvwÑÏv©ÒwxÒÑwªÓxyÓÒx «ÔyzÔÓy¡¬Õz{ÕÔz¢­Ö{|ÖÕ{£®×|}×Ö|¤¯Ø}~Ø×}¥°Ù~ÙØ~¦±ÚÚÙ§²ÛÛÚ¨³ÜÜÛ©´ÝÝÜªµÞÞÝ«¶ßßÞ¬·ààß­¸ááà®¹ââá¯ºããâ°»ääã±¼ååä²½ææå³¾ççæ´¿èèçµÀééè¶Áêêé·Âëëê¸Ãììë¹ÄííìºÅîîí»Æïïî¼Çððï½Èññð¾Éòòñ¿ÊóóòÀËôôóÁÌõõôÂÍööõÃ÷öÄÏøøùÅÑúúøÆÒû ûúÇÓü ¡üû ÈÔý¡¢ýü¡ÉÕþ¢£þý¢ÊÖÿ£¤ÿþ£Ë×¤¥ÿ¤ÌØ¥¦¥ÍÙ¦§¦ÎÚ§¨§ÏÛ¨©¨ÐÜ©ª©ÑÝª«ªÒÞ«¬«Óß¬­¬Ôà	­®	­Õá
®¯
	®Öâ¯°
¯×ã°±°Øä
±²
±Ùå²³
²Úæ³´³Ûç´µ´Üèµ¶µÝé¶·¶Þê·¸·ßë¸¹¸àì¹º¹áíº»ºâî»¼»ãï¼½¼äð½¾½åñ¾¿¾æò¿À¿çóÀÁÀèôÁÂÁéõÂÃÂêöÃÄÃë Äìø!ÅÆ!"Åíú#ÆÇ#!Æîû$ÇÈ$#Çïü%ÈÉ%$Èðý&ÉÊ&%Éñþ'ÊË'&Êòÿ(ËÌ('Ëó)ÌÍ)(Ìô*ÍÎ*)Íõ+ÎÏ+*Îö,ÏÐ,+Ï÷-ÐÑ-,Ðø.ÑÒ.-Ñù/ÒÓ/.Òú0ÓÔ0/Óû1ÔÕ10Ôü	2ÕÖ21Õý
3Ö×32Öþ4×Ø43×ÿ5ØÙ54Ø
6ÙÚ65Ù7ÚÛ76Ú8ÛÜ87Û9ÜÝ98Ü:ÝÞ:9Ý;Þß;:Þ<ßà<;ß=àá=<à>áâ>=á	?âã?>â
@ãä@?ãAäåA@äBåæBAå
CæçCBæDçèDCçEèéEDèFéêFEéGêëGFêHëìHGëIHì!JíîJKí#LîïLJî$MïðMLï%NðñNMð&OñòONñ'PòóPOò(QóôQPó)RôõRQô*SõöSRõ+Tö÷TSö,U÷øUT÷-VøùVUø .WùúWVù!/XúûXWú"0YûüYXû#1ZüýZYü$2[ýþ[Zý%3\þÿ\[þ&4]ÿ]\ÿ'5^^](6__^)7``_*8aa`+9bba,:ccb-;ddc.<eed/=f	fe0>g	
gf	1?h
hg
2@iih3Aj
ji4Bk
kj
5Cllk6Dmml7Ennm8Foon9Gppo:Hqqp;rq<Jsst=Luus>Mvvu?Nwwv@OxxwAPyyxBQzzyCR{{zDS||{ET}}|FU~ ~}GV !~ HW!"!IX"#"JY#$#KZ$%$L[%&%M\&'&N]'('O^()(P_)*)Q`*+*Ra+,+Sb,-,Tc-.-Ud./.Ve/0/Wf010Xg121Yh232Zi343[j454\k565]l676^m787_n898`o9:9ap:;:bq;<;c<ds=>=eu>?>fv?@?gw @A @hx¡AB¡ Aiy¢BC¢¡Bjz£CD£¢Ck{¤DE¤£Dl|¥EF¥¤Em}¦FG¦¥Fn~§GH§¦Go¨HI¨§Hp©IJ©¨IqªJKª©Jr«KL«ªKs¬LM¬«Lt­MN­¬Mu®NO®­Nv¯OP¯®Ow°PQ°¯Px±QR±°Qy²RS²±Rz³ST³²S{´TU´³T|µUVµ´U}¶VW¶µV~·WX·¶W¸XY¸·X¹YZ¹¸YºZ[º¹Z»[\»º[¼\]¼»\½]^½¼]¾^_¾½^¿_`¿¾_À`aÀ¿`ÁabÁÀaÂbcÂÁbÃcdÃÂcÄÃdÅefÅÆeÇfgÇÅfÈghÈÇg ÉhiÉÈh¡ÊijÊÉi¢ËjkËÊj£ÌklÌËk¤ÍlmÍÌl¥ÎmnÎÍm¦ÏnoÏÎn§ÐopÐÏo¨ÑpqÑÐp©ÒqrÒÑqªÓrsÓÒr«ÔstÔÓs¬ÕtuÕÔt­ÖuvÖÕu®×vw×Öv¯ØwxØ×w°ÙxyÙØx ±ÚyzÚÙy¡²Ûz{ÛÚz¢³Ü{|ÜÛ{£´Ý|}ÝÜ|¤µÞ}~ÞÝ}¥¶ß~ßÞ~¦·ààß§¸ááà¨¹ââá©ºããâª»ääã«¼ååä¬½ææå­¾ççæ®¿èèç¯Àééè°Áêêé±Âëëê²Ãììë³íì´ÅîîïµÇððî¶Èññð·Éòòñ¸Êóóò¹ËôôóºÌõõô»Íööõ¼Î÷÷ö½Ïøø÷¾Ðùùø¿ÑúúùÀÒûûúÁÓüüûÂÔýýüÃÕþþýÄÖÿÿþÅ×ÿÆØ ÇÙ ¡ ÈÚ¡¢¡ÉÛ¢£¢ÊÜ£¤£ËÝ¤¥¤ÌÞ¥¦¥Íß¦§¦Îà	§¨	§Ïá
¨©
	¨Ðâ©ª
©Ñãª«ªÒä
«¬
«Óå¬­
¬Ôæ­®­Õç®¯®Öè¯°¯×é°±°Øê±²±Ùë²³²Úì³´³Û´Üîµ¶µÝð¶·¶Þñ·¸·ßò¸¹¸àó¹º¹áôº»ºâõ»¼»ãö¼½¼ä÷ ½¾ ½åø!¾¿! ¾æù"¿À"!¿çú#ÀÁ#"Àèû$ÁÂ$#Áéü%ÂÃ%$Âêý&ÃÄ&%Ãëþ'ÄÅ'&Äìÿ(ÅÆ('Åí)ÆÇ)(Æî*ÇÈ*)Çï+ÈÉ+*Èð,ÉÊ,+Éñ-ÊË-,Êò.ËÌ.-Ëó/ÌÍ/.Ìô0ÍÎ0/Íõ1ÎÏ10Îö	2ÏÐ21Ï÷
3ÐÑ32Ðø4ÑÒ43Ñù5ÒÓ54Òú
6ÓÔ65Óû7ÔÕ76Ôü8ÕÖ87Õý9Ö×98Öþ:×Ø:9×ÿ;ØÙ;:Ø<ÙÚ<;Ù=ÚÛ=<Ú>ÛÜ>=Û?>Ü@ÝÞ@AÝBÞßB@ÞCßàCBßDàáDCàEáâEDá	FâãFEâ
GãäGFãHäåHGä IåæIHå
!JæçJIæ"KçèKJç#LèéLKè$MéêMLé%NêëNMê&OëìONë'PìíPOì(QíîQPí)RîïRQî*SïðSRï+TðñTSð,UñòUTñ-VòóVUò.WóôWVó/XôõXWô0YõöYXõ1Zö÷ZYö2[÷ø[Z÷3\øù\[ø 4]ùú]\ù!5^úû^]ú"6_ûü_^û#7`üý`_ü$8aýþa`ý%9bþÿbaþ&:cÿcbÿ';ddc(<eed)=ffe*>ggf+hg,@iij-Bkki.Cllk/Dm	ml0En	
nm	1Fo
on
2Gppo3Hq
qp4Ir
rq
5Jssr6Ktts7Luut8Mvvu9Nwwv:Oxxw;Pyyx<Qzzy=R{{z>S||{?T}}|@U~~}AV~BWCXDYEZF[ G\ ! H]!"!I^"#"J_#$#K`$%$La%&%Mb&'&Nc'('Od()(Pe)*)Qf*+*Rg+,+S,Ti-.-Uk./.Vl/0/Wm010Xn121Yo232Zp343[q454\r565]s676^t787_u898`v9:9aw :; :bx¡;<¡ ;cy¢<=¢¡<dz£=>£¢=e{¤>?¤£>f|¥?@¥¤?g}¦@A¦¥@h~§AB§¦Ai¨BC¨§Bj©CD©¨CkªDEª©Dl«EF«ªEm¬FG¬«Fn­GH­¬Go®HI®­Hp¯IJ¯®Iq°JK°¯Jr±KL±°Ks²LM²±Lt³MN³²Mu´NO´³NvµOPµ´Ow¶PQ¶µPx·QR·¶Qy¸RS¸·Rz¹ST¹¸S{º¹T|»UV»¼U}½VW½»V~¾WX¾½W¿XY¿¾XÀYZÀ¿YÁZ[ÁÀZÂ[\ÂÁ[Ã\]ÃÂ\Ä]^ÄÃ]Å^_ÅÄ^Æ_`ÆÅ_Ç`aÇÆ`ÈabÈÇa ÉbcÉÈb¡ÊcdÊÉc¢ËdeËÊd£ÌefÌËe¤ÍfgÍÌf¥ÎghÎÍg¦ÏhiÏÎh§ÐijÐÏi¨ÑjkÑÐj©ÒklÒÑkªÓlmÓÒl«ÔmnÔÓm¬ÕnoÕÔn­ÖopÖÕo®×pq×Öp¯ØqrØ×q°ÙrsÙØr±ÚstÚÙs²ÛtuÛÚt³ÜuvÜÛu´ÝvwÝÜvµÞwxÞÝw¶ßxyßÞx ·àyzàßy¡¸áz{áàz¢¹â{|âá{£ãâ|¤»ä}~äå}¥½æ~æä~¦¾ççæ§¿èèç¨Àééè©ÁêêéªÂëëê«Ãììë¬Äííì­Åîîí®Æïïî¯Çððï°Èññð±Éòòñ²Êóóò³Ëôôó´ÌõõôµÍööõ¶Î÷÷ö·Ïøø÷¸Ðùùø¹ÑúúùºÒûûú»Óüüû¼Ôýýü½Õþþý¾Öÿÿþ¿×ÿÀØÁÙÂÚÃÛÄÜÅÝÆÞ Çß ¡ Èà	¡¢	¡Éá
¢£
	¢Êâ£¤
£Ë¤Ìä
¥¦
¥Íæ¦§
¦Îç§¨§Ïè¨©¨Ðé©ª©Ñêª«ªÒë«¬«Óì¬­¬Ôí­®­Õî®¯®Öï¯°¯×ð°±°Øñ±²±Ùò²³²Úó³´³Ûô´µ´Üõµ¶µÝö¶·¶Þ÷ ·¸ ·ßø!¸¹! ¸àù"¹º"!¹áú#º»#"ºâû$»¼$#»ãü%¼½%$¼äý&½¾&%½åþ'¾¿'&¾æÿ(¿À('¿ç)ÀÁ)(Àè*ÁÂ*)Áé+ÂÃ+*Âê,ÃÄ,+Ãë-ÄÅ-,Äì.ÅÆ.-Åí/ÆÇ/.Æî0ÇÈ0/Çï1ÈÉ10Èð	2ÉÊ21Éñ
3ÊË32Êò4ËÌ43Ëó54Ìô
6ÍÎ67Íõ8ÎÏ86Îö9ÏÐ98Ï÷:ÐÑ:9Ðø;ÑÒ;:Ñù<ÒÓ<;Òú=ÓÔ=<Óû>ÔÕ>=Ôü?ÕÖ?>Õý@Ö×@?ÖþA×ØA@×ÿBØÙBAØCÙÚCBÙDÚÛDCÚEÛÜEDÛFÜÝFEÜGÝÞGFÝHÞßHGÞ IßàIHß!JàáJIà"KáâKJá	#LâãLKâ
$MãäMLã%NäåNMä&OåæONå
'PæçPOæ(QçèQPç)RèéRQè*SéêSRé+TêëTSê,UëìUTë-VìíVUì.WíîWVí/XîïXWî0YïðYXï1ZðñZYð2[ñò[Zñ3\òó\[ò4]óô]\ó^]ô6_õö_`õ8aö÷a_ö9b÷øba÷:cøùcbø ;dùúdcù!<eúûedú"=fûüfeû#>güýgfü$?hýþhgý%@iþÿihþ&Ajÿjiÿ'Bkkj(Cllk)Dmml*Ennm+Foon,Gppo-Hqqp.Irrq/Js	sr0Kt	
ts	1Lu
ut
2Mvvu3Nw
wv4Ox
xw
5Pyyx6Qzzy7R{{z8S||{9T}}|:U~~};V~<W=X>Y?Z@[A\B]CD_EaFb Gc ! Hd!"!Ie"#"Jf#$#Kg$%$Lh%&%Mi&'&Nj'('Ok()(Pl)*)Qm*+*Rn+,+So,-,Tp-.-Uq./.Vr/0/Ws010Xt121Yu232Zv343[w 45 4\x¡56¡ 5]y¢67¢¡6^z£78£¢7_{¤89¤£8`|¥9:¥¤9a}¦:;¦¥:b~§;<§¦;c¨<=¨§<d©=>©¨=eª>?ª©>f«?@«ª?g¬@A¬«@h­AB­¬Ai®BC®­Bj¯CD¯®Ck°¯Dl±EF±²Em³FG³±Fn´GH´³GoµHIµ´Hp¶IJ¶µIq·JK·¶Jr¸KL¸·Ks¹LM¹¸LtºMNº¹Mu»NO»ºNv¼OP¼»Ow½PQ½¼Px¾QR¾½Qy¿RS¿¾RzÀSTÀ¿S{ÁTUÁÀT|ÂUVÂÁU}ÃVWÃÂV~ÄWXÄÃWÅXYÅÄXÆYZÆÅYÇZ[ÇÆZÈ[\ÈÇ[ É\]ÉÈ\¡Ê]^ÊÉ]¢Ë^_ËÊ^£Ì_`ÌË_¤Í`aÍÌ`¥ÎabÎÍa¦ÏbcÏÎb§ÐcdÐÏc¨ÑdeÑÐd©ÒefÒÑeªÓfgÓÒf«ÔghÔÓg¬ÕhiÕÔh­ÖijÖÕi®×jk×Öj¯ØklØ×kÙØl±ÚmnÚÛm³ÜnoÜÚn´ÝopÝÜoµÞpqÞÝp¶ßqrßÞq·àrsàßr¸ástáàs¹âtuâátºãuvãâu»ävwäãv¼åwxåäw½æxyæåx ¾çyzçæy¡¿èz{èçz¢Àé{|éè{£Áê|}êé|¤Âë}~ëê}¥Ãì~ìë~¦Äííì§Åîîí¨Æïïî©ÇððïªÈññð«Éòòñ¬Êóóò­Ëôôó®Ìõõô¯Íööõ°Î÷÷ö±Ïøø÷²Ðùùø³Ñúúù´ÒûûúµÓüüû¶Ôýýü·Õþþý¸Öÿÿþ¹×ÿºØ»¼Ú½Ü¾Ý¿ÞÀßÁà		Âá

	Ãâ
ÄãÅä

Æå 
Çæ ¡ Èç¡¢¡Éè¢£¢Êé£¤£Ëê¤¥¤Ìë¥¦¥Íì¦§¦Îí§¨§Ïî¨©¨Ðï©ª©Ñðª«ªÒñ«¬«Óò¬­¬Ôó­®­Õô®¯®Öõ¯°¯×ö°±°Ø÷ ±² ±Ùø!²³! ²Úù"³´"!³Ûú#´µ#"´Üû$µ¶$#µÝü%¶·%$¶Þý&·¸&%·ßþ'¸¹'&¸àÿ(¹º('¹á)º»)(ºâ*»¼*)»ã+*¼ä,½¾,-½å.¾¿.,¾æ/¿À/.¿ç0ÀÁ0/Àè1ÁÂ10Áé	2ÂÃ21Âê
3ÃÄ32Ãë4ÄÅ43Äì5ÅÆ54Åí
6ÆÇ65Æî7ÇÈ76Çï8ÈÉ87Èð9ÉÊ98Éñ:ÊË:9Êò;ËÌ;:Ëó<ÌÍ<;Ìô=ÍÎ=<Íõ>ÎÏ>=Îö?ÏÐ?>Ï÷@ÐÑ@?ÐøAÑÒA@ÑùBÒÓBAÒúCÓÔCBÓûDÔÕDCÔüEÕÖEDÕýFÖ×FEÖþG×ØGF×ÿHØÙHGØ IÙÚIHÙ!JÚÛJIÚ"KÛÜKJÛ#LÜÝLKÜ$MÝÞMLÝ%NÞßNMÞ&OßàONß'PàáPOà(QáâQPá	)RâãRQâ
*SãäSRãTSä,UåæUVå
.WæçWUæ/XçèXWç0YèéYXè1ZéêZYé2[êë[Zê3\ëì\[ë4]ìí]\ì5^íî^]í6_îï_^î7`ïð`_ï8aðña`ð9bñòbañ:còócbò;dóôdcó<eôõedô=fõöfeõ>gö÷gfö?h÷øhg÷@iøùihø Ajùújiù!Bkúûkjú"Clûülkû#Dmüýmlü$Enýþnmý%Foþÿonþ&Gpÿpoÿ'Hqqp(Irrq)Jssr*Ktts+Luut,Mvvu-Nwwv.Oxxw/Py	yx0Qz	
zy	1R{
{z
2S||{3}|4U~
~
5W~6X7Y8Z9[:\;]<^=_>`?a@bAcBdCeDfEgFh Gi ! Hj!"!Ik"#"Jl#$#Km$%$Ln%&%Mo&'&Np'('Oq()(Pr)*)Qs*+*Rt+,+Su,-,Tv-.-Uw ./ .Vx¡/0¡ /Wy¢01¢¡0Xz£12£¢1Y{¤23¤£2Z|¥34¥¤3[¦¥4\~§56§¨5]©67©§6^ª78ª©7_«89«ª8`¬9:¬«9a­:;­¬:b®;<®­;c¯<=¯®<d°=>°¯=e±>?±°>f²?@²±?g³@A³²@h´AB´³AiµBCµ´Bj¶CD¶µCk·DE·¶Dl¸EF¸·Em¹FG¹¸FnºGHº¹Go»HI»ºHp¼IJ¼»Iq½JK½¼Jr¾KL¾½Ks¿LM¿¾LtÀMNÀ¿MuÁNOÁÀNvÂOPÂÁOwÃPQÃÂPxÄQRÄÃQyÅRSÅÄRzÆSTÆÅS{ÇTUÇÆT|ÈUVÈÇU} ÉVWÉÈV~¡ÊWXÊÉW¢ËXYËÊX£ÌYZÌËY¤ÍZ[ÍÌZ¥Î[\ÎÍ[ÏÎ\§Ð]^ÐÑ]©Ò^_ÒÐ^ªÓ_`ÓÒ_«Ô`aÔÓ`¬ÕabÕÔa­ÖbcÖÕb®×cd×Öc¯ØdeØ×d°ÙefÙØe±ÚfgÚÙf²ÛghÛÚg³ÜhiÜÛh´ÝijÝÜiµÞjkÞÝj¶ßklßÞk·àlmàßl¸ámnáàm¹ânoâánºãopãâo»äpqäãp¼åqråäq½ærsæår¾çstçæs¿ètuèçtÀéuvéèuÁêvwêévÂëwxëêwÃìxyìëx Äíyzíìy¡Åîz{îíz¢Æï{|ïî{£Çð|}ðï|¤Èñ}~ñð}¥Éò~òñ~¦Êóóò§Ëôôó¨Ìõõô©ÍööõªÎ÷÷ö«ø÷¬Ðùùú­Òûûù®Óüüû¯Ôýýü°Õþþý±Öÿÿþ²×ÿ³Ø´ÙµÚ¶Û·Ü¸Ý¹Þºß»à		¼á

	½â
¾ã¿ä

Àå
ÁæÂçÃèÄéÅêÆë Çì ¡ Èí¡¢¡Éî¢£¢Êï£¤£Ëð¤¥¤Ìñ¥¦¥Íò¦§¦Îó§¨§Ïô¨©¨Ðõ©ª©Ñöª«ªÒ÷ «¬ «Ó! ¬Ôù"­®"#­Õû$®¯$"®Öü%¯°%$¯×ý&°±&%°Øþ'±²'&±Ùÿ(²³('²Ú)³´)(³Û*´µ*)´Ü+µ¶+*µÝ,¶·,+¶Þ-·¸-,·ß.¸¹.-¸à/¹º/.¹á0º»0/ºâ1»¼10»ã	2¼½21¼ä
3½¾32½å4¾¿43¾æ5¿À54¿ç
6ÀÁ65Àè7ÁÂ76Áé8ÂÃ87Âê9ÃÄ98Ãë:ÄÅ:9Äì;ÅÆ;:Åí<ÆÇ<;Æî=ÇÈ=<Çï>ÈÉ>=Èð?ÉÊ?>Éñ@ÊË@?ÊòAËÌA@ËóBÌÍBAÌôCÍÎCBÍõDÎÏDCÎöEÏÐEDÏ÷FÐÑFEÐøGÑÒGFÑùHÒÓHGÒú IÓÔIHÓûJIÔü"KÕÖKLÕý$MÖ×MKÖþ%N×ØNM×ÿ&OØÙONØ'PÙÚPOÙ(QÚÛQPÚ)RÛÜRQÛ*SÜÝSRÜ+TÝÞTSÝ,UÞßUTÞ-VßàVUß.WàáWVà/XáâXWá	0YâãYXâ
1ZãäZYã2[äå[Zä3\åæ\[å
4]æç]\æ5^çè^]ç6_èé_^è7`éê`_é8aêëa`ê9bëìbaë:cìícbì;díîdcí<eîïedî=fïðfeï>gðñgfð?hñòhgñ@iòóihòAjóôjióBkôõkjôClõölkõDmö÷mlöEn÷ønm÷Foøùonø Gpùúpoù!Hqúûqpú"Irûürqû#srü$Ktýþtuý%Mvþÿvtþ&Nwÿwvÿ'Oxxw(Pyyx)Qzzy*R{{z+S||{,T}}|-U~~}.V~/W	0X	
	1Y

2Z3[
4\

5]6^7_8`9a:b;c<d=e>f?g@hAiBjCkDlEmFn Go ! Hp!"!Iq"#"Jr#$#K$Lt%&%Mv&'&Nw '( 'Ox¡()¡ (Py¢)*¢¡)Qz£*+£¢*R{¤+,¤£+S|¥,-¥¤,T}¦-.¦¥-U~§./§¦.V¨/0¨§/W©01©¨0Xª12ª©1Y«23«ª2Z¬34¬«3[­45­¬4\®56®­5]¯67¯®6^°78°¯7_±89±°8`²9:²±9a³:;³²:b´;<´³;cµ<=µ´<d¶=>¶µ=e·>?·¶>f¸?@¸·?g¹@A¹¸@hºABº¹Ai»BC»ºBj¼CD¼»Ck½DE½¼Dl¾EF¾½Em¿FG¿¾FnÀGHÀ¿GoÁHIÁÀHpÂIJÂÁIqÃJKÃÂJrÄKLÄÃKsÅÄLtÆMNÆÇMuÈNOÈÆNv ÉOPÉÈOw¡ÊPQÊÉPx¢ËQRËÊQy£ÌRSÌËRz¤ÍSTÍÌS{¥ÎTUÎÍT|¦ÏUVÏÎU}§ÐVWÐÏV~¨ÑWXÑÐW©ÒXYÒÑXªÓYZÓÒY«ÔZ[ÔÓZ¬Õ[\ÕÔ[­Ö\]ÖÕ\®×]^×Ö]¯Ø^_Ø×^°Ù_`ÙØ_±Ú`aÚÙ`²ÛabÛÚa³ÜbcÜÛb´ÝcdÝÜcµÞdeÞÝd¶ßefßÞe·àfgàßf¸ágháàg¹âhiâáhºãijãâi»äjkäãj¼åklåäk½ælmæål¾çmnçæm¿ènoèçnÀéopéèoÁêpqêépÂëqrëêqÃìrsìërÄístíìsîítÆïuvïðuÈñvwñïvÉòwxòñwÊóxyóòx Ëôyzôóy¡Ìõz{õôz¢Íö{|öõ{£Î÷|}÷ö|¤Ïø}~ø÷}¥Ðù~ùø~¦Ñúúù§Òûûú¨Óüüû©ÔýýüªÕþþý«Öÿÿþ¬×ÿ­Ø®Ù¯Ú°Û±Ü²Ý³Þ´ßµà		¶á

	·â
¸ã¹ä

ºå
»æ¼ç½è¾é¿êÀëÁìÂíÃÄïÅñÆò Çó ¡ Èô¡¢¡Éõ¢£¢Êö£¤£Ë÷ ¤¥ ¤Ìø!¥¦! ¥Íù"¦§"!¦Îú#§¨#"§Ïû$¨©$#¨Ðü%©ª%$©Ñý&ª«&%ªÒþ'«¬'&«Óÿ(¬­('¬Ô)­®)(­Õ*®¯*)®Ö+¯°+*¯×,°±,+°Ø-±²-,±Ù.²³.-²Ú/³´/.³Û0´µ0/´Ü1µ¶10µÝ	2¶·21¶Þ
3·¸32·ß4¸¹43¸à5¹º54¹á
6º»65ºâ7»¼76»ã8¼½87¼ä9½¾98½å:¾¿:9¾æ;¿À;:¿ç<ÀÁ<;Àè=ÁÂ=<Áé>ÂÃ>=Âê?ÃÄ?>Ãë@?ÄìAÅÆABÅíCÆÇCAÆîDÇÈDCÇïEÈÉEDÈðFÉÊFEÉñGÊËGFÊòHËÌHGËó IÌÍIHÌô!JÍÎJIÍõ"KÎÏKJÎö#LÏÐLKÏ÷$MÐÑMLÐø%NÑÒNMÑù&OÒÓONÒú'PÓÔPOÓû(QÔÕQPÔü)RÕÖRQÕý*SÖ×SRÖþ+T×ØTS×ÿ,UØÙUTØ-VÙÚVUÙ.WÚÛWVÚ/XÛÜXWÛ0YÜÝYXÜ1ZÝÞZYÝ2[Þß[ZÞ3\ßà\[ß4]àá]\à5^áâ^]á	6_âã_^â
7`ãä`_ã8aäåa`ä9båæbaå
:cæçcbæ;dçèdcç<eèéedè=féêfeé>gêëgfê?hëìhgëihìAjíîjkíClîïljîDmïðmlïEnðñnmðFoñòonñGpòópoòHqóôqpóIrôõrqôJsõösrõKtö÷tsöLu÷øut÷Mvøùvuø Nwùúwvù!Oxúûxwú"Pyûüyxû#Qzüýzyü$R{ýþ{zý%S|þÿ|{þ&T}ÿ}|ÿ'U~~}(V~)W*X+Y,Z-[.\/]	0^	
	1_

2`3a
4b

5c6d7e8f9g:h;<j=l>m?n@oApBqCrDsEtFu Gv ! Hw !" !Ix¡"#¡ "Jy¢#$¢¡#Kz£$%£¢$L{¤%&¤£%M|¥&'¥¤&N}¦'(¦¥'O~§()§¦(P¨)*¨§)Q©*+©¨*Rª+,ª©+S«,-«ª,T¬-.¬«-U­./­¬.V®/0®­/W¯01¯®0X°12°¯1Y±23±°2Z²34²±3[³45³²4\´56´³5]µ67µ´6^¶78¶µ7_·89·¶8`¸9:¸·9a¹:;¹¸:bº;<º¹;c»º<d¼=>¼½=e¾>?¾¼>f¿?@¿¾?gÀ@AÀ¿@hÁABÁÀAiÂBCÂÁBjÃCDÃÂCkÄDEÄÃDlÅEFÅÄEmÆFGÆÅFnÇGHÇÆGoÈHIÈÇHp ÉIJÉÈIq¡ÊJKÊÉJr¢ËKLËÊKs£ÌLMÌËLt¤ÍMNÍÌMu¥ÎNOÎÍNv¦ÏOPÏÎOw§ÐPQÐÏPx¨ÑQRÑÐQy©ÒRSÒÑRzªÓSTÓÒS{«ÔTUÔÓT|¬ÕUVÕÔU}­ÖVWÖÕV~®×WX×ÖW¯ØXYØ×X°ÙYZÙØY±ÚZ[ÚÙZ²Û[\ÛÚ[³Ü\]ÜÛ\´Ý]^ÝÜ]µÞ^_ÞÝ^¶ß_`ßÞ_·à`aàß`¸áabáàa¹âbcâábºãcdãâcäãd¼åefåæe¾çfgçåf¿èghèçgÀéhiéèhÁêijêéiÂëjkëêjÃìklìëkÄílmíìlÅîmnîímÆïnoïînÇðopðïoÈñpqñðpÉòqròñqÊórsóòrËôstôósÌõtuõôtÍöuvöõuÎ÷vw÷övÏøwxø÷wÐùxyùøx Ñúyzúùy¡Òûz{ûúz¢Óü{|üû{£Ôý|}ýü|¤Õþ}~þý}¥Öÿ~ÿþ~¦×  ÿ§Ø   ¨Ù   ©Ú   ªÛ   «Ü   ¬Ý   ­Þ   ®ß   ¯à	 	  °á
 
 	 ±â  
 ²ã   ³
  ´å   µç   ¶è   ·é   ¸ê   ¹ë   ºì   »í   ¼î   ½ï   ¾ð   ¿ñ   Àò   Áó   Âô   Ãõ   Äö   Å÷     Æø!  !   Çù"  ¡" !  Èú# ¡¢# " ¡Éû$ ¢£$ # ¢Êü% £¤% $ £Ëý& ¤¥& % ¤Ìþ' ¥¦' & ¥Íÿ( ¦§( ' ¦Î ) §¨) ( §Ï * ¨©* ) ¨Ð + ©ª+ * ©Ñ , ª«, + ªÒ - «¬- , «Ó . ¬­. - ¬Ô / ­®/ . ­Õ 0 ®¯0 / ®Ö 1 ¯°1 0 ¯×	 2 °±2 1 °Ø
 3 ±²3 2 ±Ù 4 ²³4 3 ²Ú 5 ³´5 4 ³Û6 5 ´Ü 7 µ¶7 8 µÝ 9 ¶·9 7 ¶Þ : ·¸: 9 ·ß ; ¸¹; : ¸à < ¹º< ; ¹á = º»= < ºâ > »¼> = »ã ? ¼½? > ¼ä @ ½¾@ ? ½å A ¾¿A @ ¾æ B ¿ÀB A ¿ç C ÀÁC B Àè D ÁÂD C Áé E ÂÃE D Âê F ÃÄF E Ãë G ÄÅG F Äì H ÅÆH G Åí  I ÆÇI H Æî! J ÇÈJ I Çï" K ÈÉK J Èð# L ÉÊL K Éñ$ M ÊËM L Êò% N ËÌN M Ëó& O ÌÍO N Ìô' P ÍÎP O Íõ( Q ÎÏQ P Îö) R ÏÐR Q Ï÷* S ÐÑS R Ðø+ T ÑÒT S Ñù, U ÒÓU T Òú- V ÓÔV U Óû. W ÔÕW V Ôü/ X ÕÖX W Õý0 Y Ö×Y X Öþ1 Z ×ØZ Y ×ÿ2 [ ØÙ[ Z Ø3 \ ÙÚ\ [ Ù4 ] ÚÛ] \ Ú5 ^ ÛÜ^ ] Û_ ^ Ü7 ` ÝÞ` a Ý9 b Þßb ` Þ: c ßàc b ß; d àád c à< e áâe d á	= f âãf e â
> g ãäg f ã? h äåh g ä@ i åæi h å
A j æçj i æB k çèk j çC l èél k èD m éêm l éE n êën m êF o ëìo n ëG p ìíp o ìH q íîq p íI r îïr q îJ s ïðs r ïK t ðñt s ðL u ñòu t ñM v òóv u òN w óôw v óO x ôõx w ôP y õöy x õQ z ö÷z y öR { ÷ø{ z ÷S | øù| { ø T } ùú} | ù!U ~ úû~ } ú"V  ûü ~ û#W  üý  ü$X  ýþ  ý%Y  þÿ  þ&Z  ÿ  ÿ'[    (\    )]    *^    +  ,`    -b    .c    /d  	  0e  	
  	1f  
  
2g    3h  
  4i  
  
5j    6k    7l    8m    9n    :o    ;p    <q    =r    >s    ?t    @u    Av    Bw      Cx ¡ ¡   Dy ¢ ¢ ¡ Ez £ £ ¢ F{ ¤  ¤ £ G| ¥  !¥ ¤  H} ¦ !"¦ ¥ !I~ § "#§ ¦ "J ¨ #$¨ § #K © $%© ¨ $L ª %&ª © %M « &'« ª &N ¬ '(¬ « 'O ­ ()­ ¬ (P ® )*® ­ )Q ¯ *+¯ ® *R ° +,° ¯ +S± ° ,T ² -.² ³ -U ´ ./´ ² .V µ /0µ ´ /W ¶ 01¶ µ 0X · 12· ¶ 1Y ¸ 23¸ · 2Z ¹ 34¹ ¸ 3[ º 45º ¹ 4\ » 56» º 5] ¼ 67¼ » 6^ ½ 78½ ¼ 7_ ¾ 89¾ ½ 8` ¿ 9:¿ ¾ 9a À :;À ¿ :b Á ;<Á À ;c Â <=Â Á <d Ã =>Ã Â =e Ä >?Ä Ã >f Å ?@Å Ä ?g Æ @AÆ Å @h Ç ABÇ Æ Ai È BCÈ Ç Bj  É CDÉ È Ck¡ Ê DEÊ É Dl¢ Ë EFË Ê Em£ Ì FGÌ Ë Fn¤ Í GHÍ Ì Go¥ Î HIÎ Í Hp¦ Ï IJÏ Î Iq§ Ð JKÐ Ï Jr¨ Ñ KLÑ Ð Ks© Ò LMÒ Ñ Ltª Ó MNÓ Ò Mu« Ô NOÔ Ó Nv¬ Õ OPÕ Ô Ow­ Ö PQÖ Õ Px® × QR× Ö Qy¯ Ø RSØ × Rz° Ù STÙ Ø S{Ú Ù T|² Û UVÛ Ü U}´ Ý VWÝ Û V~µ Þ WXÞ Ý W¶ ß XYß Þ X· à YZà ß Y¸ á Z[á à Z¹ â [\â á [º ã \]ã â \» ä ]^ä ã ]¼ å ^_å ä ^½ æ _`æ å _¾ ç `aç æ `¿ è abè ç aÀ é bcé è bÁ ê cdê é cÂ ë deë ê dÃ ì efì ë eÄ í fgí ì fÅ î ghî í gÆ ï hiï î hÇ ð ijð ï iÈ ñ jkñ ð jÉ ò klò ñ kÊ ó lmó ò lË ô mnô ó mÌ õ noõ ô nÍ ö opö õ oÎ ÷ pq÷ ö pÏ ø qrø ÷ qÐ ù rsù ø rÑ ú stú ù sÒ û tuû ú tÓ ü uvü û uÔ ý vwý ü vÕ þ wxþ ý wÖ ÿ xyÿ þ x × !yz!ÿ y¡Ø !z{!!z¢Ù !{|!!{£!!|¤Û !}~!!}¥Ý !~!!~¦Þ !!!§ß !!!¨à 	!	!!©á 
!
!	!ªâ !!
!«ã !!!¬ä 
!
!!­å !!
!®æ !!!¯ç !!!°è !!!±é !!!²ê !!!³ë !!!´ì !!!µí !!!¶î !!!·ï !!!¸ð !!!¹ñ !!!ºò !!!»ó !!!¼ô !!!½õ !!!¾ö !!!¿÷  ! !!Àø !!!! !Áù "!"!!!Âú #!#!"!Ãû $!$!#!Äü %!%!$!Åý &!&!%!Æþ '! '!&!Çÿ (! ¡(!'! È!)!¡¢)!(!¡É!*!¢£*!)!¢Ê!+!£¤+!*!£Ë,!+!¤Ì!-!¥¦-!.!¥Í!/!¦§/!-!¦Î!0!§¨0!/!§Ï!1!¨©1!0!¨Ð	!2!©ª2!1!©Ñ
!3!ª«3!2!ªÒ!4!«¬4!3!«Ó!5!¬­5!4!¬Ô
!6!­®6!5!­Õ!7!®¯7!6!®Ö!8!¯°8!7!¯×!9!°±9!8!°Ø!:!±²:!9!±Ù!;!²³;!:!²Ú!<!³´<!;!³Û!=!´µ=!<!´Ü!>!µ¶>!=!µÝ!?!¶·?!>!¶Þ!@!·¸@!?!·ß!A!¸¹A!@!¸à!B!¹ºB!A!¹á!C!º»C!B!ºâ!D!»¼D!C!»ã!E!¼½E!D!¼ä!F!½¾F!E!½å!G!¾¿G!F!¾æ!H!¿ÀH!G!¿ç !I!ÀÁI!H!Àè!!J!ÁÂJ!I!Áé"!K!ÂÃK!J!Âê#!L!ÃÄL!K!Ãë$!M!ÄÅM!L!Äì%!N!ÅÆN!M!Åí&!O!ÆÇO!N!Æî'!P!ÇÈP!O!Çï(!Q!ÈÉQ!P!Èð)!R!ÉÊR!Q!Éñ*!S!ÊËS!R!Êò+!T!ËÌT!S!ËóU!T!Ìô-!V!ÍÎV!W!Íõ/!X!ÎÏX!V!Îö0!Y!ÏÐY!X!Ï÷1!Z!ÐÑZ!Y!Ðø2![!ÑÒ[!Z!Ñù3!\!ÒÓ\![!Òú4!]!ÓÔ]!\!Óû5!^!ÔÕ^!]!Ôü6!_!ÕÖ_!^!Õý7!`!Ö×`!_!Öþ8!a!×Øa!`!×ÿ9!b!ØÙb!a!Ø :!c!ÙÚc!b!Ù ;!d!ÚÛd!c!Ú <!e!ÛÜe!d!Û =!f!ÜÝf!e!Ü >!g!ÝÞg!f!Ý ?!h!Þßh!g!Þ @!i!ßài!h!ß A!j!àáj!i!à B!k!áâk!j!á	 C!l!âãl!k!â
 D!m!ãäm!l!ã E!n!äån!m!ä F!o!åæo!n!å
 G!p!æçp!o!æ H!q!çèq!p!ç I!r!èér!q!è J!s!éês!r!é K!t!êët!s!ê L!u!ëìu!t!ë M!v!ìív!u!ì N!w!íîw!v!í O!x!îïx!w!î P!y!ïðy!x!ï Q!z!ðñz!y!ð R!{!ñò{!z!ñ S!|!òó|!{!ò T!}!óô}!|!ó ~!}!ô V!!õö!!õ X!!ö÷!!ö Y!!÷ø!!÷ Z!!øù!!ø  [!!ùú!!ù! \!!úû!!ú" ]!!ûü!!û# ^!!üý!!ü$ _!!ýþ!!ý% `!!þÿ!!þ& a!!ÿ !!ÿ' b!!  !! ( c!!  !! ) d!!  !! * e!!  !! + f!!  !! , g!!  !! - h!!  !! . i!!  !! / j!! 	 !! 0 k!!	 
 !!	 1 l!!
  !!
 2 m!!  !! 3 n!! 
 !! 4 o!!
  !!
 5 p!!  !! 6 q!!  !! 7 r!!  !! 8 s!!  !! 9 t!!  !! : u!!  !! ; v!!  !! < w! !   !! = x!¡!  ¡! ! > y!¢!  ¢!¡! ? z!£!  £!¢! @ {!¤!  ¤!£! A |!¥!  ¥!¤! B }!¦!  ¦!¥! C §!¦! D !¨!  ¨!©! E !ª!  ª!¨! F !«!   «!ª! G !¬!  ! ¬!«!  H !­!! " ­!¬!! I !®!" # ®!­!" J !¯!# $ ¯!®!# K !°!$ % °!¯!$ L !±!% & ±!°!% M !²!& ' ²!±!& N !³!' ( ³!²!' O !´!( ) ´!³!( P !µ!) * µ!´!) Q !¶!* + ¶!µ!* R !·!+ , ·!¶!+ S !¸!, - ¸!·!, T !¹!- . ¹!¸!- U !º!. / º!¹!. V !»!/ 0 »!º!/ W !¼!0 1 ¼!»!0 X !½!1 2 ½!¼!1 Y !¾!2 3 ¾!½!2 Z !¿!3 4 ¿!¾!3 [ !À!4 5 À!¿!4 \ !Á!5 6 Á!À!5 ] !Â!6 7 Â!Á!6 ^ !Ã!7 8 Ã!Â!7 _ !Ä!8 9 Ä!Ã!8 ` !Å!9 : Å!Ä!9 a !Æ!: ; Æ!Å!: b !Ç!; < Ç!Æ!; c !È!< = È!Ç!< d  !É!= > É!È!= e ¡!Ê!> ? Ê!É!> f ¢!Ë!? @ Ë!Ê!? g £!Ì!@ A Ì!Ë!@ h ¤!Í!A B Í!Ì!A i ¥!Î!B C Î!Í!B j ¦!Ï!C D Ï!Î!C k Ð!Ï!D l ¨!Ñ!E F Ñ!Ò!E m ª!Ó!F G Ó!Ñ!F n «!Ô!G H Ô!Ó!G o ¬!Õ!H I Õ!Ô!H p ­!Ö!I J Ö!Õ!I q ®!×!J K ×!Ö!J r ¯!Ø!K L Ø!×!K s °!Ù!L M Ù!Ø!L t ±!Ú!M N Ú!Ù!M u ²!Û!N O Û!Ú!N v ³!Ü!O P Ü!Û!O w ´!Ý!P Q Ý!Ü!P x µ!Þ!Q R Þ!Ý!Q y ¶!ß!R S ß!Þ!R z ·!à!S T à!ß!S { ¸!á!T U á!à!T | ¹!â!U V â!á!U } º!ã!V W ã!â!V ~ »!ä!W X ä!ã!W  ¼!å!X Y å!ä!X  ½!æ!Y Z æ!å!Y  ¾!ç!Z [ ç!æ!Z  ¿!è![ \ è!ç![  À!é!\ ] é!è!\  Á!ê!] ^ ê!é!]  Â!ë!^ _ ë!ê!^  Ã!ì!_ ` ì!ë!_  Ä!í!` a í!ì!`  Å!î!a b î!í!a  Æ!ï!b c ï!î!b  Ç!ð!c d ð!ï!c  È!ñ!d e ñ!ð!d  É!ò!e f ò!ñ!e  Ê!ó!f g ó!ò!f  Ë!ô!g h ô!ó!g  Ì!õ!h i õ!ô!h  Í!ö!i j ö!õ!i  Î!÷!j k ÷!ö!j  Ï!ø!k l ø!÷!k  ù!ø!l  Ñ!ú!m n ú!û!m  Ó!ü!n o ü!ú!n  Ô!ý!o p ý!ü!o  Õ!þ!p q þ!ý!p  Ö!ÿ!q r ÿ!þ!q  ×!"r s "ÿ!r  Ø!"s t ""s  Ù!"t u ""t  Ú!"u v ""u  Û!"v w ""v  Ü!"w x ""w  Ý!"x y ""x   Þ!"y z ""y ¡ ß!"z { ""z ¢ à!	"{ | 	""{ £ á!
"| } 
"	"| ¤ â!"} ~ "
"} ¥ ã!"~  ""~ ¦ ä!
"  
"" § å!"  "
" ¨ æ!"  "" © ç!"  "" ª è!"  "" « é!"  "" ¬ ê!"  "" ­ ë!"  "" ® ì!"  "" ¯ í!"  "" ° î!"  "" ± ï!"  "" ² ð!"  "" ³ ñ!"  "" ´ ò!"  "" µ ó!"  "" ¶ ô!"  "" · õ!"  "" ¸ ö!"  "" ¹ ÷! "   "" º ø!!"  !" " » ""!" ¼ ú!#"  #"$" ½ ü!%"  %"#" ¾ ý!&"  &"%" ¿ þ!'"  '"&" À ÿ!("  ("'" Á ")"  )"(" Â "*"  *")" Ã "+"  +"*" Ä ","  ,"+" Å "-"  -"," Æ "."   ."-" Ç "/"  ¡ /"."  È "0"¡ ¢ 0"/"¡ É "1"¢ £ 1"0"¢ Ê 	"2"£ ¤ 2"1"£ Ë 
"3"¤ ¥ 3"2"¤ Ì "4"¥ ¦ 4"3"¥ Í "5"¦ § 5"4"¦ Î 
"6"§ ¨ 6"5"§ Ï "7"¨ © 7"6"¨ Ð "8"© ª 8"7"© Ñ "9"ª « 9"8"ª Ò ":"« ¬ :"9"« Ó ";"¬ ­ ;":"¬ Ô "<"­ ® <";"­ Õ "="® ¯ ="<"® Ö ">"¯ ° >"="¯ × "?"° ± ?">"° Ø "@"± ² @"?"± Ù "A"² ³ A"@"² Ú "B"³ ´ B"A"³ Û "C"´ µ C"B"´ Ü "D"µ ¶ D"C"µ Ý "E"¶ · E"D"¶ Þ "F"· ¸ F"E"· ß "G"¸ ¹ G"F"¸ à "H"¹ º H"G"¹ á  "I"º » I"H"º â !"J"» ¼ J"I"» ã K"J"¼ ä #"L"½ ¾ L"M"½ å %"N"¾ ¿ N"L"¾ æ &"O"¿ À O"N"¿ ç '"P"À Á P"O"À è ("Q"Á Â Q"P"Á é )"R"Â Ã R"Q"Â ê *"S"Ã Ä S"R"Ã ë +"T"Ä Å T"S"Ä ì ,"U"Å Æ U"T"Å í -"V"Æ Ç V"U"Æ î ."W"Ç È W"V"Ç ï /"X"È É X"W"È ð 0"Y"É Ê Y"X"É ñ 1"Z"Ê Ë Z"Y"Ê ò 2"["Ë Ì ["Z"Ë ó 3"\"Ì Í \"["Ì ô 4"]"Í Î ]"\"Í õ 5"^"Î Ï ^"]"Î ö 6"_"Ï Ð _"^"Ï ÷ 7"`"Ð Ñ `"_"Ð ø 8"a"Ñ Ò a"`"Ñ ù 9"b"Ò Ó b"a"Ò ú :"c"Ó Ô c"b"Ó û ;"d"Ô Õ d"c"Ô ü <"e"Õ Ö e"d"Õ ý ="f"Ö × f"e"Ö þ >"g"× Ø g"f"× ÿ ?"h"Ø Ù h"g"Ø !@"i"Ù Ú i"h"Ù !A"j"Ú Û j"i"Ú !B"k"Û Ü k"j"Û !C"l"Ü Ý l"k"Ü !D"m"Ý Þ m"l"Ý !E"n"Þ ß n"m"Þ !F"o"ß à o"n"ß !G"p"à á p"o"à !H"q"á â q"p"á 	!I"r"â ã r"q"â 
!J"s"ã ä s"r"ã !t"s"ä !L"u"å æ u"v"å 
!N"w"æ ç w"u"æ !O"x"ç è x"w"ç !P"y"è é y"x"è !Q"z"é ê z"y"é !R"{"ê ë {"z"ê !S"|"ë ì |"{"ë !T"}"ì í }"|"ì !U"~"í î ~"}"í !V""î ï "~"î !W""ï ð ""ï !X""ð ñ ""ð !Y""ñ ò ""ñ !Z""ò ó ""ò ![""ó ô ""ó !\""ô õ ""ô !]""õ ö ""õ !^""ö ÷ ""ö !_""÷ ø ""÷ !`""ø ù ""ø  !a""ù ú ""ù !!b""ú û ""ú "!c""û ü ""û #!d""ü ý ""ü $!e""ý þ ""ý %!f""þ ÿ ""þ &!g""ÿ !""ÿ '!h""!!""!(!i""!!""!)!j""!!""!*!k""!!""!+!l""!!""!,!m""!!""!-!n""!!""!.!o""!!""!/!p""!	!""!0!q""	!
!""	!1!r""
!!""
!2!s""!!""!3!""!4!u""
!!""
!5!w" "!! ""!6!x"¡"!!¡" "!7!y"¢"!!¢"¡"!8!z"£"!!£"¢"!9!{"¤"!!¤"£"!:!|"¥"!!¥"¤"!;!}"¦"!!¦"¥"!<!~"§"!!§"¦"!=!"¨"!!¨"§"!>!"©"!!©"¨"!?!"ª"!!ª"©"!@!"«"!!«"ª"!A!"¬"!!¬"«"!B!"­"!!­"¬"!C!"®"!!®"­"!D!"¯"!!¯"®"!E!"°"!!°"¯"!F!"±"! !±"°"!G!"²" !!!²"±" !H!"³"!!"!³"²"!!I!"´""!#!´"³""!J!"µ"#!$!µ"´"#!K!"¶"$!%!¶"µ"$!L!"·"%!&!·"¶"%!M!"¸"&!'!¸"·"&!N!"¹"'!(!¹"¸"'!O!"º"(!)!º"¹"(!P!"»")!*!»"º")!Q!"¼"*!+!¼"»"*!R!"½"+!,!½"¼"+!S!"¾",!-!¾"½",!T!"¿"-!.!¿"¾"-!U!"À".!/!À"¿".!V!"Á"/!0!Á"À"/!W!"Â"0!1!Â"Á"0!X!"Ã"1!2!Ã"Â"1!Y!"Ä"2!3!Ä"Ã"2!Z!"Å"3!4!Å"Ä"3![!Æ"Å"4!\!"Ç"5!6!Ç"È"5!]! "É"6!7!É"Ç"6!^!¡"Ê"7!8!Ê"É"7!_!¢"Ë"8!9!Ë"Ê"8!`!£"Ì"9!:!Ì"Ë"9!a!¤"Í":!;!Í"Ì":!b!¥"Î";!<!Î"Í";!c!¦"Ï"<!=!Ï"Î"<!d!§"Ð"=!>!Ð"Ï"=!e!¨"Ñ">!?!Ñ"Ð">!f!©"Ò"?!@!Ò"Ñ"?!g!ª"Ó"@!A!Ó"Ò"@!h!«"Ô"A!B!Ô"Ó"A!i!¬"Õ"B!C!Õ"Ô"B!j!­"Ö"C!D!Ö"Õ"C!k!®"×"D!E!×"Ö"D!l!¯"Ø"E!F!Ø"×"E!m!°"Ù"F!G!Ù"Ø"F!n!±"Ú"G!H!Ú"Ù"G!o!²"Û"H!I!Û"Ú"H!p!³"Ü"I!J!Ü"Û"I!q!´"Ý"J!K!Ý"Ü"J!r!µ"Þ"K!L!Þ"Ý"K!s!¶"ß"L!M!ß"Þ"L!t!·"à"M!N!à"ß"M!u!¸"á"N!O!á"à"N!v!¹"â"O!P!â"á"O!w!º"ã"P!Q!ã"â"P!x!»"ä"Q!R!ä"ã"Q!y!¼"å"R!S!å"ä"R!z!½"æ"S!T!æ"å"S!{!¾"ç"T!U!ç"æ"T!|!¿"è"U!V!è"ç"U!}!À"é"V!W!é"è"V!~!Á"ê"W!X!ê"é"W!!Â"ë"X!Y!ë"ê"X!!Ã"ì"Y!Z!ì"ë"Y!!Ä"í"Z![!í"ì"Z!!Å"î"[!\!î"í"[!!ï"î"\!!Ç"ð"]!^!ð"ñ"]!!É"ò"^!_!ò"ð"^!!Ê"ó"_!`!ó"ò"_!!Ë"ô"`!a!ô"ó"`!!Ì"õ"a!b!õ"ô"a!!Í"ö"b!c!ö"õ"b!!Î"÷"c!d!÷"ö"c!!Ï"ø"d!e!ø"÷"d!!Ð"ù"e!f!ù"ø"e!!Ñ"ú"f!g!ú"ù"f!!Ò"û"g!h!û"ú"g!!Ó"ü"h!i!ü"û"h!!Ô"ý"i!j!ý"ü"i!!Õ"þ"j!k!þ"ý"j!!Ö"ÿ"k!l!ÿ"þ"k!!×"#l!m!#ÿ"l!!Ø"#m!n!##m!!Ù"#n!o!##n!!Ú"#o!p!##o!!Û"#p!q!##p!!Ü"#q!r!##q!!Ý"#r!s!##r!!Þ"#s!t!##s!!ß"#t!u!##t!!à"	#u!v!	##u!!á"
#v!w!
#	#v!!â"#w!x!#
#w!!ã"#x!y!##x! !ä"
#y!z!
##y!¡!å"#z!{!#
#z!¢!æ"#{!|!##{!£!ç"#|!}!##|!¤!è"#}!~!##}!¥!é"#~!!##~!¦!ê"#!!##!§!ë"#!!##!¨!ì"#!!##!©!í"#!!##!ª!î"#!!##!«!##!¬!ð"#!!##!­!ò"#!!##!®!ó"#!!##!¯!ô"#!!##!°!õ"#!!##!±!ö"#!!##!²!÷" #!! ##!³!ø"!#!!!# #!´!ù""#!!"#!#!µ!ú"##!!##"#!¶!û"$#!!$###!·!ü"%#!!%#$#!¸!ý"&#!!&#%#!¹!þ"'#!!'#&#!º!ÿ"(#!!(#'#!»!#)#!!)#(#!¼!#*#!!*#)#!½!#+#!!+#*#!¾!#,#!!,#+#!¿!#-#!!-#,#!À!#.#!!.#-#!Á!#/#!!/#.#!Â!#0#!!0#/#!Ã!#1#!!1#0#!Ä!	#2#!!2#1#!Å!
#3#!!3#2#!Æ!#4#! !4#3#!Ç!#5# !¡!5#4# !È!
#6#¡!¢!6#5#¡!É!#7#¢!£!7#6#¢!Ê!#8#£!¤!8#7#£!Ë!#9#¤!¥!9#8#¤!Ì!#:#¥!¦!:#9#¥!Í!#;#¦!§!;#:#¦!Î!#<#§!¨!<#;#§!Ï!#=#¨!©!=#<#¨!Ð!#>#©!ª!>#=#©!Ñ!#?#ª!«!?#>#ª!Ò!#@#«!¬!@#?#«!Ó!A#@#¬!Ô!#B#­!®!B#C#­!Õ!#D#®!¯!D#B#®!Ö!#E#¯!°!E#D#¯!×!#F#°!±!F#E#°!Ø!#G#±!²!G#F#±!Ù!#H#²!³!H#G#²!Ú! #I#³!´!I#H#³!Û!!#J#´!µ!J#I#´!Ü!"#K#µ!¶!K#J#µ!Ý!##L#¶!·!L#K#¶!Þ!$#M#·!¸!M#L#·!ß!%#N#¸!¹!N#M#¸!à!&#O#¹!º!O#N#¹!á!'#P#º!»!P#O#º!â!(#Q#»!¼!Q#P#»!ã!)#R#¼!½!R#Q#¼!ä!*#S#½!¾!S#R#½!å!+#T#¾!¿!T#S#¾!æ!,#U#¿!À!U#T#¿!ç!-#V#À!Á!V#U#À!è!.#W#Á!Â!W#V#Á!é!/#X#Â!Ã!X#W#Â!ê!0#Y#Ã!Ä!Y#X#Ã!ë!1#Z#Ä!Å!Z#Y#Ä!ì!2#[#Å!Æ![#Z#Å!í!3#\#Æ!Ç!\#[#Æ!î!4#]#Ç!È!]#\#Ç!ï!5#^#È!É!^#]#È!ð!6#_#É!Ê!_#^#É!ñ!7#`#Ê!Ë!`#_#Ê!ò!8#a#Ë!Ì!a#`#Ë!ó!9#b#Ì!Í!b#a#Ì!ô!:#c#Í!Î!c#b#Í!õ!;#d#Î!Ï!d#c#Î!ö!<#e#Ï!Ð!e#d#Ï!÷!=#f#Ð!Ñ!f#e#Ð!ø!>#g#Ñ!Ò!g#f#Ñ!ù!?#h#Ò!Ó!h#g#Ò!ú!@#i#Ó!Ô!i#h#Ó!û!j#i#Ô!ü!B#k#Õ!Ö!k#l#Õ!ý!D#m#Ö!×!m#k#Ö!þ!E#n#×!Ø!n#m#×!ÿ!F#o#Ø!Ù!o#n#Ø!"G#p#Ù!Ú!p#o#Ù!"H#q#Ú!Û!q#p#Ú!"I#r#Û!Ü!r#q#Û!"J#s#Ü!Ý!s#r#Ü!"K#t#Ý!Þ!t#s#Ý!"L#u#Þ!ß!u#t#Þ!"M#v#ß!à!v#u#ß!"N#w#à!á!w#v#à!"O#x#á!â!x#w#á!	"P#y#â!ã!y#x#â!
"Q#z#ã!ä!z#y#ã!"R#{#ä!å!{#z#ä!"S#|#å!æ!|#{#å!
"T#}#æ!ç!}#|#æ!"U#~#ç!è!~#}#ç!"V##è!é!#~#è!"W##é!ê!##é!"X##ê!ë!##ê!"Y##ë!ì!##ë!"Z##ì!í!##ì!"[##í!î!##í!"\##î!ï!##î!"]##ï!ð!##ï!"^##ð!ñ!##ð!"_##ñ!ò!##ñ!"`##ò!ó!##ò!"a##ó!ô!##ó!"b##ô!õ!##ô!"c##õ!ö!##õ!"d##ö!÷!##ö!"e##÷!ø!##÷!"f##ø!ù!##ø! "g##ù!ú!##ù!!"h##ú!û!##ú!""i##û!ü!##û!#"##ü!$"k##ý!þ!##ý!%"m##þ!ÿ!##þ!&"n##ÿ!"##ÿ!'"o##""##"("p##""##")"q##""##"*"r##""##"+"s##""##","t##""##"-"u##""##"."v##""##"/"w# #"	" ##"0"x#¡#	"
"¡# #	"1"y#¢#
""¢#¡#
"2"z#£#""£#¢#"3"{#¤#"
"¤#£#"4"|#¥#
""¥#¤#
"5"}#¦#""¦#¥#"6"~#§#""§#¦#"7"#¨#""¨#§#"8"#©#""©#¨#"9"#ª#""ª#©#":"#«#""«#ª#";"#¬#""¬#«#"<"#­#""­#¬#"="#®#""®#­#">"#¯#""¯#®#"?"#°#""°#¯#"@"#±#""±#°#"A"#²#""²#±#"B"#³#""³#²#"C"#´#""´#³#"D"#µ#""µ#´#"E"#¶#""¶#µ#"F"#·#" "·#¶#"G"#¸# "!"¸#·# "H"#¹#!"""¹#¸#!"I"#º#""#"º#¹#""J"#»##"$"»#º##"K"¼#»#$"L"#½#%"&"½#¾#%"M"#¿#&"'"¿#½#&"N"#À#'"("À#¿#'"O"#Á#(")"Á#À#("P"#Â#)"*"Â#Á#)"Q"#Ã#*"+"Ã#Â#*"R"#Ä#+","Ä#Ã#+"S"#Å#,"-"Å#Ä#,"T"#Æ#-"."Æ#Å#-"U"#Ç#."/"Ç#Æ#."V"#È#/"0"È#Ç#/"W" #É#0"1"É#È#0"X"¡#Ê#1"2"Ê#É#1"Y"¢#Ë#2"3"Ë#Ê#2"Z"£#Ì#3"4"Ì#Ë#3"["¤#Í#4"5"Í#Ì#4"\"¥#Î#5"6"Î#Í#5"]"¦#Ï#6"7"Ï#Î#6"^"§#Ð#7"8"Ð#Ï#7"_"¨#Ñ#8"9"Ñ#Ð#8"`"©#Ò#9":"Ò#Ñ#9"a"ª#Ó#:";"Ó#Ò#:"b"«#Ô#;"<"Ô#Ó#;"c"¬#Õ#<"="Õ#Ô#<"d"­#Ö#=">"Ö#Õ#="e"®#×#>"?"×#Ö#>"f"¯#Ø#?"@"Ø#×#?"g"°#Ù#@"A"Ù#Ø#@"h"±#Ú#A"B"Ú#Ù#A"i"²#Û#B"C"Û#Ú#B"j"³#Ü#C"D"Ü#Û#C"k"´#Ý#D"E"Ý#Ü#D"l"µ#Þ#E"F"Þ#Ý#E"m"¶#ß#F"G"ß#Þ#F"n"·#à#G"H"à#ß#G"o"¸#á#H"I"á#à#H"p"¹#â#I"J"â#á#I"q"º#ã#J"K"ã#â#J"r"»#ä#K"L"ä#ã#K"s"å#ä#L"t"½#æ#M"N"æ#ç#M"u"¿#è#N"O"è#æ#N"v"À#é#O"P"é#è#O"w"Á#ê#P"Q"ê#é#P"x"Â#ë#Q"R"ë#ê#Q"y"Ã#ì#R"S"ì#ë#R"z"Ä#í#S"T"í#ì#S"{"Å#î#T"U"î#í#T"|"Æ#ï#U"V"ï#î#U"}"Ç#ð#V"W"ð#ï#V"~"È#ñ#W"X"ñ#ð#W""É#ò#X"Y"ò#ñ#X""Ê#ó#Y"Z"ó#ò#Y""Ë#ô#Z"["ô#ó#Z""Ì#õ#["\"õ#ô#[""Í#ö#\"]"ö#õ#\""Î#÷#]"^"÷#ö#]""Ï#ø#^"_"ø#÷#^""Ð#ù#_"`"ù#ø#_""Ñ#ú#`"a"ú#ù#`""Ò#û#a"b"û#ú#a""Ó#ü#b"c"ü#û#b""Ô#ý#c"d"ý#ü#c""Õ#þ#d"e"þ#ý#d""Ö#ÿ#e"f"ÿ#þ#e""×#$f"g"$ÿ#f""Ø#$g"h"$$g""Ù#$h"i"$$h""Ú#$i"j"$$i""Û#$j"k"$$j""Ü#$k"l"$$k""Ý#$l"m"$$l""Þ#$m"n"$$m""ß#$n"o"$$n""à#	$o"p"	$$o""á#
$p"q"
$	$p""â#$q"r"$
$q""ã#$r"s"$$r""ä#
$s"t"
$$s""$
$t""æ#$u"v"$$u""è#$v"w"$$v""é#$w"x"$$w""ê#$x"y"$$x" "ë#$y"z"$$y"¡"ì#$z"{"$$z"¢"í#${"|"$${"£"î#$|"}"$$|"¤"ï#$}"~"$$}"¥"ð#$~""$$~"¦"ñ#$""$$"§"ò#$""$$"¨"ó#$""$$"©"ô#$""$$"ª"õ#$""$$"«"ö#$""$$"¬"÷# $"" $$"­"ø#!$""!$ $"®"ù#"$"""$!$"¯"ú##$""#$"$"°"û#$$""$$#$"±"ü#%$""%$$$"²"ý#&$""&$%$"³"þ#'$""'$&$"´"ÿ#($""($'$"µ"$)$"")$($"¶"$*$""*$)$"·"$+$""+$*$"¸"$,$"",$+$"¹"$-$""-$,$"º"$.$"".$-$"»"$/$""/$.$"¼"$0$""0$/$"½"$1$""1$0$"¾"	$2$""2$1$"¿"
$3$""3$2$"À"$4$""4$3$"Á"$5$""5$4$"Â"
$6$""6$5$"Ã"7$6$"Ä"$8$""8$9$"Å"$:$"":$8$"Æ"$;$" ";$:$"Ç"$<$ "¡"<$;$ "È"$=$¡"¢"=$<$¡"É"$>$¢"£">$=$¢"Ê"$?$£"¤"?$>$£"Ë"$@$¤"¥"@$?$¤"Ì"$A$¥"¦"A$@$¥"Í"$B$¦"§"B$A$¦"Î"$C$§"¨"C$B$§"Ï"$D$¨"©"D$C$¨"Ð"$E$©"ª"E$D$©"Ñ"$F$ª"«"F$E$ª"Ò"$G$«"¬"G$F$«"Ó"$H$¬"­"H$G$¬"Ô" $I$­"®"I$H$­"Õ"!$J$®"¯"J$I$®"Ö""$K$¯"°"K$J$¯"×"#$L$°"±"L$K$°"Ø"$$M$±"²"M$L$±"Ù"%$N$²"³"N$M$²"Ú"&$O$³"´"O$N$³"Û"'$P$´"µ"P$O$´"Ü"($Q$µ"¶"Q$P$µ"Ý")$R$¶"·"R$Q$¶"Þ"*$S$·"¸"S$R$·"ß"+$T$¸"¹"T$S$¸"à",$U$¹"º"U$T$¹"á"-$V$º"»"V$U$º"â".$W$»"¼"W$V$»"ã"/$X$¼"½"X$W$¼"ä"0$Y$½"¾"Y$X$½"å"1$Z$¾"¿"Z$Y$¾"æ"2$[$¿"À"[$Z$¿"ç"3$\$À"Á"\$[$À"è"4$]$Á"Â"]$\$Á"é"5$^$Â"Ã"^$]$Â"ê"6$_$Ã"Ä"_$^$Ã"ë"`$_$Ä"ì"8$a$Å"Æ"a$b$Å"í":$c$Æ"Ç"c$a$Æ"î";$d$Ç"È"d$c$Ç"ï"<$e$È"É"e$d$È"ð"=$f$É"Ê"f$e$É"ñ">$g$Ê"Ë"g$f$Ê"ò"?$h$Ë"Ì"h$g$Ë"ó"@$i$Ì"Í"i$h$Ì"ô"A$j$Í"Î"j$i$Í"õ"B$k$Î"Ï"k$j$Î"ö"C$l$Ï"Ð"l$k$Ï"÷"D$m$Ð"Ñ"m$l$Ð"ø"E$n$Ñ"Ò"n$m$Ñ"ù"F$o$Ò"Ó"o$n$Ò"ú"G$p$Ó"Ô"p$o$Ó"û"H$q$Ô"Õ"q$p$Ô"ü"I$r$Õ"Ö"r$q$Õ"ý"J$s$Ö"×"s$r$Ö"þ"K$t$×"Ø"t$s$×"ÿ"L$u$Ø"Ù"u$t$Ø"#M$v$Ù"Ú"v$u$Ù"#N$w$Ú"Û"w$v$Ú"#O$x$Û"Ü"x$w$Û"#P$y$Ü"Ý"y$x$Ü"#Q$z$Ý"Þ"z$y$Ý"#R${$Þ"ß"{$z$Þ"#S$|$ß"à"|${$ß"#T$}$à"á"}$|$à"#U$~$á"â"~$}$á"	#V$$â"ã"$~$â"
#W$$ã"ä"$$ã"#X$$ä"å"$$ä"#Y$$å"æ"$$å"
#Z$$æ"ç"$$æ"#[$$ç"è"$$ç"#\$$è"é"$$è"#]$$é"ê"$$é"#^$$ê"ë"$$ê"#_$$ë"ì"$$ë"#$$ì"#a$$í"î"$$í"#c$$î"ï"$$î"#d$$ï"ð"$$ï"#e$$ð"ñ"$$ð"#f$$ñ"ò"$$ñ"#g$$ò"ó"$$ò"#h$$ó"ô"$$ó"#i$$ô"õ"$$ô"#j$$õ"ö"$$õ"#k$$ö"÷"$$ö"#l$$÷"ø"$$÷"#m$$ø"ù"$$ø" #n$$ù"ú"$$ù"!#o$$ú"û"$$ú""#p$$û"ü"$$û"##q$$ü"ý"$$ü"$#r$$ý"þ"$$ý"%#s$$þ"ÿ"$$þ"&#t$$ÿ"#$$ÿ"'#u$$##$$#(#v$$##$$#)#w$ $## $$#*#x$¡$##¡$ $#+#y$¢$##¢$¡$#,#z$£$##£$¢$#-#{$¤$##¤$£$#.#|$¥$##¥$¤$#/#}$¦$#	#¦$¥$#0#~$§$	#
#§$¦$	#1#$¨$
##¨$§$
#2#$©$##©$¨$#3#$ª$#
#ª$©$#4#$«$
##«$ª$
#5#$¬$##¬$«$#6#$­$##­$¬$#7#$®$##®$­$#8#$¯$##¯$®$#9#$°$##°$¯$#:#$±$##±$°$#;#²$±$#<#$³$##³$´$#=#$µ$##µ$³$#>#$¶$##¶$µ$#?#$·$##·$¶$#@#$¸$##¸$·$#A#$¹$##¹$¸$#B#$º$##º$¹$#C#$»$##»$º$#D#$¼$##¼$»$#E#$½$##½$¼$#F#$¾$# #¾$½$#G#$¿$ #!#¿$¾$ #H#$À$!#"#À$¿$!#I#$Á$"###Á$À$"#J#$Â$##$#Â$Á$##K#$Ã$$#%#Ã$Â$$#L#$Ä$%#&#Ä$Ã$%#M#$Å$&#'#Å$Ä$&#N#$Æ$'#(#Æ$Å$'#O#$Ç$(#)#Ç$Æ$(#P#$È$)#*#È$Ç$)#Q# $É$*#+#É$È$*#R#¡$Ê$+#,#Ê$É$+#S#¢$Ë$,#-#Ë$Ê$,#T#£$Ì$-#.#Ì$Ë$-#U#¤$Í$.#/#Í$Ì$.#V#¥$Î$/#0#Î$Í$/#W#¦$Ï$0#1#Ï$Î$0#X#§$Ð$1#2#Ð$Ï$1#Y#¨$Ñ$2#3#Ñ$Ð$2#Z#©$Ò$3#4#Ò$Ñ$3#[#ª$Ó$4#5#Ó$Ò$4#\#«$Ô$5#6#Ô$Ó$5#]#¬$Õ$6#7#Õ$Ô$6#^#­$Ö$7#8#Ö$Õ$7#_#®$×$8#9#×$Ö$8#`#¯$Ø$9#:#Ø$×$9#a#°$Ù$:#;#Ù$Ø$:#b#±$Ú$;#<#Ú$Ù$;#c#Û$Ú$<#d#³$Ü$=#>#Ü$Ý$=#e#µ$Þ$>#?#Þ$Ü$>#f#¶$ß$?#@#ß$Þ$?#g#·$à$@#A#à$ß$@#h#¸$á$A#B#á$à$A#i#¹$â$B#C#â$á$B#j#º$ã$C#D#ã$â$C#k#»$ä$D#E#ä$ã$D#l#¼$å$E#F#å$ä$E#m#½$æ$F#G#æ$å$F#n#¾$ç$G#H#ç$æ$G#o#¿$è$H#I#è$ç$H#p#À$é$I#J#é$è$I#q#Á$ê$J#K#ê$é$J#r#Â$ë$K#L#ë$ê$K#s#Ã$ì$L#M#ì$ë$L#t#Ä$í$M#N#í$ì$M#u#Å$î$N#O#î$í$N#v#Æ$ï$O#P#ï$î$O#w#Ç$ð$P#Q#ð$ï$P#x#È$ñ$Q#R#ñ$ð$Q#y#É$ò$R#S#ò$ñ$R#z#Ê$ó$S#T#ó$ò$S#{#Ë$ô$T#U#ô$ó$T#|#Ì$õ$U#V#õ$ô$U#}#Í$ö$V#W#ö$õ$V#~#Î$÷$W#X#÷$ö$W##Ï$ø$X#Y#ø$÷$X##Ð$ù$Y#Z#ù$ø$Y##Ñ$ú$Z#[#ú$ù$Z##Ò$û$[#\#û$ú$[##Ó$ü$\#]#ü$û$\##Ô$ý$]#^#ý$ü$]##Õ$þ$^#_#þ$ý$^##Ö$ÿ$_#`#ÿ$þ$_##×$%`#a#%ÿ$`##Ø$%a#b#%%a##Ù$%b#c#%%b##Ú$%c#d#%%c##%%d##Ü$%e#f#%%e##Þ$%f#g#%%f##ß$%g#h#%%g##à$	%h#i#	%%h##á$
%i#j#
%	%i##â$%j#k#%
%j##ã$%k#l#%%k##ä$
%l#m#
%%l##å$%m#n#%
%m##æ$%n#o#%%n##ç$%o#p#%%o##è$%p#q#%%p##é$%q#r#%%q##ê$%r#s#%%r##ë$%s#t#%%s##ì$%t#u#%%t##í$%u#v#%%u##î$%v#w#%%v##ï$%w#x#%%w##ð$%x#y#%%x# #ñ$%y#z#%%y#¡#ò$%z#{#%%z#¢#ó$%{#|#%%{#£#ô$%|#}#%%|#¤#õ$%}#~#%%}#¥#ö$%~##%%~#¦#÷$ %## %%#§#ø$!%##!% %#¨#ù$"%##"%!%#©#ú$#%###%"%#ª#û$$%##$%#%#«#ü$%%##%%$%#¬#ý$&%##&%%%#­#þ$'%##'%&%#®#ÿ$(%##(%'%#¯#%)%##)%(%#°#%*%##*%)%#±#%+%##+%*%#²#%,%##,%+%#³#-%,%#´#%.%##.%/%#µ#%0%##0%.%#¶#%1%##1%0%#·#	%2%##2%1%#¸#
%3%##3%2%#¹#%4%##4%3%#º#%5%##5%4%#»#
%6%##6%5%#¼#%7%##7%6%#½#%8%##8%7%#¾#%9%##9%8%#¿#%:%##:%9%#À#%;%##;%:%#Á#%<%##<%;%#Â#%=%##=%<%#Ã#%>%##>%=%#Ä#%?%##?%>%#Å#%@%##@%?%#Æ#%A%# #A%@%#Ç#%B% #¡#B%A% #È#%C%¡#¢#C%B%¡#É#%D%¢#£#D%C%¢#Ê#%E%£#¤#E%D%£#Ë#%F%¤#¥#F%E%¤#Ì#%G%¥#¦#G%F%¥#Í#%H%¦#§#H%G%¦#Î# %I%§#¨#I%H%§#Ï#!%J%¨#©#J%I%¨#Ð#"%K%©#ª#K%J%©#Ñ##%L%ª#«#L%K%ª#Ò#$%M%«#¬#M%L%«#Ó#%%N%¬#­#N%M%¬#Ô#&%O%­#®#O%N%­#Õ#'%P%®#¯#P%O%®#Ö#(%Q%¯#°#Q%P%¯#×#)%R%°#±#R%Q%°#Ø#*%S%±#²#S%R%±#Ù#+%T%²#³#T%S%²#Ú#,%U%³#´#U%T%³#Û#V%U%´#Ü#.%W%µ#¶#W%X%µ#Ý#0%Y%¶#·#Y%W%¶#Þ#1%Z%·#¸#Z%Y%·#ß#2%[%¸#¹#[%Z%¸#à#3%\%¹#º#\%[%¹#á#4%]%º#»#]%\%º#â#5%^%»#¼#^%]%»#ã#6%_%¼#½#_%^%¼#ä#7%`%½#¾#`%_%½#å#8%a%¾#¿#a%`%¾#æ#9%b%¿#À#b%a%¿#ç#:%c%À#Á#c%b%À#è#;%d%Á#Â#d%c%Á#é#<%e%Â#Ã#e%d%Â#ê#=%f%Ã#Ä#f%e%Ã#ë#>%g%Ä#Å#g%f%Ä#ì#?%h%Å#Æ#h%g%Å#í#@%i%Æ#Ç#i%h%Æ#î#A%j%Ç#È#j%i%Ç#ï#B%k%È#É#k%j%È#ð#C%l%É#Ê#l%k%É#ñ#D%m%Ê#Ë#m%l%Ê#ò#E%n%Ë#Ì#n%m%Ë#ó#F%o%Ì#Í#o%n%Ì#ô#G%p%Í#Î#p%o%Í#õ#H%q%Î#Ï#q%p%Î#ö#I%r%Ï#Ð#r%q%Ï#÷#J%s%Ð#Ñ#s%r%Ð#ø#K%t%Ñ#Ò#t%s%Ñ#ù#L%u%Ò#Ó#u%t%Ò#ú#M%v%Ó#Ô#v%u%Ó#û#N%w%Ô#Õ#w%v%Ô#ü#O%x%Õ#Ö#x%w%Õ#ý#P%y%Ö#×#y%x%Ö#þ#Q%z%×#Ø#z%y%×#ÿ#R%{%Ø#Ù#{%z%Ø#$S%|%Ù#Ú#|%{%Ù#$T%}%Ú#Û#}%|%Ú#$U%~%Û#Ü#~%}%Û#$%~%Ü#$W%%Ý#Þ#%%Ý#$Y%%Þ#ß#%%Þ#$Z%%ß#à#%%ß#$[%%à#á#%%à#$\%%á#â#%%á#	$]%%â#ã#%%â#
$^%%ã#ä#%%ã#$_%%ä#å#%%ä#$`%%å#æ#%%å#
$a%%æ#ç#%%æ#$b%%ç#è#%%ç#$c%%è#é#%%è#$d%%é#ê#%%é#$e%%ê#ë#%%ê#$f%%ë#ì#%%ë#$g%%ì#í#%%ì#$h%%í#î#%%í#$i%%î#ï#%%î#$j%%ï#ð#%%ï#$k%%ð#ñ#%%ð#$l%%ñ#ò#%%ñ#$m%%ò#ó#%%ò#$n%%ó#ô#%%ó#$o%%ô#õ#%%ô#$p%%õ#ö#%%õ#$q%%ö#÷#%%ö#$r%%÷#ø#%%÷#$s%%ø#ù#%%ø# $t%%ù#ú#%%ù#!$u%%ú#û#%%ú#"$v%%û#ü#%%û##$w% %ü#ý# %%ü#$$x%¡%ý#þ#¡% %ý#%$y%¢%þ#ÿ#¢%¡%þ#&$z%£%ÿ#$£%¢%ÿ#'${%¤%$$¤%£%$($|%¥%$$¥%¤%$)$}%¦%$$¦%¥%$*$~%§%$$§%¦%$+$¨%§%$,$%©%$$©%ª%$-$%«%$$«%©%$.$%¬%$$¬%«%$/$%­%$	$­%¬%$0$%®%	$
$®%­%	$1$%¯%
$$¯%®%
$2$%°%$$°%¯%$3$%±%$
$±%°%$4$%²%
$$²%±%
$5$%³%$$³%²%$6$%´%$$´%³%$7$%µ%$$µ%´%$8$%¶%$$¶%µ%$9$%·%$$·%¶%$:$%¸%$$¸%·%$;$%¹%$$¹%¸%$<$%º%$$º%¹%$=$%»%$$»%º%$>$%¼%$$¼%»%$?$%½%$$½%¼%$@$%¾%$$¾%½%$A$%¿%$$¿%¾%$B$%À%$$À%¿%$C$%Á%$$Á%À%$D$%Â%$$Â%Á%$E$%Ã%$$Ã%Â%$F$%Ä%$ $Ä%Ã%$G$%Å% $!$Å%Ä% $H$%Æ%!$"$Æ%Å%!$I$%Ç%"$#$Ç%Æ%"$J$%È%#$$$È%Ç%#$K$ %É%$$%$É%È%$$L$¡%Ê%%$&$Ê%É%%$M$¢%Ë%&$'$Ë%Ê%&$N$£%Ì%'$($Ì%Ë%'$O$¤%Í%($)$Í%Ì%($P$¥%Î%)$*$Î%Í%)$Q$¦%Ï%*$+$Ï%Î%*$R$§%Ð%+$,$Ð%Ï%+$S$Ñ%Ð%,$T$©%Ò%-$.$Ò%Ó%-$U$«%Ô%.$/$Ô%Ò%.$V$¬%Õ%/$0$Õ%Ô%/$W$­%Ö%0$1$Ö%Õ%0$X$®%×%1$2$×%Ö%1$Y$¯%Ø%2$3$Ø%×%2$Z$°%Ù%3$4$Ù%Ø%3$[$±%Ú%4$5$Ú%Ù%4$\$²%Û%5$6$Û%Ú%5$]$³%Ü%6$7$Ü%Û%6$^$´%Ý%7$8$Ý%Ü%7$_$µ%Þ%8$9$Þ%Ý%8$`$¶%ß%9$:$ß%Þ%9$a$·%à%:$;$à%ß%:$b$¸%á%;$<$á%à%;$c$¹%â%<$=$â%á%<$d$º%ã%=$>$ã%â%=$e$»%ä%>$?$ä%ã%>$f$¼%å%?$@$å%ä%?$g$½%æ%@$A$æ%å%@$h$¾%ç%A$B$ç%æ%A$i$¿%è%B$C$è%ç%B$j$À%é%C$D$é%è%C$k$Á%ê%D$E$ê%é%D$l$Â%ë%E$F$ë%ê%E$m$Ã%ì%F$G$ì%ë%F$n$Ä%í%G$H$í%ì%G$o$Å%î%H$I$î%í%H$p$Æ%ï%I$J$ï%î%I$q$Ç%ð%J$K$ð%ï%J$r$È%ñ%K$L$ñ%ð%K$s$É%ò%L$M$ò%ñ%L$t$Ê%ó%M$N$ó%ò%M$u$Ë%ô%N$O$ô%ó%N$v$Ì%õ%O$P$õ%ô%O$w$Í%ö%P$Q$ö%õ%P$x$Î%÷%Q$R$÷%ö%Q$y$Ï%ø%R$S$ø%÷%R$z$Ð%ù%S$T$ù%ø%S${$ú%ù%T$|$Ò%û%U$V$û%ü%U$}$Ô%ý%V$W$ý%û%V$~$Õ%þ%W$X$þ%ý%W$$Ö%ÿ%X$Y$ÿ%þ%X$$×%&Y$Z$&ÿ%Y$$Ø%&Z$[$&&Z$$Ù%&[$\$&&[$$Ú%&\$]$&&\$$Û%&]$^$&&]$$Ü%&^$_$&&^$$Ý%&_$`$&&_$$Þ%&`$a$&&`$$ß%&a$b$&&a$$à%	&b$c$	&&b$$á%
&c$d$
&	&c$$â%&d$e$&
&d$$ã%&e$f$&&e$$ä%
&f$g$
&&f$$å%&g$h$&
&g$$æ%&h$i$&&h$$ç%&i$j$&&i$$è%&j$k$&&j$$é%&k$l$&&k$$ê%&l$m$&&l$$ë%&m$n$&&m$$ì%&n$o$&&n$$í%&o$p$&&o$$î%&p$q$&&p$$ï%&q$r$&&q$$ð%&r$s$&&r$$ñ%&s$t$&&s$$ò%&t$u$&&t$$ó%&u$v$&&u$$ô%&v$w$&&v$$õ%&w$x$&&w$$ö%&x$y$&&x$ $÷% &y$z$ &&y$¡$ø%!&z${$!& &z$¢$ù%"&{$|$"&!&{$£$#&"&|$¤$û%$&}$~$$&%&}$¥$ý%&&~$$&&$&~$¦$þ%'&$$'&&&$§$ÿ%(&$$(&'&$¨$&)&$$)&(&$©$&*&$$*&)&$ª$&+&$$+&*&$«$&,&$$,&+&$¬$&-&$$-&,&$­$&.&$$.&-&$®$&/&$$/&.&$¯$&0&$$0&/&$°$&1&$$1&0&$±$	&2&$$2&1&$²$
&3&$$3&2&$³$&4&$$4&3&$´$&5&$$5&4&$µ$
&6&$$6&5&$¶$&7&$$7&6&$·$&8&$$8&7&$¸$&9&$$9&8&$¹$&:&$$:&9&$º$&;&$$;&:&$»$&<&$$<&;&$¼$&=&$$=&<&$½$&>&$$>&=&$¾$&?&$$?&>&$¿$&@&$$@&?&$À$&A&$$A&@&$Á$&B&$$B&A&$Â$&C&$$C&B&$Ã$&D&$$D&C&$Ä$&E&$$E&D&$Å$&F&$$F&E&$Æ$&G&$ $G&F&$Ç$&H& $¡$H&G& $È$ &I&¡$¢$I&H&¡$É$!&J&¢$£$J&I&¢$Ê$"&K&£$¤$K&J&£$Ë$L&K&¤$Ì$$&M&¥$¦$M&N&¥$Í$&&O&¦$§$O&M&¦$Î$'&P&§$¨$P&O&§$Ï$(&Q&¨$©$Q&P&¨$Ð$)&R&©$ª$R&Q&©$Ñ$*&S&ª$«$S&R&ª$Ò$+&T&«$¬$T&S&«$Ó$,&U&¬$­$U&T&¬$Ô$-&V&­$®$V&U&­$Õ$.&W&®$¯$W&V&®$Ö$/&X&¯$°$X&W&¯$×$0&Y&°$±$Y&X&°$Ø$1&Z&±$²$Z&Y&±$Ù$2&[&²$³$[&Z&²$Ú$3&\&³$´$\&[&³$Û$4&]&´$µ$]&\&´$Ü$5&^&µ$¶$^&]&µ$Ý$6&_&¶$·$_&^&¶$Þ$7&`&·$¸$`&_&·$ß$8&a&¸$¹$a&`&¸$à$9&b&¹$º$b&a&¹$á$:&c&º$»$c&b&º$â$;&d&»$¼$d&c&»$ã$<&e&¼$½$e&d&¼$ä$=&f&½$¾$f&e&½$å$>&g&¾$¿$g&f&¾$æ$?&h&¿$À$h&g&¿$ç$@&i&À$Á$i&h&À$è$A&j&Á$Â$j&i&Á$é$B&k&Â$Ã$k&j&Â$ê$C&l&Ã$Ä$l&k&Ã$ë$D&m&Ä$Å$m&l&Ä$ì$E&n&Å$Æ$n&m&Å$í$F&o&Æ$Ç$o&n&Æ$î$G&p&Ç$È$p&o&Ç$ï$H&q&È$É$q&p&È$ð$I&r&É$Ê$r&q&É$ñ$J&s&Ê$Ë$s&r&Ê$ò$K&t&Ë$Ì$t&s&Ë$ó$u&t&Ì$ô$M&v&Í$Î$v&w&Í$õ$O&x&Î$Ï$x&v&Î$ö$P&y&Ï$Ð$y&x&Ï$÷$Q&z&Ð$Ñ$z&y&Ð$ø$R&{&Ñ$Ò${&z&Ñ$ù$S&|&Ò$Ó$|&{&Ò$ú$T&}&Ó$Ô$}&|&Ó$û$U&~&Ô$Õ$~&}&Ô$ü$V&&Õ$Ö$&~&Õ$ý$W&&Ö$×$&&Ö$þ$X&&×$Ø$&&×$ÿ$Y&&Ø$Ù$&&Ø$%Z&&Ù$Ú$&&Ù$%[&&Ú$Û$&&Ú$%\&&Û$Ü$&&Û$%]&&Ü$Ý$&&Ü$%^&&Ý$Þ$&&Ý$%_&&Þ$ß$&&Þ$%`&&ß$à$&&ß$%a&&à$á$&&à$%b&&á$â$&&á$	%c&&â$ã$&&â$
%d&&ã$ä$&&ã$%e&&ä$å$&&ä$%f&&å$æ$&&å$
%g&&æ$ç$&&æ$%h&&ç$è$&&ç$%i&&è$é$&&è$%j&&é$ê$&&é$%k&&ê$ë$&&ê$%l&&ë$ì$&&ë$%m&&ì$í$&&ì$%n&&í$î$&&í$%o&&î$ï$&&î$%p&&ï$ð$&&ï$%q&&ð$ñ$&&ð$%r&&ñ$ò$&&ñ$%s&&ò$ó$&&ò$%t&&ó$ô$&&ó$%&&ô$%v&&õ$ö$& &õ$%x&¡&ö$÷$¡&&ö$%y&¢&÷$ø$¢&¡&÷$%z&£&ø$ù$£&¢&ø$ %{&¤&ù$ú$¤&£&ù$!%|&¥&ú$û$¥&¤&ú$"%}&¦&û$ü$¦&¥&û$#%~&§&ü$ý$§&¦&ü$$%&¨&ý$þ$¨&§&ý$%%&©&þ$ÿ$©&¨&þ$&%&ª&ÿ$%ª&©&ÿ$'%&«&%%«&ª&%(%&¬&%%¬&«&%)%&­&%%­&¬&%*%&®&%%®&­&%+%&¯&%%¯&®&%,%&°&%%°&¯&%-%&±&%%±&°&%.%&²&%%²&±&%/%&³&%	%³&²&%0%&´&	%
%´&³&	%1%&µ&
%%µ&´&
%2%&¶&%%¶&µ&%3%&·&%
%·&¶&%4%&¸&
%%¸&·&
%5%&¹&%%¹&¸&%6%&º&%%º&¹&%7%&»&%%»&º&%8%&¼&%%¼&»&%9%&½&%%½&¼&%:%&¾&%%¾&½&%;%&¿&%%¿&¾&%<%&À&%%À&¿&%=%&Á&%%Á&À&%>%&Â&%%Â&Á&%?%&Ã&%%Ã&Â&%@%&Ä&%%Ä&Ã&%A%&Å&%%Å&Ä&%B%&Æ&%%Æ&Å&%C%Ç&Æ&%D%&È&%%È&É&%E%¡&Ê&%%Ê&È&%F%¢&Ë&% %Ë&Ê&%G%£&Ì& %!%Ì&Ë& %H%¤&Í&!%"%Í&Ì&!%I%¥&Î&"%#%Î&Í&"%J%¦&Ï&#%$%Ï&Î&#%K%§&Ð&$%%%Ð&Ï&$%L%¨&Ñ&%%&%Ñ&Ð&%%M%©&Ò&&%'%Ò&Ñ&&%N%ª&Ó&'%(%Ó&Ò&'%O%«&Ô&(%)%Ô&Ó&(%P%¬&Õ&)%*%Õ&Ô&)%Q%­&Ö&*%+%Ö&Õ&*%R%®&×&+%,%×&Ö&+%S%¯&Ø&,%-%Ø&×&,%T%°&Ù&-%.%Ù&Ø&-%U%±&Ú&.%/%Ú&Ù&.%V%²&Û&/%0%Û&Ú&/%W%³&Ü&0%1%Ü&Û&0%X%´&Ý&1%2%Ý&Ü&1%Y%µ&Þ&2%3%Þ&Ý&2%Z%¶&ß&3%4%ß&Þ&3%[%·&à&4%5%à&ß&4%\%¸&á&5%6%á&à&5%]%¹&â&6%7%â&á&6%^%º&ã&7%8%ã&â&7%_%»&ä&8%9%ä&ã&8%`%¼&å&9%:%å&ä&9%a%½&æ&:%;%æ&å&:%b%¾&ç&;%<%ç&æ&;%c%¿&è&<%=%è&ç&<%d%À&é&=%>%é&è&=%e%Á&ê&>%?%ê&é&>%f%Â&ë&?%@%ë&ê&?%g%Ã&ì&@%A%ì&ë&@%h%Ä&í&A%B%í&ì&A%i%Å&î&B%C%î&í&B%j%Æ&ï&C%D%ï&î&C%k%ð&ï&D%l%È&ñ&E%F%ñ&ò&E%m%Ê&ó&F%G%ó&ñ&F%n%Ë&ô&G%H%ô&ó&G%o%Ì&õ&H%I%õ&ô&H%p%Í&ö&I%J%ö&õ&I%q%Î&÷&J%K%÷&ö&J%r%Ï&ø&K%L%ø&÷&K%s%Ð&ù&L%M%ù&ø&L%t%Ñ&ú&M%N%ú&ù&M%u%Ò&û&N%O%û&ú&N%v%Ó&ü&O%P%ü&û&O%w%Ô&ý&P%Q%ý&ü&P%x%Õ&þ&Q%R%þ&ý&Q%y%Ö&ÿ&R%S%ÿ&þ&R%z%×&'S%T%'ÿ&S%{%Ø&'T%U%''T%|%Ù&'U%V%''U%}%Ú&'V%W%''V%~%Û&'W%X%''W%%Ü&'X%Y%''X%%Ý&'Y%Z%''Y%%Þ&'Z%[%''Z%%ß&'[%\%''[%%à&	'\%]%	''\%%á&
']%^%
'	']%%â&'^%_%'
'^%%ã&'_%`%''_%%ä&
'`%a%
''`%%å&'a%b%'
'a%%æ&'b%c%''b%%ç&'c%d%''c%%è&'d%e%''d%%é&'e%f%''e%%ê&'f%g%''f%%ë&'g%h%''g%%ì&'h%i%''h%%í&'i%j%''i%%î&'j%k%''j%%ï&'k%l%''k%%''l%%ñ&'m%n%''m%%ó&'n%o%''n%%ô&'o%p%''o%%õ&'p%q%''p%%ö&'q%r%''q%%÷& 'r%s% ''r%%ø&!'s%t%!' 's%%ù&"'t%u%"'!'t%%ú&#'u%v%#'"'u%%û&$'v%w%$'#'v%%ü&%'w%x%%'$'w%%ý&&'x%y%&'%'x% %þ&''y%z%''&'y%¡%ÿ&('z%{%('''z%¢%')'{%|%)'('{%£%'*'|%}%*')'|%¤%'+'}%~%+'*'}%¥%','~%%,'+'~%¦%'-'%%-','%§%'.'%%.'-'%¨%'/'%%/'.'%©%'0'%%0'/'%ª%'1'%%1'0'%«%	'2'%%2'1'%¬%
'3'%%3'2'%­%'4'%%4'3'%®%'5'%%5'4'%¯%
'6'%%6'5'%°%'7'%%7'6'%±%'8'%%8'7'%²%'9'%%9'8'%³%':'%%:'9'%´%';'%%;':'%µ%'<'%%<';'%¶%'='%%='<'%·%'>'%%>'='%¸%'?'%%?'>'%¹%'@'%%@'?'%º%'A'%%A'@'%»%B'A'%¼%'C'%%C'D'%½%'E'%%E'C'%¾%'F'%%F'E'%¿%'G'%%G'F'%À%'H'%%H'G'%Á% 'I'%%I'H'%Â%!'J'%%J'I'%Ã%"'K'%%K'J'%Ä%#'L'%%L'K'%Å%$'M'%%M'L'%Æ%%'N'% %N'M'%Ç%&'O' %¡%O'N' %È%''P'¡%¢%P'O'¡%É%('Q'¢%£%Q'P'¢%Ê%)'R'£%¤%R'Q'£%Ë%*'S'¤%¥%S'R'¤%Ì%+'T'¥%¦%T'S'¥%Í%,'U'¦%§%U'T'¦%Î%-'V'§%¨%V'U'§%Ï%.'W'¨%©%W'V'¨%Ð%/'X'©%ª%X'W'©%Ñ%0'Y'ª%«%Y'X'ª%Ò%1'Z'«%¬%Z'Y'«%Ó%2'['¬%­%['Z'¬%Ô%3'\'­%®%\'['­%Õ%4']'®%¯%]'\'®%Ö%5'^'¯%°%^']'¯%×%6'_'°%±%_'^'°%Ø%7'`'±%²%`'_'±%Ù%8'a'²%³%a'`'²%Ú%9'b'³%´%b'a'³%Û%:'c'´%µ%c'b'´%Ü%;'d'µ%¶%d'c'µ%Ý%<'e'¶%·%e'd'¶%Þ%='f'·%¸%f'e'·%ß%>'g'¸%¹%g'f'¸%à%?'h'¹%º%h'g'¹%á%@'i'º%»%i'h'º%â%A'j'»%¼%j'i'»%ã%k'j'¼%ä%C'l'½%¾%l'm'½%å%E'n'¾%¿%n'l'¾%æ%F'o'¿%À%o'n'¿%ç%G'p'À%Á%p'o'À%è%H'q'Á%Â%q'p'Á%é%I'r'Â%Ã%r'q'Â%ê%J's'Ã%Ä%s'r'Ã%ë%K't'Ä%Å%t's'Ä%ì%L'u'Å%Æ%u't'Å%í%M'v'Æ%Ç%v'u'Æ%î%N'w'Ç%È%w'v'Ç%ï%O'x'È%É%x'w'È%ð%P'y'É%Ê%y'x'É%ñ%Q'z'Ê%Ë%z'y'Ê%ò%R'{'Ë%Ì%{'z'Ë%ó%S'|'Ì%Í%|'{'Ì%ô%T'}'Í%Î%}'|'Í%õ%U'~'Î%Ï%~'}'Î%ö%V''Ï%Ð%'~'Ï%÷%W''Ð%Ñ%''Ð%ø%X''Ñ%Ò%''Ñ%ù%Y''Ò%Ó%''Ò%ú%Z''Ó%Ô%''Ó%û%[''Ô%Õ%''Ô%ü%\''Õ%Ö%''Õ%ý%]''Ö%×%''Ö%þ%^''×%Ø%''×%ÿ%_''Ø%Ù%''Ø%&`''Ù%Ú%''Ù%&a''Ú%Û%''Ú%&b''Û%Ü%''Û%&c''Ü%Ý%''Ü%&d''Ý%Þ%''Ý%&e''Þ%ß%''Þ%&f''ß%à%''ß%&g''à%á%''à%&h''á%â%''á%	&i''â%ã%''â%
&j''ã%ä%''ã%&''ä%&l''å%æ%''å%
&n''æ%ç%''æ%&o''ç%è%''ç%&p''è%é%''è%&q''é%ê%''é%&r''ê%ë%''ê%&s''ë%ì%''ë%&t''ì%í%''ì%&u''í%î%''í%&v''î%ï%''î%&w' 'ï%ð% ''ï%&x'¡'ð%ñ%¡' 'ð%&y'¢'ñ%ò%¢'¡'ñ%&z'£'ò%ó%£'¢'ò%&{'¤'ó%ô%¤'£'ó%&|'¥'ô%õ%¥'¤'ô%&}'¦'õ%ö%¦'¥'õ%&~'§'ö%÷%§'¦'ö%&'¨'÷%ø%¨'§'÷%&'©'ø%ù%©'¨'ø% &'ª'ù%ú%ª'©'ù%!&'«'ú%û%«'ª'ú%"&'¬'û%ü%¬'«'û%#&'­'ü%ý%­'¬'ü%$&'®'ý%þ%®'­'ý%%&'¯'þ%ÿ%¯'®'þ%&&'°'ÿ%&°'¯'ÿ%'&'±'&&±'°'&(&'²'&&²'±'&)&'³'&&³'²'&*&'´'&&´'³'&+&'µ'&&µ'´'&,&'¶'&&¶'µ'&-&'·'&&·'¶'&.&'¸'&&¸'·'&/&'¹'&	&¹'¸'&0&'º'	&
&º'¹'	&1&'»'
&&»'º'
&2&'¼'&&¼'»'&3&½'¼'&4&'¾'
&&¾'¿'
&5&'À'&&À'¾'&6&'Á'&&Á'À'&7&'Â'&&Â'Á'&8&'Ã'&&Ã'Â'&9&'Ä'&&Ä'Ã'&:&'Å'&&Å'Ä'&;&'Æ'&&Æ'Å'&<&'Ç'&&Ç'Æ'&=&'È'&&È'Ç'&>& 'É'&&É'È'&?&¡'Ê'&&Ê'É'&@&¢'Ë'&&Ë'Ê'&A&£'Ì'&&Ì'Ë'&B&¤'Í'&&Í'Ì'&C&¥'Î'&&Î'Í'&D&¦'Ï'&&Ï'Î'&E&§'Ð'&&Ð'Ï'&F&¨'Ñ'& &Ñ'Ð'&G&©'Ò' &!&Ò'Ñ' &H&ª'Ó'!&"&Ó'Ò'!&I&«'Ô'"&#&Ô'Ó'"&J&¬'Õ'#&$&Õ'Ô'#&K&­'Ö'$&%&Ö'Õ'$&L&®'×'%&&&×'Ö'%&M&¯'Ø'&&'&Ø'×'&&N&°'Ù''&(&Ù'Ø''&O&±'Ú'(&)&Ú'Ù'(&P&²'Û')&*&Û'Ú')&Q&³'Ü'*&+&Ü'Û'*&R&´'Ý'+&,&Ý'Ü'+&S&µ'Þ',&-&Þ'Ý',&T&¶'ß'-&.&ß'Þ'-&U&·'à'.&/&à'ß'.&V&¸'á'/&0&á'à'/&W&¹'â'0&1&â'á'0&X&º'ã'1&2&ã'â'1&Y&»'ä'2&3&ä'ã'2&Z&¼'å'3&4&å'ä'3&[&æ'å'4&\&¾'ç'5&6&ç'è'5&]&À'é'6&7&é'ç'6&^&Á'ê'7&8&ê'é'7&_&Â'ë'8&9&ë'ê'8&`&Ã'ì'9&:&ì'ë'9&a&Ä'í':&;&í'ì':&b&Å'î';&<&î'í';&c&Æ'ï'<&=&ï'î'<&d&Ç'ð'=&>&ð'ï'=&e&È'ñ'>&?&ñ'ð'>&f&É'ò'?&@&ò'ñ'?&g&Ê'ó'@&A&ó'ò'@&h&Ë'ô'A&B&ô'ó'A&i&Ì'õ'B&C&õ'ô'B&j&Í'ö'C&D&ö'õ'C&k&Î'÷'D&E&÷'ö'D&l&Ï'ø'E&F&ø'÷'E&m&Ð'ù'F&G&ù'ø'F&n&Ñ'ú'G&H&ú'ù'G&o&Ò'û'H&I&û'ú'H&p&Ó'ü'I&J&ü'û'I&q&Ô'ý'J&K&ý'ü'J&r&Õ'þ'K&L&þ'ý'K&s&Ö'ÿ'L&M&ÿ'þ'L&t&×'(M&N&(ÿ'M&u&Ø'(N&O&((N&v&Ù'(O&P&((O&w&Ú'(P&Q&((P&x&Û'(Q&R&((Q&y&Ü'(R&S&((R&z&Ý'(S&T&((S&{&Þ'(T&U&((T&|&ß'(U&V&((U&}&à'	(V&W&	((V&~&á'
(W&X&
(	(W&&â'(X&Y&(
(X&&ã'(Y&Z&((Y&&ä'
(Z&[&
((Z&&å'([&\&(
([&&((\&&ç'(]&^&((]&&é'(^&_&((^&&ê'(_&`&((_&&ë'(`&a&((`&&ì'(a&b&((a&&í'(b&c&((b&&î'(c&d&((c&&ï'(d&e&((d&&ð'(e&f&((e&&ñ'(f&g&((f&&ò'(g&h&((g&&ó'(h&i&((h&&ô'(i&j&((i&&õ'(j&k&((j&&ö'(k&l&((k&&÷' (l&m& ((l&&ø'!(m&n&!( (m&&ù'"(n&o&"(!(n&&ú'#(o&p&#("(o&&û'$(p&q&$(#(p&&ü'%(q&r&%($(q&&ý'&(r&s&&(%(r&&þ''(s&t&'(&(s&&ÿ'((t&u&(('(t&&()(u&v&)(((u&&(*(v&w&*()(v&&(+(w&x&+(*(w&&(,(x&y&,(+(x& &(-(y&z&-(,(y&¡&(.(z&{&.(-(z&¢&(/({&|&/(.({&£&(0(|&}&0(/(|&¤&(1(}&~&1(0(}&¥&	(2(~&&2(1(~&¦&
(3(&&3(2(&§&(4(&&4(3(&¨&(5(&&5(4(&©&
(6(&&6(5(&ª&(7(&&7(6(&«&8(7(&¬&(9(&&9(:(&­&(;(&&;(9(&®&(<(&&<(;(&¯&(=(&&=(<(&°&(>(&&>(=(&±&(?(&&?(>(&²&(@(&&@(?(&³&(A(&&A(@(&´&(B(&&B(A(&µ&(C(&&C(B(&¶&(D(&&D(C(&·&(E(&&E(D(&¸&(F(&&F(E(&¹&(G(&&G(F(&º&(H(&&H(G(&»& (I(&&I(H(&¼&!(J(&&J(I(&½&"(K(&&K(J(&¾&#(L(&&L(K(&¿&$(M(&&M(L(&À&%(N(&&N(M(&Á&&(O(&&O(N(&Â&'(P(&&P(O(&Ã&((Q(&&Q(P(&Ä&)(R(&&R(Q(&Å&*(S(&&S(R(&Æ&+(T(& &T(S(&Ç&,(U( &¡&U(T( &È&-(V(¡&¢&V(U(¡&É&.(W(¢&£&W(V(¢&Ê&/(X(£&¤&X(W(£&Ë&0(Y(¤&¥&Y(X(¤&Ì&1(Z(¥&¦&Z(Y(¥&Í&2([(¦&§&[(Z(¦&Î&3(\(§&¨&\([(§&Ï&4(](¨&©&](\(¨&Ð&5(^(©&ª&^(](©&Ñ&6(_(ª&«&_(^(ª&Ò&7(`(«&¬&`(_(«&Ó&a(`(¬&Ô&9(b(­&®&b(c(­&Õ&;(d(®&¯&d(b(®&Ö&<(e(¯&°&e(d(¯&×&=(f(°&±&f(e(°&Ø&>(g(±&²&g(f(±&Ù&?(h(²&³&h(g(²&Ú&@(i(³&´&i(h(³&Û&A(j(´&µ&j(i(´&Ü&B(k(µ&¶&k(j(µ&Ý&C(l(¶&·&l(k(¶&Þ&D(m(·&¸&m(l(·&ß&E(n(¸&¹&n(m(¸&à&F(o(¹&º&o(n(¹&á&G(p(º&»&p(o(º&â&H(q(»&¼&q(p(»&ã&I(r(¼&½&r(q(¼&ä&J(s(½&¾&s(r(½&å&K(t(¾&¿&t(s(¾&æ&L(u(¿&À&u(t(¿&ç&M(v(À&Á&v(u(À&è&N(w(Á&Â&w(v(Á&é&O(x(Â&Ã&x(w(Â&ê&P(y(Ã&Ä&y(x(Ã&ë&Q(z(Ä&Å&z(y(Ä&ì&R({(Å&Æ&{(z(Å&í&S(|(Æ&Ç&|({(Æ&î&T(}(Ç&È&}(|(Ç&ï&U(~(È&É&~(}(È&ð&V((É&Ê&(~(É&ñ&W((Ê&Ë&((Ê&ò&X((Ë&Ì&((Ë&ó&Y((Ì&Í&((Ì&ô&Z((Í&Î&((Í&õ&[((Î&Ï&((Î&ö&\((Ï&Ð&((Ï&÷&]((Ð&Ñ&((Ð&ø&^((Ñ&Ò&((Ñ&ù&_((Ò&Ó&((Ò&ú&`((Ó&Ô&((Ó&û&((Ô&ü&b((Õ&Ö&((Õ&ý&d((Ö&×&((Ö&þ&e((×&Ø&((×&ÿ&f((Ø&Ù&((Ø&'g((Ù&Ú&((Ù&'h((Ú&Û&((Ú&'i((Û&Ü&((Û&'j((Ü&Ý&((Ü&'k((Ý&Þ&((Ý&'l((Þ&ß&((Þ&'m((ß&à&((ß&'n((à&á&((à&'o((á&â&((á&	'p((â&ã&((â&
'q((ã&ä&((ã&'r((ä&å&((ä&'s((å&æ&((å&
't((æ&ç&((æ&'u((ç&è&((ç&'v((è&é&((è&'w( (é&ê& ((é&'x(¡(ê&ë&¡( (ê&'y(¢(ë&ì&¢(¡(ë&'z(£(ì&í&£(¢(ì&'{(¤(í&î&¤(£(í&'|(¥(î&ï&¥(¤(î&'}(¦(ï&ð&¦(¥(ï&'~(§(ð&ñ&§(¦(ð&'(¨(ñ&ò&¨(§(ñ&'(©(ò&ó&©(¨(ò&'(ª(ó&ô&ª(©(ó&'(«(ô&õ&«(ª(ô&'(¬(õ&ö&¬(«(õ&'(­(ö&÷&­(¬(ö&'(®(÷&ø&®(­(÷&'(¯(ø&ù&¯(®(ø& '(°(ù&ú&°(¯(ù&!'(±(ú&û&±(°(ú&"'(²(û&ü&²(±(û&#'³(²(ü&$'(´(ý&þ&´(µ(ý&%'(¶(þ&ÿ&¶(´(þ&&'(·(ÿ&'·(¶(ÿ&''(¸(''¸(·('('(¹(''¹(¸(')'(º(''º(¹('*'(»(''»(º('+'(¼(''¼(»(','(½(''½(¼('-'(¾(''¾(½('.'(¿(''¿(¾('/'(À('	'À(¿('0'(Á(	'
'Á(À(	'1'(Â(
''Â(Á(
'2'(Ã(''Ã(Â('3'(Ä('
'Ä(Ã('4'(Å(
''Å(Ä(
'5'(Æ(''Æ(Å('6'(Ç(''Ç(Æ('7'(È(''È(Ç('8' (É(''É(È('9'¡(Ê(''Ê(É(':'¢(Ë(''Ë(Ê(';'£(Ì(''Ì(Ë('<'¤(Í(''Í(Ì('='¥(Î(''Î(Í('>'¦(Ï(''Ï(Î('?'§(Ð(''Ð(Ï('@'¨(Ñ(''Ñ(Ð('A'©(Ò(''Ò(Ñ('B'ª(Ó(''Ó(Ò('C'«(Ô(''Ô(Ó('D'¬(Õ(''Õ(Ô('E'­(Ö(''Ö(Õ('F'®(×(' '×(Ö('G'¯(Ø( '!'Ø(×( 'H'°(Ù(!'"'Ù(Ø(!'I'±(Ú("'#'Ú(Ù("'J'²(Û(#'$'Û(Ú(#'K'Ü(Û($'L'´(Ý(%'&'Ý(Þ(%'M'¶(ß(&'''ß(Ý(&'N'·(à(''('à(ß(''O'¸(á((')'á(à(('P'¹(â()'*'â(á()'Q'º(ã(*'+'ã(â(*'R'»(ä(+','ä(ã(+'S'¼(å(,'-'å(ä(,'T'½(æ(-'.'æ(å(-'U'¾(ç(.'/'ç(æ(.'V'¿(è(/'0'è(ç(/'W'À(é(0'1'é(è(0'X'Á(ê(1'2'ê(é(1'Y'Â(ë(2'3'ë(ê(2'Z'Ã(ì(3'4'ì(ë(3'['Ä(í(4'5'í(ì(4'\'Å(î(5'6'î(í(5']'Æ(ï(6'7'ï(î(6'^'Ç(ð(7'8'ð(ï(7'_'È(ñ(8'9'ñ(ð(8'`'É(ò(9':'ò(ñ(9'a'Ê(ó(:';'ó(ò(:'b'Ë(ô(;'<'ô(ó(;'c'Ì(õ(<'='õ(ô(<'d'Í(ö(='>'ö(õ(='e'Î(÷(>'?'÷(ö(>'f'Ï(ø(?'@'ø(÷(?'g'Ð(ù(@'A'ù(ø(@'h'Ñ(ú(A'B'ú(ù(A'i'Ò(û(B'C'û(ú(B'j'Ó(ü(C'D'ü(û(C'k'Ô(ý(D'E'ý(ü(D'l'Õ(þ(E'F'þ(ý(E'm'Ö(ÿ(F'G'ÿ(þ(F'n'×()G'H')ÿ(G'o'Ø()H'I'))H'p'Ù()I'J'))I'q'Ú()J'K'))J'r'Û()K'L'))K's'))L't'Ý()M'N'))M'u'ß()N'O'))N'v'à(	)O'P'	))O'w'á(
)P'Q'
)	)P'x'â()Q'R')
)Q'y'ã()R'S'))R'z'ä(
)S'T'
))S'{'å()T'U')
)T'|'æ()U'V'))U'}'ç()V'W'))V'~'è()W'X'))W''é()X'Y'))X''ê()Y'Z'))Y''ë()Z'['))Z''ì()['\'))[''í()\']'))\''î()]'^'))]''ï()^'_'))^''ð()_'`'))_''ñ()`'a'))`''ò()a'b'))a''ó()b'c'))b''ô()c'd'))c''õ()d'e'))d''ö()e'f'))e''÷( )f'g' ))f''ø(!)g'h'!) )g''ù(")h'i'")!)h''ú(#)i'j'#)")i''û($)j'k'$)#)j''ü(%)k'l'%)$)k''ý(&)l'm'&)%)l''þ(')m'n'')&)m''ÿ(()n'o'()')n'')))o'p'))()o'')*)p'q'*)))p'')+)q'r'+)*)q''),)r's',)+)r'')-)s't'-),)s''.)-)t'')/)u'v'/)0)u'')1)v'w'1)/)v''	)2)w'x'2)1)w''
)3)x'y'3)2)x' ')4)y'z'4)3)y'¡')5)z'{'5)4)z'¢'
)6){'|'6)5){'£')7)|'}'7)6)|'¤')8)}'~'8)7)}'¥')9)~''9)8)~'¦'):)'':)9)'§');)'';):)'¨')<)''<);)'©')=)''=)<)'ª')>)''>)=)'«')?)''?)>)'¬')@)''@)?)'­')A)''A)@)'®')B)''B)A)'¯')C)''C)B)'°')D)''D)C)'±')E)''E)D)'²')F)''F)E)'³')G)''G)F)'´')H)''H)G)'µ' )I)''I)H)'¶'!)J)''J)I)'·'")K)''K)J)'¸'#)L)''L)K)'¹'$)M)''M)L)'º'%)N)''N)M)'»'&)O)''O)N)'¼'')P)''P)O)'½'()Q)''Q)P)'¾'))R)''R)Q)'¿'*)S)''S)R)'À'+)T)''T)S)'Á',)U)''U)T)'Â'-)V)''V)U)'Ã'W)V)'Ä'/)X)''X)Y)'Å'1)Z)''Z)X)'Æ'2)[)' '[)Z)'Ç'3)\) '¡'\)[) 'È'4)])¡'¢'])\)¡'É'5)^)¢'£'^)])¢'Ê'6)_)£'¤'_)^)£'Ë'7)`)¤'¥'`)_)¤'Ì'8)a)¥'¦'a)`)¥'Í'9)b)¦'§'b)a)¦'Î':)c)§'¨'c)b)§'Ï';)d)¨'©'d)c)¨'Ð'<)e)©'ª'e)d)©'Ñ'=)f)ª'«'f)e)ª'Ò'>)g)«'¬'g)f)«'Ó'?)h)¬'­'h)g)¬'Ô'@)i)­'®'i)h)­'Õ'A)j)®'¯'j)i)®'Ö'B)k)¯'°'k)j)¯'×'C)l)°'±'l)k)°'Ø'D)m)±'²'m)l)±'Ù'E)n)²'³'n)m)²'Ú'F)o)³'´'o)n)³'Û'G)p)´'µ'p)o)´'Ü'H)q)µ'¶'q)p)µ'Ý'I)r)¶'·'r)q)¶'Þ'J)s)·'¸'s)r)·'ß'K)t)¸'¹'t)s)¸'à'L)u)¹'º'u)t)¹'á'M)v)º'»'v)u)º'â'N)w)»'¼'w)v)»'ã'O)x)¼'½'x)w)¼'ä'P)y)½'¾'y)x)½'å'Q)z)¾'¿'z)y)¾'æ'R){)¿'À'{)z)¿'ç'S)|)À'Á'|){)À'è'T)})Á'Â'})|)Á'é'U)~)Â'Ã'~)})Â'ê'V))Ã'Ä')~)Ã'ë'))Ä'ì'X))Å'Æ'))Å'í'Z))Æ'Ç'))Æ'î'[))Ç'È'))Ç'ï'\))È'É'))È'ð']))É'Ê'))É'ñ'^))Ê'Ë'))Ê'ò'_))Ë'Ì'))Ë'ó'`))Ì'Í'))Ì'ô'a))Í'Î'))Í'õ'b))Î'Ï'))Î'ö'c))Ï'Ð'))Ï'÷'d))Ð'Ñ'))Ð'ø'e))Ñ'Ò'))Ñ'ù'f))Ò'Ó'))Ò'ú'g))Ó'Ô'))Ó'û'h))Ô'Õ'))Ô'ü'i))Õ'Ö'))Õ'ý'j))Ö'×'))Ö'þ'k))×'Ø'))×'ÿ'l))Ø'Ù'))Ø'(m))Ù'Ú'))Ù'(n))Ú'Û'))Ú'(o))Û'Ü'))Û'(p))Ü'Ý'))Ü'(q))Ý'Þ'))Ý'(r))Þ'ß'))Þ'(s))ß'à'))ß'(t))à'á'))à'(u))á'â'))á'	(v))â'ã'))â'
(w) )ã'ä' ))ã'(x)¡)ä'å'¡) )ä'(y)¢)å'æ'¢)¡)å'
(z)£)æ'ç'£)¢)æ'({)¤)ç'è'¤)£)ç'(|)¥)è'é'¥)¤)è'(})¦)é'ê'¦)¥)é'(~)§)ê'ë'§)¦)ê'()¨)ë'ì'¨)§)ë'(©)¨)ì'()ª)í'î'ª)«)í'()¬)î'ï'¬)ª)î'()­)ï'ð'­)¬)ï'()®)ð'ñ'®)­)ð'()¯)ñ'ò'¯)®)ñ'()°)ò'ó'°)¯)ò'()±)ó'ô'±)°)ó'()²)ô'õ'²)±)ô'()³)õ'ö'³)²)õ'()´)ö'÷'´)³)ö'()µ)÷'ø'µ)´)÷'()¶)ø'ù'¶)µ)ø' ()·)ù'ú'·)¶)ù'!()¸)ú'û'¸)·)ú'"()¹)û'ü'¹)¸)û'#()º)ü'ý'º)¹)ü'$()»)ý'þ'»)º)ý'%()¼)þ'ÿ'¼)»)þ'&()½)ÿ'(½)¼)ÿ''()¾)((¾)½)((()¿)((¿)¾)()()À)((À)¿)(*()Á)((Á)À)(+()Â)((Â)Á)(,()Ã)((Ã)Â)(-()Ä)((Ä)Ã)(.()Å)((Å)Ä)(/()Æ)(	(Æ)Å)(0()Ç)	(
(Ç)Æ)	(1()È)
((È)Ç)
(2( )É)((É)È)(3(¡)Ê)(
(Ê)É)(4(¢)Ë)
((Ë)Ê)
(5(£)Ì)((Ì)Ë)(6(¤)Í)((Í)Ì)(7(¥)Î)((Î)Í)(8(¦)Ï)((Ï)Î)(9(§)Ð)((Ð)Ï)(:(¨)Ñ)((Ñ)Ð)(;(Ò)Ñ)(<(ª)Ó)((Ó)Ô)(=(¬)Õ)((Õ)Ó)(>(­)Ö)((Ö)Õ)(?(®)×)((×)Ö)(@(¯)Ø)((Ø)×)(A(°)Ù)((Ù)Ø)(B(±)Ú)((Ú)Ù)(C(²)Û)((Û)Ú)(D(³)Ü)((Ü)Û)(E(´)Ý)((Ý)Ü)(F(µ)Þ)( (Þ)Ý)(G(¶)ß) (!(ß)Þ) (H(·)à)!("(à)ß)!(I(¸)á)"(#(á)à)"(J(¹)â)#($(â)á)#(K(º)ã)$(%(ã)â)$(L(»)ä)%(&(ä)ã)%(M(¼)å)&('(å)ä)&(N(½)æ)'(((æ)å)'(O(¾)ç)(()(ç)æ)((P(¿)è))(*(è)ç))(Q(À)é)*(+(é)è)*(R(Á)ê)+(,(ê)é)+(S(Â)ë),(-(ë)ê),(T(Ã)ì)-(.(ì)ë)-(U(Ä)í).(/(í)ì).(V(Å)î)/(0(î)í)/(W(Æ)ï)0(1(ï)î)0(X(Ç)ð)1(2(ð)ï)1(Y(È)ñ)2(3(ñ)ð)2(Z(É)ò)3(4(ò)ñ)3([(Ê)ó)4(5(ó)ò)4(\(Ë)ô)5(6(ô)ó)5(](Ì)õ)6(7(õ)ô)6(^(Í)ö)7(8(ö)õ)7(_(Î)÷)8(9(÷)ö)8(`(Ï)ø)9(:(ø)÷)9(a(Ð)ù):(;(ù)ø):(b(Ñ)ú);(<(ú)ù);(c(û)ú)<(d(Ó)ü)=(>(ü)ý)=(e(Õ)þ)>(?(þ)ü)>(f(Ö)ÿ)?(@(ÿ)þ)?(g(×)*@(A(*ÿ)@(h(Ø)*A(B(**A(i(Ù)*B(C(**B(j(Ú)*C(D(**C(k(Û)*D(E(**D(l(Ü)*E(F(**E(m(Ý)*F(G(**F(n(Þ)*G(H(**G(o(ß)*H(I(**H(p(à)	*I(J(	**I(q(á)
*J(K(
*	*J(r(â)*K(L(*
*K(s(ã)*L(M(**L(t(ä)
*M(N(
**M(u(å)*N(O(*
*N(v(æ)*O(P(**O(w(ç)*P(Q(**P(x(è)*Q(R(**Q(y(é)*R(S(**R(z(ê)*S(T(**S({(ë)*T(U(**T(|(ì)*U(V(**U(}(í)*V(W(**V(~(î)*W(X(**W((ï)*X(Y(**X((ð)*Y(Z(**Y((ñ)*Z([(**Z((ò)*[(\(**[((ó)*\(](**\((ô)*](^(**]((õ)*^(_(**^((ö)*_(`(**_((÷) *`(a( **`((ø)!*a(b(!* *a((ù)"*b(c("*!*b((ú)#*c(d(#*"*c(($*#*d((ü)%*e(f(%*&*e((þ)'*f(g('*%*f((ÿ)(*g(h((*'*g((*)*h(i()*(*h((***i(j(**)*i((*+*j(k(+***j((*,*k(l(,*+*k((*-*l(m(-*,*l((*.*m(n(.*-*m((*/*n(o(/*.*n((*0*o(p(0*/*o((*1*p(q(1*0*p((	*2*q(r(2*1*q((
*3*r(s(3*2*r((*4*s(t(4*3*s((*5*t(u(5*4*t((
*6*u(v(6*5*u((*7*v(w(7*6*v((*8*w(x(8*7*w((*9*x(y(9*8*x( (*:*y(z(:*9*y(¡(*;*z({(;*:*z(¢(*<*{(|(<*;*{(£(*=*|(}(=*<*|(¤(*>*}(~(>*=*}(¥(*?*~((?*>*~(¦(*@*((@*?*(§(*A*((A*@*(¨(*B*((B*A*(©(*C*((C*B*(ª(*D*((D*C*(«(*E*((E*D*(¬(*F*((F*E*(­(*G*((G*F*(®(*H*((H*G*(¯( *I*((I*H*(°(!*J*((J*I*(±("*K*((K*J*(²(#*L*((L*K*(³(M*L*(´(%*N*((N*O*(µ('*P*((P*N*(¶((*Q*((Q*P*(·()*R*((R*Q*(¸(**S*((S*R*(¹(+*T*((T*S*(º(,*U*((U*T*(»(-*V*((V*U*(¼(.*W*((W*V*(½(/*X*((X*W*(¾(0*Y*((Y*X*(¿(1*Z*((Z*Y*(À(2*[*(([*Z*(Á(3*\*((\*[*(Â(4*]*((]*\*(Ã(5*^*((^*]*(Ä(6*_*((_*^*(Å(7*`*((`*_*(Æ(8*a*( (a*`*(Ç(9*b* (¡(b*a* (È(:*c*¡(¢(c*b*¡(É(;*d*¢(£(d*c*¢(Ê(<*e*£(¤(e*d*£(Ë(=*f*¤(¥(f*e*¤(Ì(>*g*¥(¦(g*f*¥(Í(?*h*¦(§(h*g*¦(Î(@*i*§(¨(i*h*§(Ï(A*j*¨(©(j*i*¨(Ð(B*k*©(ª(k*j*©(Ñ(C*l*ª(«(l*k*ª(Ò(D*m*«(¬(m*l*«(Ó(E*n*¬(­(n*m*¬(Ô(F*o*­(®(o*n*­(Õ(G*p*®(¯(p*o*®(Ö(H*q*¯(°(q*p*¯(×(I*r*°(±(r*q*°(Ø(J*s*±(²(s*r*±(Ù(K*t*²(³(t*s*²(Ú(L*u*³(´(u*t*³(Û(v*u*´(Ü(N*w*µ(¶(w*x*µ(Ý(P*y*¶(·(y*w*¶(Þ(Q*z*·(¸(z*y*·(ß(R*{*¸(¹({*z*¸(à(S*|*¹(º(|*{*¹(á(T*}*º(»(}*|*º(â(U*~*»(¼(~*}*»(ã(V**¼(½(*~*¼(ä(W**½(¾(**½(å(X**¾(¿(**¾(æ(Y**¿(À(**¿(ç(Z**À(Á(**À(è([**Á(Â(**Á(é(\**Â(Ã(**Â(ê(]**Ã(Ä(**Ã(ë(^**Ä(Å(**Ä(ì(_**Å(Æ(**Å(í(`**Æ(Ç(**Æ(î(a**Ç(È(**Ç(ï(b**È(É(**È(ð(c**É(Ê(**É(ñ(d**Ê(Ë(**Ê(ò(e**Ë(Ì(**Ë(ó(f**Ì(Í(**Ì(ô(g**Í(Î(**Í(õ(h**Î(Ï(**Î(ö(i**Ï(Ð(**Ï(÷(j**Ð(Ñ(**Ð(ø(k**Ñ(Ò(**Ñ(ù(l**Ò(Ó(**Ò(ú(m**Ó(Ô(**Ó(û(n**Ô(Õ(**Ô(ü(o**Õ(Ö(**Õ(ý(p**Ö(×(**Ö(þ(q**×(Ø(**×(ÿ(r**Ø(Ù(**Ø()s**Ù(Ú(**Ù()t**Ú(Û(**Ú()u**Û(Ü(**Û()**Ü()w* *Ý(Þ( *¡*Ý()y*¢*Þ(ß(¢* *Þ()z*£*ß(à(£*¢*ß(){*¤*à(á(¤*£*à()|*¥*á(â(¥*¤*á(	)}*¦*â(ã(¦*¥*â(
)~*§*ã(ä(§*¦*ã()*¨*ä(å(¨*§*ä()*©*å(æ(©*¨*å(
)*ª*æ(ç(ª*©*æ()*«*ç(è(«*ª*ç()*¬*è(é(¬*«*è()*­*é(ê(­*¬*é()*®*ê(ë(®*­*ê()*¯*ë(ì(¯*®*ë()*°*ì(í(°*¯*ì()*±*í(î(±*°*í()*²*î(ï(²*±*î()*³*ï(ð(³*²*ï()*´*ð(ñ(´*³*ð()*µ*ñ(ò(µ*´*ñ()*¶*ò(ó(¶*µ*ò()*·*ó(ô(·*¶*ó()*¸*ô(õ(¸*·*ô()*¹*õ(ö(¹*¸*õ()*º*ö(÷(º*¹*ö()*»*÷(ø(»*º*÷()*¼*ø(ù(¼*»*ø( )*½*ù(ú(½*¼*ù(!)*¾*ú(û(¾*½*ú(")*¿*û(ü(¿*¾*û(#)*À*ü(ý(À*¿*ü($)*Á*ý(þ(Á*À*ý(%)*Â*þ(ÿ(Â*Á*þ(&)*Ã*ÿ()Ã*Â*ÿ(')*Ä*))Ä*Ã*)()*Å*))Å*Ä*)))*Æ*))Æ*Å*)*)*Ç*))Ç*Æ*)+)È*Ç*),) *É*))É*Ê*)-)¢*Ë*))Ë*É*).)£*Ì*))Ì*Ë*)/)¤*Í*)	)Í*Ì*)0)¥*Î*	)
)Î*Í*	)1)¦*Ï*
))Ï*Î*
)2)§*Ð*))Ð*Ï*)3)¨*Ñ*)
)Ñ*Ð*)4)©*Ò*
))Ò*Ñ*
)5)ª*Ó*))Ó*Ò*)6)«*Ô*))Ô*Ó*)7)¬*Õ*))Õ*Ô*)8)­*Ö*))Ö*Õ*)9)®*×*))×*Ö*):)¯*Ø*))Ø*×*);)°*Ù*))Ù*Ø*)<)±*Ú*))Ú*Ù*)=)²*Û*))Û*Ú*)>)³*Ü*))Ü*Û*)?)´*Ý*))Ý*Ü*)@)µ*Þ*))Þ*Ý*)A)¶*ß*))ß*Þ*)B)·*à*))à*ß*)C)¸*á*))á*à*)D)¹*â*))â*á*)E)º*ã*))ã*â*)F)»*ä*) )ä*ã*)G)¼*å* )!)å*ä* )H)½*æ*!)")æ*å*!)I)¾*ç*")#)ç*æ*")J)¿*è*#)$)è*ç*#)K)À*é*$)%)é*è*$)L)Á*ê*%)&)ê*é*%)M)Â*ë*&)')ë*ê*&)N)Ã*ì*')()ì*ë*')O)Ä*í*()))í*ì*()P)Å*î*))*)î*í*))Q)Æ*ï**)+)ï*î**)R)Ç*ð*+),)ð*ï*+)S)ñ*ð*,)T)É*ò*-).)ò*ó*-)U)Ë*ô*.)/)ô*ò*.)V)Ì*õ*/)0)õ*ô*/)W)Í*ö*0)1)ö*õ*0)X)Î*÷*1)2)÷*ö*1)Y)Ï*ø*2)3)ø*÷*2)Z)Ð*ù*3)4)ù*ø*3)[)Ñ*ú*4)5)ú*ù*4)\)Ò*û*5)6)û*ú*5)])Ó*ü*6)7)ü*û*6)^)Ô*ý*7)8)ý*ü*7)_)Õ*þ*8)9)þ*ý*8)`)Ö*ÿ*9):)ÿ*þ*9)a)×*+:);)+ÿ*:)b)Ø*+;)<)++;)c)Ù*+<)=)++<)d)Ú*+=)>)++=)e)Û*+>)?)++>)f)Ü*+?)@)++?)g)Ý*+@)A)++@)h)Þ*+A)B)++A)i)ß*+B)C)++B)j)à*	+C)D)	++C)k)á*
+D)E)
+	+D)l)â*+E)F)+
+E)m)ã*+F)G)++F)n)ä*
+G)H)
++G)o)å*+H)I)+
+H)p)æ*+I)J)++I)q)ç*+J)K)++J)r)è*+K)L)++K)s)é*+L)M)++L)t)ê*+M)N)++M)u)ë*+N)O)++N)v)ì*+O)P)++O)w)í*+P)Q)++P)x)î*+Q)R)++Q)y)ï*+R)S)++R)z)ð*+S)T)++S){)++T)|)ò*+U)V)++U)})ô*+V)W)++V)~)õ*+W)X)++W))ö*+X)Y)++X))÷* +Y)Z) ++Y))ø*!+Z)[)!+ +Z))ù*"+[)\)"+!+[))ú*#+\)])#+"+\))û*$+])^)$+#+]))ü*%+^)_)%+$+^))ý*&+_)`)&+%+_))þ*'+`)a)'+&+`))ÿ*(+a)b)(+'+a))+)+b)c))+(+b))+*+c)d)*+)+c))+++d)e)++*+d))+,+e)f),+++e))+-+f)g)-+,+f))+.+g)h).+-+g))+/+h)i)/+.+h))+0+i)j)0+/+i))+1+j)k)1+0+j))	+2+k)l)2+1+k))
+3+l)m)3+2+l))+4+m)n)4+3+m))+5+n)o)5+4+n))
+6+o)p)6+5+o))+7+p)q)7+6+p))+8+q)r)8+7+q))+9+r)s)9+8+r))+:+s)t):+9+s))+;+t)u);+:+t))+<+u)v)<+;+u))+=+v)w)=+<+v))+>+w)x)>+=+w))+?+x)y)?+>+x) )+@+y)z)@+?+y)¡)+A+z){)A+@+z)¢)+B+{)|)B+A+{)£)C+B+|)¤)+D+})~)D+E+})¥)+F+~))F+D+~)¦)+G+))G+F+)§)+H+))H+G+)¨) +I+))I+H+)©)!+J+))J+I+)ª)"+K+))K+J+)«)#+L+))L+K+)¬)$+M+))M+L+)­)%+N+))N+M+)®)&+O+))O+N+)¯)'+P+))P+O+)°)(+Q+))Q+P+)±))+R+))R+Q+)²)*+S+))S+R+)³)++T+))T+S+)´),+U+))U+T+)µ)-+V+))V+U+)¶).+W+))W+V+)·)/+X+))X+W+)¸)0+Y+))Y+X+)¹)1+Z+))Z+Y+)º)2+[+))[+Z+)»)3+\+))\+[+)¼)4+]+))]+\+)½)5+^+))^+]+)¾)6+_+))_+^+)¿)7+`+))`+_+)À)8+a+))a+`+)Á)9+b+))b+a+)Â):+c+))c+b+)Ã);+d+))d+c+)Ä)<+e+))e+d+)Å)=+f+))f+e+)Æ)>+g+) )g+f+)Ç)?+h+ )¡)h+g+ )È)@+i+¡)¢)i+h+¡)É)A+j+¢)£)j+i+¢)Ê)B+k+£)¤)k+j+£)Ë)l+k+¤)Ì)D+m+¥)¦)m+n+¥)Í)F+o+¦)§)o+m+¦)Î)G+p+§)¨)p+o+§)Ï)H+q+¨)©)q+p+¨)Ð)I+r+©)ª)r+q+©)Ñ)J+s+ª)«)s+r+ª)Ò)K+t+«)¬)t+s+«)Ó)L+u+¬)­)u+t+¬)Ô)M+v+­)®)v+u+­)Õ)N+w+®)¯)w+v+®)Ö)O+x+¯)°)x+w+¯)×)P+y+°)±)y+x+°)Ø)Q+z+±)²)z+y+±)Ù)R+{+²)³){+z+²)Ú)S+|+³)´)|+{+³)Û)T+}+´)µ)}+|+´)Ü)U+~+µ)¶)~+}+µ)Ý)V++¶)·)+~+¶)Þ)W++·)¸)++·)ß)X++¸)¹)++¸)à)Y++¹)º)++¹)á)Z++º)»)++º)â)[++»)¼)++»)ã)\++¼)½)++¼)ä)]++½)¾)++½)å)^++¾)¿)++¾)æ)_++¿)À)++¿)ç)`++À)Á)++À)è)a++Á)Â)++Á)é)b++Â)Ã)++Â)ê)c++Ã)Ä)++Ã)ë)d++Ä)Å)++Ä)ì)e++Å)Æ)++Å)í)f++Æ)Ç)++Æ)î)g++Ç)È)++Ç)ï)h++È)É)++È)ð)i++É)Ê)++É)ñ)j++Ê)Ë)++Ê)ò)k++Ë)Ì)++Ë)ó)++Ì)ô)m++Í)Î)++Í)õ)o++Î)Ï)++Î)ö)p++Ï)Ð)++Ï)÷)q++Ð)Ñ)++Ð)ø)r++Ñ)Ò)++Ñ)ù)s++Ò)Ó)++Ò)ú)t++Ó)Ô)++Ó)û)u++Ô)Õ)++Ô)ü)v++Õ)Ö)++Õ)ý)w+ +Ö)×) ++Ö)þ)x+¡+×)Ø)¡+ +×)ÿ)y+¢+Ø)Ù)¢+¡+Ø)*z+£+Ù)Ú)£+¢+Ù)*{+¤+Ú)Û)¤+£+Ú)*|+¥+Û)Ü)¥+¤+Û)*}+¦+Ü)Ý)¦+¥+Ü)*~+§+Ý)Þ)§+¦+Ý)*+¨+Þ)ß)¨+§+Þ)*+©+ß)à)©+¨+ß)*+ª+à)á)ª+©+à)*+«+á)â)«+ª+á)	*+¬+â)ã)¬+«+â)
*+­+ã)ä)­+¬+ã)*+®+ä)å)®+­+ä)*+¯+å)æ)¯+®+å)
*+°+æ)ç)°+¯+æ)*+±+ç)è)±+°+ç)*+²+è)é)²+±+è)*+³+é)ê)³+²+é)*+´+ê)ë)´+³+ê)*+µ+ë)ì)µ+´+ë)*+¶+ì)í)¶+µ+ì)*+·+í)î)·+¶+í)*+¸+î)ï)¸+·+î)*+¹+ï)ð)¹+¸+ï)*+º+ð)ñ)º+¹+ð)*+»+ñ)ò)»+º+ñ)*+¼+ò)ó)¼+»+ò)*+½+ó)ô)½+¼+ó)*¾+½+ô)*+¿+õ)ö)¿+À+õ)*+Á+ö)÷)Á+¿+ö)*+Â+÷)ø)Â+Á+÷)*+Ã+ø)ù)Ã+Â+ø) *+Ä+ù)ú)Ä+Ã+ù)!*+Å+ú)û)Å+Ä+ú)"*+Æ+û)ü)Æ+Å+û)#*+Ç+ü)ý)Ç+Æ+ü)$*+È+ý)þ)È+Ç+ý)%* +É+þ)ÿ)É+È+þ)&*¡+Ê+ÿ)*Ê+É+ÿ)'*¢+Ë+**Ë+Ê+*(*£+Ì+**Ì+Ë+*)*¤+Í+**Í+Ì+***¥+Î+**Î+Í+*+*¦+Ï+**Ï+Î+*,*§+Ð+**Ð+Ï+*-*¨+Ñ+**Ñ+Ð+*.*©+Ò+**Ò+Ñ+*/*ª+Ó+*	*Ó+Ò+*0*«+Ô+	*
*Ô+Ó+	*1*¬+Õ+
**Õ+Ô+
*2*­+Ö+**Ö+Õ+*3*®+×+*
*×+Ö+*4*¯+Ø+
**Ø+×+
*5*°+Ù+**Ù+Ø+*6*±+Ú+**Ú+Ù+*7*²+Û+**Û+Ú+*8*³+Ü+**Ü+Û+*9*´+Ý+**Ý+Ü+*:*µ+Þ+**Þ+Ý+*;*¶+ß+**ß+Þ+*<*·+à+**à+ß+*=*¸+á+**á+à+*>*¹+â+**â+á+*?*º+ã+**ã+â+*@*»+ä+**ä+ã+*A*¼+å+**å+ä+*B*½+æ+**æ+å+*C*ç+æ+*D*¿+è+**è+é+*E*Á+ê+**ê+è+*F*Â+ë+* *ë+ê+*G*Ã+ì+ *!*ì+ë+ *H*Ä+í+!*"*í+ì+!*I*Å+î+"*#*î+í+"*J*Æ+ï+#*$*ï+î+#*K*Ç+ð+$*%*ð+ï+$*L*È+ñ+%*&*ñ+ð+%*M*É+ò+&*'*ò+ñ+&*N*Ê+ó+'*(*ó+ò+'*O*Ë+ô+(*)*ô+ó+(*P*Ì+õ+)***õ+ô+)*Q*Í+ö+**+*ö+õ+**R*Î+÷++*,*÷+ö++*S*Ï+ø+,*-*ø+÷+,*T*Ð+ù+-*.*ù+ø+-*U*Ñ+ú+.*/*ú+ù+.*V*Ò+û+/*0*û+ú+/*W*Ó+ü+0*1*ü+û+0*X*Ô+ý+1*2*ý+ü+1*Y*Õ+þ+2*3*þ+ý+2*Z*Ö+ÿ+3*4*ÿ+þ+3*[*×+,4*5*,ÿ+4*\*Ø+,5*6*,,5*]*Ù+,6*7*,,6*^*Ú+,7*8*,,7*_*Û+,8*9*,,8*`*Ü+,9*:*,,9*a*Ý+,:*;*,,:*b*Þ+,;*<*,,;*c*ß+,<*=*,,<*d*à+	,=*>*	,,=*e*á+
,>*?*
,	,>*f*â+,?*@*,
,?*g*ã+,@*A*,,@*h*ä+
,A*B*
,,A*i*å+,B*C*,
,B*j*æ+,C*D*,,C*k*,,D*l*è+,E*F*,,E*m*ê+,F*G*,,F*n*ë+,G*H*,,G*o*ì+,H*I*,,H*p*í+,I*J*,,I*q*î+,J*K*,,J*r*ï+,K*L*,,K*s*ð+,L*M*,,L*t*ñ+,M*N*,,M*u*ò+,N*O*,,N*v*ó+,O*P*,,O*w*ô+,P*Q*,,P*x*õ+,Q*R*,,Q*y*ö+,R*S*,,R*z*÷+ ,S*T* ,,S*{*ø+!,T*U*!, ,T*|*ù+",U*V*",!,U*}*ú+#,V*W*#,",V*~*û+$,W*X*$,#,W**ü+%,X*Y*%,$,X**ý+&,Y*Z*&,%,Y**þ+',Z*[*',&,Z**ÿ+(,[*\*(,',[**,),\*]*),(,\**,*,]*^**,),]**,+,^*_*+,*,^**,,,_*`*,,+,_**,-,`*a*-,,,`**,.,a*b*.,-,a**,/,b*c*/,.,b**,0,c*d*0,/,c**,1,d*e*1,0,d**	,2,e*f*2,1,e**
,3,f*g*3,2,f**,4,g*h*4,3,g**,5,h*i*5,4,h**
,6,i*j*6,5,i**,7,j*k*7,6,j**,8,k*l*8,7,k**9,8,l**,:,m*n*:,;,m**,<,n*o*<,:,n**,=,o*p*=,<,o**,>,p*q*>,=,p**,?,q*r*?,>,q**,@,r*s*@,?,r**,A,s*t*A,@,s**,B,t*u*B,A,t**,C,u*v*C,B,u**,D,v*w*D,C,v**,E,w*x*E,D,w**,F,x*y*F,E,x* *,G,y*z*G,F,y*¡*,H,z*{*H,G,z*¢* ,I,{*|*I,H,{*£*!,J,|*}*J,I,|*¤*",K,}*~*K,J,}*¥*#,L,~**L,K,~*¦*$,M,**M,L,*§*%,N,**N,M,*¨*&,O,**O,N,*©*',P,**P,O,*ª*(,Q,**Q,P,*«*),R,**R,Q,*¬**,S,**S,R,*­*+,T,**T,S,*®*,,U,**U,T,*¯*-,V,**V,U,*°*.,W,**W,V,*±*/,X,**X,W,*²*0,Y,**Y,X,*³*1,Z,**Z,Y,*´*2,[,**[,Z,*µ*3,\,**\,[,*¶*4,],**],\,*·*5,^,**^,],*¸*6,_,**_,^,*¹*7,`,**`,_,*º*8,a,**a,`,*»*b,a,*¼*:,c,**c,d,*½*<,e,**e,c,*¾*=,f,**f,e,*¿*>,g,**g,f,*À*?,h,**h,g,*Á*@,i,**i,h,*Â*A,j,**j,i,*Ã*B,k,**k,j,*Ä*C,l,**l,k,*Å*D,m,**m,l,*Æ*E,n,* *n,m,*Ç*F,o, *¡*o,n, *È*G,p,¡*¢*p,o,¡*É*H,q,¢*£*q,p,¢*Ê*I,r,£*¤*r,q,£*Ë*J,s,¤*¥*s,r,¤*Ì*K,t,¥*¦*t,s,¥*Í*L,u,¦*§*u,t,¦*Î*M,v,§*¨*v,u,§*Ï*N,w,¨*©*w,v,¨*Ð*O,x,©*ª*x,w,©*Ñ*P,y,ª*«*y,x,ª*Ò*Q,z,«*¬*z,y,«*Ó*R,{,¬*­*{,z,¬*Ô*S,|,­*®*|,{,­*Õ*T,},®*¯*},|,®*Ö*U,~,¯*°*~,},¯*×*V,,°*±*,~,°*Ø*W,,±*²*,,±*Ù*X,,²*³*,,²*Ú*Y,,³*´*,,³*Û*Z,,´*µ*,,´*Ü*[,,µ*¶*,,µ*Ý*\,,¶*·*,,¶*Þ*],,·*¸*,,·*ß*^,,¸*¹*,,¸*à*_,,¹*º*,,¹*á*`,,º*»*,,º*â*a,,»*¼*,,»*ã*,,¼*ä*c,,½*¾*,,½*å*e,,¾*¿*,,¾*æ*f,,¿*À*,,¿*ç*g,,À*Á*,,À*è*h,,Á*Â*,,Á*é*i,,Â*Ã*,,Â*ê*j,,Ã*Ä*,,Ã*ë*k,,Ä*Å*,,Ä*ì*l,,Å*Æ*,,Å*í*m,,Æ*Ç*,,Æ*î*n,,Ç*È*,,Ç*ï*o,,È*É*,,È*ð*p,,É*Ê*,,É*ñ*q,,Ê*Ë*,,Ê*ò*r,,Ë*Ì*,,Ë*ó*s,,Ì*Í*,,Ì*ô*t,,Í*Î*,,Í*õ*u,,Î*Ï*,,Î*ö*v,,Ï*Ð*,,Ï*÷*w, ,Ð*Ñ* ,,Ð*ø*x,¡,Ñ*Ò*¡, ,Ñ*ù*y,¢,Ò*Ó*¢,¡,Ò*ú*z,£,Ó*Ô*£,¢,Ó*û*{,¤,Ô*Õ*¤,£,Ô*ü*|,¥,Õ*Ö*¥,¤,Õ*ý*},¦,Ö*×*¦,¥,Ö*þ*~,§,×*Ø*§,¦,×*ÿ*,¨,Ø*Ù*¨,§,Ø*+,©,Ù*Ú*©,¨,Ù*+,ª,Ú*Û*ª,©,Ú*+,«,Û*Ü*«,ª,Û*+,¬,Ü*Ý*¬,«,Ü*+,­,Ý*Þ*­,¬,Ý*+,®,Þ*ß*®,­,Þ*+,¯,ß*à*¯,®,ß*+,°,à*á*°,¯,à*+,±,á*â*±,°,á*	+,²,â*ã*²,±,â*
+,³,ã*ä*³,²,ã*+´,³,ä*+,µ,å*æ*µ,¶,å*
+,·,æ*ç*·,µ,æ*+,¸,ç*è*¸,·,ç*+,¹,è*é*¹,¸,è*+,º,é*ê*º,¹,é*+,»,ê*ë*»,º,ê*+,¼,ë*ì*¼,»,ë*+,½,ì*í*½,¼,ì*+,¾,í*î*¾,½,í*+,¿,î*ï*¿,¾,î*+,À,ï*ð*À,¿,ï*+,Á,ð*ñ*Á,À,ð*+,Â,ñ*ò*Â,Á,ñ*+,Ã,ò*ó*Ã,Â,ò*+,Ä,ó*ô*Ä,Ã,ó*+,Å,ô*õ*Å,Ä,ô*+,Æ,õ*ö*Æ,Å,õ*+,Ç,ö*÷*Ç,Æ,ö*+,È,÷*ø*È,Ç,÷*+ ,É,ø*ù*É,È,ø* +¡,Ê,ù*ú*Ê,É,ù*!+¢,Ë,ú*û*Ë,Ê,ú*"+£,Ì,û*ü*Ì,Ë,û*#+¤,Í,ü*ý*Í,Ì,ü*$+¥,Î,ý*þ*Î,Í,ý*%+¦,Ï,þ*ÿ*Ï,Î,þ*&+§,Ð,ÿ*+Ð,Ï,ÿ*'+¨,Ñ,++Ñ,Ð,+(+©,Ò,++Ò,Ñ,+)+ª,Ó,++Ó,Ò,+*+«,Ô,++Ô,Ó,+++¬,Õ,++Õ,Ô,+,+­,Ö,++Ö,Õ,+-+®,×,++×,Ö,+.+¯,Ø,++Ø,×,+/+°,Ù,+	+Ù,Ø,+0+±,Ú,	+
+Ú,Ù,	+1+²,Û,
++Û,Ú,
+2+³,Ü,++Ü,Û,+3+Ý,Ü,+4+µ,Þ,
++Þ,ß,
+5+·,à,++à,Þ,+6+¸,á,++á,à,+7+¹,â,++â,á,+8+º,ã,++ã,â,+9+»,ä,++ä,ã,+:+¼,å,++å,ä,+;+½,æ,++æ,å,+<+¾,ç,++ç,æ,+=+¿,è,++è,ç,+>+À,é,++é,è,+?+Á,ê,++ê,é,+@+Â,ë,++ë,ê,+A+Ã,ì,++ì,ë,+B+Ä,í,++í,ì,+C+Å,î,++î,í,+D+Æ,ï,++ï,î,+E+Ç,ð,++ð,ï,+F+È,ñ,+ +ñ,ð,+G+É,ò, +!+ò,ñ, +H+Ê,ó,!+"+ó,ò,!+I+Ë,ô,"+#+ô,ó,"+J+Ì,õ,#+$+õ,ô,#+K+Í,ö,$+%+ö,õ,$+L+Î,÷,%+&+÷,ö,%+M+Ï,ø,&+'+ø,÷,&+N+Ð,ù,'+(+ù,ø,'+O+Ñ,ú,(+)+ú,ù,(+P+Ò,û,)+*+û,ú,)+Q+Ó,ü,*+++ü,û,*+R+Ô,ý,++,+ý,ü,++S+Õ,þ,,+-+þ,ý,,+T+Ö,ÿ,-+.+ÿ,þ,-+U+×,-.+/+-ÿ,.+V+Ø,-/+0+--/+W+Ù,-0+1+--0+X+Ú,-1+2+--1+Y+Û,-2+3+--2+Z+Ü,-3+4+--3+[+--4+\+Þ,-5+6+--5+]+à,	-6+7+	--6+^+á,
-7+8+
-	-7+_+â,-8+9+-
-8+`+ã,-9+:+--9+a+ä,
-:+;+
--:+b+å,-;+<+-
-;+c+æ,-<+=+--<+d+ç,-=+>+--=+e+è,->+?+-->+f+é,-?+@+--?+g+ê,-@+A+--@+h+ë,-A+B+--A+i+ì,-B+C+--B+j+í,-C+D+--C+k+î,-D+E+--D+l+ï,-E+F+--E+m+ð,-F+G+--F+n+ñ,-G+H+--G+o+ò,-H+I+--H+p+ó,-I+J+--I+q+ô,-J+K+--J+r+õ,-K+L+--K+s+ö,-L+M+--L+t+÷, -M+N+ --M+u+ø,!-N+O+!- -N+v+ù,"-O+P+"-!-O+w+ú,#-P+Q+#-"-P+x+û,$-Q+R+$-#-Q+y+ü,%-R+S+%-$-R+z+ý,&-S+T+&-%-S+{+þ,'-T+U+'-&-T+|+ÿ,(-U+V+(-'-U+}+-)-V+W+)-(-V+~+-*-W+X+*-)-W++-+-X+Y++-*-X++-,-Y+Z+,-+-Y++---Z+[+--,-Z++-.-[+\+.---[++/-.-\++-0-]+^+0-1-]++	-2-^+_+2-0-^++
-3-_+`+3-2-_++-4-`+a+4-3-`++-5-a+b+5-4-a++
-6-b+c+6-5-b++-7-c+d+7-6-c++-8-d+e+8-7-d++-9-e+f+9-8-e++-:-f+g+:-9-f++-;-g+h+;-:-g++-<-h+i+<-;-h++-=-i+j+=-<-i++->-j+k+>-=-j++-?-k+l+?->-k++-@-l+m+@-?-l++-A-m+n+A-@-m++-B-n+o+B-A-n++-C-o+p+C-B-o++-D-p+q+D-C-p++-E-q+r+E-D-q++-F-r+s+F-E-r++-G-s+t+G-F-s++-H-t+u+H-G-t++ -I-u+v+I-H-u++!-J-v+w+J-I-v++"-K-w+x+K-J-w++#-L-x+y+L-K-x+ +$-M-y+z+M-L-y+¡+%-N-z+{+N-M-z+¢+&-O-{+|+O-N-{+£+'-P-|+}+P-O-|+¤+(-Q-}+~+Q-P-}+¥+)-R-~++R-Q-~+¦+*-S-++S-R-+§++-T-++T-S-+¨+,-U-++U-T-+©+--V-++V-U-+ª+.-W-++W-V-+«+X-W-+¬+0-Y-++Y-Z-+­+2-[-++[-Y-+®+3-\-++\-[-+¯+4-]-++]-\-+°+5-^-++^-]-+±+6-_-++_-^-+²+7-`-++`-_-+³+8-a-++a-`-+´+9-b-++b-a-+µ+:-c-++c-b-+¶+;-d-++d-c-+·+<-e-++e-d-+¸+=-f-++f-e-+¹+>-g-++g-f-+º+?-h-++h-g-+»+@-i-++i-h-+¼+A-j-++j-i-+½+B-k-++k-j-+¾+C-l-++l-k-+¿+D-m-++m-l-+À+E-n-++n-m-+Á+F-o-++o-n-+Â+G-p-++p-o-+Ã+H-q-++q-p-+Ä+I-r-++r-q-+Å+J-s-++s-r-+Æ+K-t-+ +t-s-+Ç+L-u- +¡+u-t- +È+M-v-¡+¢+v-u-¡+É+N-w-¢+£+w-v-¢+Ê+O-x-£+¤+x-w-£+Ë+P-y-¤+¥+y-x-¤+Ì+Q-z-¥+¦+z-y-¥+Í+R-{-¦+§+{-z-¦+Î+S-|-§+¨+|-{-§+Ï+T-}-¨+©+}-|-¨+Ð+U-~-©+ª+~-}-©+Ñ+V--ª+«+-~-ª+Ò+W--«+¬+--«+Ó+--¬+Ô+Y--­+®+--­+Õ+[--®+¯+--®+Ö+\--¯+°+--¯+×+]--°+±+--°+Ø+^--±+²+--±+Ù+_--²+³+--²+Ú+`--³+´+--³+Û+a--´+µ+--´+Ü+b--µ+¶+--µ+Ý+c--¶+·+--¶+Þ+d--·+¸+--·+ß+e--¸+¹+--¸+à+f--¹+º+--¹+á+g--º+»+--º+â+h--»+¼+--»+ã+i--¼+½+--¼+ä+j--½+¾+--½+å+k--¾+¿+--¾+æ+l--¿+À+--¿+ç+m--À+Á+--À+è+n--Á+Â+--Á+é+o--Â+Ã+--Â+ê+p--Ã+Ä+--Ã+ë+q--Ä+Å+--Ä+ì+r--Å+Æ+--Å+í+s--Æ+Ç+--Æ+î+t--Ç+È+--Ç+ï+u--È+É+--È+ð+v--É+Ê+--É+ñ+w- -Ê+Ë+ --Ê+ò+x-¡-Ë+Ì+¡- -Ë+ó+y-¢-Ì+Í+¢-¡-Ì+ô+z-£-Í+Î+£-¢-Í+õ+{-¤-Î+Ï+¤-£-Î+ö+|-¥-Ï+Ð+¥-¤-Ï+÷+}-¦-Ð+Ñ+¦-¥-Ð+ø+~-§-Ñ+Ò+§-¦-Ñ+ù+-¨-Ò+Ó+¨-§-Ò+ú+-©-Ó+Ô+©-¨-Ó+û+ª-©-Ô+ü+-«-Õ+Ö+«-¬-Õ+ý+-­-Ö+×+­-«-Ö+þ+-®-×+Ø+®-­-×+ÿ+-¯-Ø+Ù+¯-®-Ø+,-°-Ù+Ú+°-¯-Ù+,-±-Ú+Û+±-°-Ú+,-²-Û+Ü+²-±-Û+,-³-Ü+Ý+³-²-Ü+,-´-Ý+Þ+´-³-Ý+,-µ-Þ+ß+µ-´-Þ+,-¶-ß+à+¶-µ-ß+,-·-à+á+·-¶-à+,-¸-á+â+¸-·-á+	,-¹-â+ã+¹-¸-â+
,-º-ã+ä+º-¹-ã+,-»-ä+å+»-º-ä+,-¼-å+æ+¼-»-å+
,-½-æ+ç+½-¼-æ+,-¾-ç+è+¾-½-ç+,-¿-è+é+¿-¾-è+,-À-é+ê+À-¿-é+,-Á-ê+ë+Á-À-ê+,-Â-ë+ì+Â-Á-ë+,-Ã-ì+í+Ã-Â-ì+,-Ä-í+î+Ä-Ã-í+,-Å-î+ï+Å-Ä-î+,-Æ-ï+ð+Æ-Å-ï+,-Ç-ð+ñ+Ç-Æ-ð+,-È-ñ+ò+È-Ç-ñ+, -É-ò+ó+É-È-ò+,¡-Ê-ó+ô+Ê-É-ó+,¢-Ë-ô+õ+Ë-Ê-ô+,£-Ì-õ+ö+Ì-Ë-õ+,¤-Í-ö+÷+Í-Ì-ö+,¥-Î-÷+ø+Î-Í-÷+,¦-Ï-ø+ù+Ï-Î-ø+ ,§-Ð-ù+ú+Ð-Ï-ù+!,¨-Ñ-ú+û+Ñ-Ð-ú+",©-Ò-û+ü+Ò-Ñ-û+#,Ó-Ò-ü+$,«-Ô-ý+þ+Ô-Õ-ý+%,­-Ö-þ+ÿ+Ö-Ô-þ+&,®-×-ÿ+,×-Ö-ÿ+',¯-Ø-,,Ø-×-,(,°-Ù-,,Ù-Ø-,),±-Ú-,,Ú-Ù-,*,²-Û-,,Û-Ú-,+,³-Ü-,,Ü-Û-,,,´-Ý-,,Ý-Ü-,-,µ-Þ-,,Þ-Ý-,.,¶-ß-,,ß-Þ-,/,·-à-,	,à-ß-,0,¸-á-	,
,á-à-	,1,¹-â-
,,â-á-
,2,º-ã-,,ã-â-,3,»-ä-,
,ä-ã-,4,¼-å-
,,å-ä-
,5,½-æ-,,æ-å-,6,¾-ç-,,ç-æ-,7,¿-è-,,è-ç-,8,À-é-,,é-è-,9,Á-ê-,,ê-é-,:,Â-ë-,,ë-ê-,;,Ã-ì-,,ì-ë-,<,Ä-í-,,í-ì-,=,Å-î-,,î-í-,>,Æ-ï-,,ï-î-,?,Ç-ð-,,ð-ï-,@,È-ñ-,,ñ-ð-,A,É-ò-,,ò-ñ-,B,Ê-ó-,,ó-ò-,C,Ë-ô-,,ô-ó-,D,Ì-õ-,,õ-ô-,E,Í-ö-,,ö-õ-,F,Î-÷-, ,÷-ö-,G,Ï-ø- ,!,ø-÷- ,H,Ð-ù-!,",ù-ø-!,I,Ñ-ú-",#,ú-ù-",J,Ò-û-#,$,û-ú-#,K,ü-û-$,L,Ô-ý-%,&,ý-þ-%,M,Ö-ÿ-&,',ÿ-ý-&,N,×-.',(,.ÿ-',O,Ø-.(,),..(,P,Ù-.),*,..),Q,Ú-.*,+,..*,R,Û-.+,,,..+,S,Ü-.,,-,..,,T,Ý-.-,.,..-,U,Þ-..,/,...,V,ß-./,0,../,W,à-	.0,1,	..0,X,á-
.1,2,
.	.1,Y,â-.2,3,.
.2,Z,ã-.3,4,..3,[,ä-
.4,5,
..4,\,å-.5,6,.
.5,],æ-.6,7,..6,^,ç-.7,8,..7,_,è-.8,9,..8,`,é-.9,:,..9,a,ê-.:,;,..:,b,ë-.;,<,..;,c,ì-.<,=,..<,d,í-.=,>,..=,e,î-.>,?,..>,f,ï-.?,@,..?,g,ð-.@,A,..@,h,ñ-.A,B,..A,i,ò-.B,C,..B,j,ó-.C,D,..C,k,ô-.D,E,..D,l,õ-.E,F,..E,m,ö-.F,G,..F,n,÷- .G,H, ..G,o,ø-!.H,I,!. .H,p,ù-".I,J,".!.I,q,ú-#.J,K,#.".J,r,û-$.K,L,$.#.K,s,%.$.L,t,ý-&.M,N,&.'.M,u,ÿ-(.N,O,(.&.N,v,.).O,P,).(.O,w,.*.P,Q,*.).P,x,.+.Q,R,+.*.Q,y,.,.R,S,,.+.R,z,.-.S,T,-.,.S,{,...T,U,..-.T,|,./.U,V,/...U,},.0.V,W,0./.V,~,.1.W,X,1.0.W,,	.2.X,Y,2.1.X,,
.3.Y,Z,3.2.Y,,.4.Z,[,4.3.Z,,.5.[,\,5.4.[,,
.6.\,],6.5.\,,.7.],^,7.6.],,.8.^,_,8.7.^,,.9._,`,9.8._,,.:.`,a,:.9.`,,.;.a,b,;.:.a,,.<.b,c,<.;.b,,.=.c,d,=.<.c,,.>.d,e,>.=.d,,.?.e,f,?.>.e,,.@.f,g,@.?.f,,.A.g,h,A.@.g,,.B.h,i,B.A.h,,.C.i,j,C.B.i,,.D.j,k,D.C.j,,.E.k,l,E.D.k,,.F.l,m,F.E.l,,.G.m,n,G.F.m,,.H.n,o,H.G.n,, .I.o,p,I.H.o,,!.J.p,q,J.I.p,,".K.q,r,K.J.q,,#.L.r,s,L.K.r,,$.M.s,t,M.L.s,,N.M.t,,&.O.u,v,O.P.u,,(.Q.v,w,Q.O.v,,).R.w,x,R.Q.w,,*.S.x,y,S.R.x, ,+.T.y,z,T.S.y,¡,,.U.z,{,U.T.z,¢,-.V.{,|,V.U.{,£,..W.|,},W.V.|,¤,/.X.},~,X.W.},¥,0.Y.~,,Y.X.~,¦,1.Z.,,Z.Y.,§,2.[.,,[.Z.,¨,3.\.,,\.[.,©,4.].,,].\.,ª,5.^.,,^.].,«,6._.,,_.^.,¬,7.`.,,`._.,­,8.a.,,a.`.,®,9.b.,,b.a.,¯,:.c.,,c.b.,°,;.d.,,d.c.,±,<.e.,,e.d.,²,=.f.,,f.e.,³,>.g.,,g.f.,´,?.h.,,h.g.,µ,@.i.,,i.h.,¶,A.j.,,j.i.,·,B.k.,,k.j.,¸,C.l.,,l.k.,¹,D.m.,,m.l.,º,E.n.,,n.m.,»,F.o.,,o.n.,¼,G.p.,,p.o.,½,H.q.,,q.p.,¾,I.r.,,r.q.,¿,J.s.,,s.r.,À,K.t.,,t.s.,Á,L.u.,,u.t.,Â,M.v.,,v.u.,Ã,w.v.,Ä,O.x.,,x.y.,Å,Q.z.,,z.x.,Æ,R.{., ,{.z.,Ç,S.|. ,¡,|.{. ,È,T.}.¡,¢,}.|.¡,É,U.~.¢,£,~.}.¢,Ê,V..£,¤,.~.£,Ë,W..¤,¥,..¤,Ì,X..¥,¦,..¥,Í,Y..¦,§,..¦,Î,Z..§,¨,..§,Ï,[..¨,©,..¨,Ð,\..©,ª,..©,Ñ,]..ª,«,..ª,Ò,^..«,¬,..«,Ó,_..¬,­,..¬,Ô,`..­,®,..­,Õ,a..®,¯,..®,Ö,b..¯,°,..¯,×,c..°,±,..°,Ø,d..±,²,..±,Ù,e..²,³,..²,Ú,f..³,´,..³,Û,g..´,µ,..´,Ü,h..µ,¶,..µ,Ý,i..¶,·,..¶,Þ,j..·,¸,..·,ß,k..¸,¹,..¸,à,l..¹,º,..¹,á,m..º,»,..º,â,n..»,¼,..»,ã,o..¼,½,..¼,ä,p..½,¾,..½,å,q..¾,¿,..¾,æ,r..¿,À,..¿,ç,s..À,Á,..À,è,t..Á,Â,..Á,é,u..Â,Ã,..Â,ê,v..Ã,Ä,..Ã,ë, ..Ä,ì,x.¡.Å,Æ,¡.¢.Å,í,z.£.Æ,Ç,£.¡.Æ,î,{.¤.Ç,È,¤.£.Ç,ï,|.¥.È,É,¥.¤.È,ð,}.¦.É,Ê,¦.¥.É,ñ,~.§.Ê,Ë,§.¦.Ê,ò,.¨.Ë,Ì,¨.§.Ë,ó,.©.Ì,Í,©.¨.Ì,ô,.ª.Í,Î,ª.©.Í,õ,.«.Î,Ï,«.ª.Î,ö,.¬.Ï,Ð,¬.«.Ï,÷,.­.Ð,Ñ,­.¬.Ð,ø,.®.Ñ,Ò,®.­.Ñ,ù,.¯.Ò,Ó,¯.®.Ò,ú,.°.Ó,Ô,°.¯.Ó,û,.±.Ô,Õ,±.°.Ô,ü,.².Õ,Ö,².±.Õ,ý,.³.Ö,×,³.².Ö,þ,.´.×,Ø,´.³.×,ÿ,.µ.Ø,Ù,µ.´.Ø,-.¶.Ù,Ú,¶.µ.Ù,-.·.Ú,Û,·.¶.Ú,-.¸.Û,Ü,¸.·.Û,-.¹.Ü,Ý,¹.¸.Ü,-.º.Ý,Þ,º.¹.Ý,-.».Þ,ß,».º.Þ,-.¼.ß,à,¼.».ß,-.½.à,á,½.¼.à,-.¾.á,â,¾.½.á,	-.¿.â,ã,¿.¾.â,
-.À.ã,ä,À.¿.ã,-.Á.ä,å,Á.À.ä,-.Â.å,æ,Â.Á.å,
-.Ã.æ,ç,Ã.Â.æ,-.Ä.ç,è,Ä.Ã.ç,-.Å.è,é,Å.Ä.è,-.Æ.é,ê,Æ.Å.é,-.Ç.ê,ë,Ç.Æ.ê,-.È.ë,ì,È.Ç.ë,-É.È.ì,-¡.Ê.í,î,Ê.Ë.í,-£.Ì.î,ï,Ì.Ê.î,-¤.Í.ï,ð,Í.Ì.ï,-¥.Î.ð,ñ,Î.Í.ð,-¦.Ï.ñ,ò,Ï.Î.ñ,-§.Ð.ò,ó,Ð.Ï.ò,-¨.Ñ.ó,ô,Ñ.Ð.ó,-©.Ò.ô,õ,Ò.Ñ.ô,-ª.Ó.õ,ö,Ó.Ò.õ,-«.Ô.ö,÷,Ô.Ó.ö,-¬.Õ.÷,ø,Õ.Ô.÷,-­.Ö.ø,ù,Ö.Õ.ø, -®.×.ù,ú,×.Ö.ù,!-¯.Ø.ú,û,Ø.×.ú,"-°.Ù.û,ü,Ù.Ø.û,#-±.Ú.ü,ý,Ú.Ù.ü,$-².Û.ý,þ,Û.Ú.ý,%-³.Ü.þ,ÿ,Ü.Û.þ,&-´.Ý.ÿ,-Ý.Ü.ÿ,'-µ.Þ.--Þ.Ý.-(-¶.ß.--ß.Þ.-)-·.à.--à.ß.-*-¸.á.--á.à.-+-¹.â.--â.á.-,-º.ã.--ã.â.---».ä.--ä.ã.-.-¼.å.--å.ä.-/-½.æ.-	-æ.å.-0-¾.ç.	-
-ç.æ.	-1-¿.è.
--è.ç.
-2-À.é.--é.è.-3-Á.ê.-
-ê.é.-4-Â.ë.
--ë.ê.
-5-Ã.ì.--ì.ë.-6-Ä.í.--í.ì.-7-Å.î.--î.í.-8-Æ.ï.--ï.î.-9-Ç.ð.--ð.ï.-:-È.ñ.--ñ.ð.-;-ò.ñ.-<-Ê.ó.--ó.ô.-=-Ì.õ.--õ.ó.->-Í.ö.--ö.õ.-?-Î.÷.--÷.ö.-@-Ï.ø.--ø.÷.-A-Ð.ù.--ù.ø.-B-Ñ.ú.--ú.ù.-C-Ò.û.--û.ú.-D-Ó.ü.--ü.û.-E-Ô.ý.--ý.ü.-F-Õ.þ.- -þ.ý.-G-Ö.ÿ. -!-ÿ.þ. -H-×./!-"-/ÿ.!-I-Ø./"-#-//"-J-Ù./#-$-//#-K-Ú./$-%-//$-L-Û./%-&-//%-M-Ü./&-'-//&-N-Ý./'-(-//'-O-Þ./(-)-//(-P-ß./)-*-//)-Q-à.	/*-+-	//*-R-á.
/+-,-
/	/+-S-â./,---/
/,-T-ã./--.-//--U-ä.
/.-/-
//.-V-å.//-0-/
//-W-æ./0-1-//0-X-ç./1-2-//1-Y-è./2-3-//2-Z-é./3-4-//3-[-ê./4-5-//4-\-ë./5-6-//5-]-ì./6-7-//6-^-í./7-8-//7-_-î./8-9-//8-`-ï./9-:-//9-a-ð./:-;-//:-b-ñ./;-<-//;-c-//<-d-ó./=->-//=-e-õ./>-?-//>-f-ö./?-@-//?-g-÷. /@-A- //@-h-ø.!/A-B-!/ /A-i-ù."/B-C-"/!/B-j-ú.#/C-D-#/"/C-k-û.$/D-E-$/#/D-l-ü.%/E-F-%/$/E-m-ý.&/F-G-&/%/F-n-þ.'/G-H-'/&/G-o-ÿ.(/H-I-(/'/H-p-/)/I-J-)/(/I-q-/*/J-K-*/)/J-r-/+/K-L-+/*/K-s-/,/L-M-,/+/L-t-/-/M-N--/,/M-u-/./N-O-./-/N-v-///O-P-//./O-w-/0/P-Q-0///P-x-/1/Q-R-1/0/Q-y-	/2/R-S-2/1/R-z-
/3/S-T-3/2/S-{-/4/T-U-4/3/T-|-/5/U-V-5/4/U-}-
/6/V-W-6/5/V-~-/7/W-X-7/6/W--/8/X-Y-8/7/X--/9/Y-Z-9/8/Y--/:/Z-[-:/9/Z--/;/[-\-;/:/[--/</\-]-</;/\--/=/]-^-=/</]--/>/^-_->/=/^--/?/_-`-?/>/_--/@/`-a-@/?/`--/A/a-b-A/@/a--/B/b-c-B/A/b--/C/c-d-C/B/c--D/C/d--/E/e-f-E/F/e--/G/f-g-G/E/f--/H/g-h-H/G/g-- /I/h-i-I/H/h--!/J/i-j-J/I/i--"/K/j-k-K/J/j--#/L/k-l-L/K/k--$/M/l-m-M/L/l--%/N/m-n-N/M/m--&/O/n-o-O/N/n--'/P/o-p-P/O/o--(/Q/p-q-Q/P/p--)/R/q-r-R/Q/q--*/S/r-s-S/R/r--+/T/s-t-T/S/s--,/U/t-u-U/T/t---/V/u-v-V/U/u--./W/v-w-W/V/v--//X/w-x-X/W/w--0/Y/x-y-Y/X/x- -1/Z/y-z-Z/Y/y-¡-2/[/z-{-[/Z/z-¢-3/\/{-|-\/[/{-£-4/]/|-}-]/\/|-¤-5/^/}-~-^/]/}-¥-6/_/~--_/^/~-¦-7/`/--`/_/-§-8/a/--a/`/-¨-9/b/--b/a/-©-:/c/--c/b/-ª-;/d/--d/c/-«-</e/--e/d/-¬-=/f/--f/e/-­->/g/--g/f/-®-?/h/--h/g/-¯-@/i/--i/h/-°-A/j/--j/i/-±-B/k/--k/j/-²-C/l/--l/k/-³-m/l/-´-E/n/--n/o/-µ-G/p/--p/n/-¶-H/q/--q/p/-·-I/r/--r/q/-¸-J/s/--s/r/-¹-K/t/--t/s/-º-L/u/--u/t/-»-M/v/--v/u/-¼-N/w/--w/v/-½-O/x/--x/w/-¾-P/y/--y/x/-¿-Q/z/--z/y/-À-R/{/--{/z/-Á-S/|/--|/{/-Â-T/}/--}/|/-Ã-U/~/--~/}/-Ä-V//--/~/-Å-W//--//-Æ-X//- -//-Ç-Y// -¡-// -È-Z//¡-¢-//¡-É-[//¢-£-//¢-Ê-\//£-¤-//£-Ë-]//¤-¥-//¤-Ì-^//¥-¦-//¥-Í-_//¦-§-//¦-Î-`//§-¨-//§-Ï-a//¨-©-//¨-Ð-b//©-ª-//©-Ñ-c//ª-«-//ª-Ò-d//«-¬-//«-Ó-e//¬-­-//¬-Ô-f//­-®-//­-Õ-g//®-¯-//®-Ö-h//¯-°-//¯-×-i//°-±-//°-Ø-j//±-²-//±-Ù-k//²-³-//²-Ú-l//³-´-//³-Û-//´-Ü-n//µ-¶-//µ-Ý-p//¶-·-//¶-Þ-q//·-¸-//·-ß-r//¸-¹-//¸-à-s//¹-º-//¹-á-t//º-»-//º-â-u//»-¼-//»-ã-v//¼-½-//¼-ä-w/ /½-¾- //½-å-x/¡/¾-¿-¡/ /¾-æ-y/¢/¿-À-¢/¡/¿-ç-z/£/À-Á-£/¢/À-è-{/¤/Á-Â-¤/£/Á-é-|/¥/Â-Ã-¥/¤/Â-ê-}/¦/Ã-Ä-¦/¥/Ã-ë-~/§/Ä-Å-§/¦/Ä-ì-/¨/Å-Æ-¨/§/Å-í-/©/Æ-Ç-©/¨/Æ-î-/ª/Ç-È-ª/©/Ç-ï-/«/È-É-«/ª/È-ð-/¬/É-Ê-¬/«/É-ñ-/­/Ê-Ë-­/¬/Ê-ò-/®/Ë-Ì-®/­/Ë-ó-/¯/Ì-Í-¯/®/Ì-ô-/°/Í-Î-°/¯/Í-õ-/±/Î-Ï-±/°/Î-ö-/²/Ï-Ð-²/±/Ï-÷-/³/Ð-Ñ-³/²/Ð-ø-/´/Ñ-Ò-´/³/Ñ-ù-/µ/Ò-Ó-µ/´/Ò-ú-/¶/Ó-Ô-¶/µ/Ó-û-/·/Ô-Õ-·/¶/Ô-ü-/¸/Õ-Ö-¸/·/Õ-ý-/¹/Ö-×-¹/¸/Ö-þ-/º/×-Ø-º/¹/×-ÿ-/»/Ø-Ù-»/º/Ø-./¼/Ù-Ú-¼/»/Ù-./½/Ú-Û-½/¼/Ú-./¾/Û-Ü-¾/½/Û-.¿/¾/Ü-./À/Ý-Þ-À/Á/Ý-./Â/Þ-ß-Â/À/Þ-./Ã/ß-à-Ã/Â/ß-./Ä/à-á-Ä/Ã/à-./Å/á-â-Å/Ä/á-	./Æ/â-ã-Æ/Å/â-
./Ç/ã-ä-Ç/Æ/ã-./È/ä-å-È/Ç/ä-. /É/å-æ-É/È/å-
.¡/Ê/æ-ç-Ê/É/æ-.¢/Ë/ç-è-Ë/Ê/ç-.£/Ì/è-é-Ì/Ë/è-.¤/Í/é-ê-Í/Ì/é-.¥/Î/ê-ë-Î/Í/ê-.¦/Ï/ë-ì-Ï/Î/ë-.§/Ð/ì-í-Ð/Ï/ì-.¨/Ñ/í-î-Ñ/Ð/í-.©/Ò/î-ï-Ò/Ñ/î-.ª/Ó/ï-ð-Ó/Ò/ï-.«/Ô/ð-ñ-Ô/Ó/ð-.¬/Õ/ñ-ò-Õ/Ô/ñ-.­/Ö/ò-ó-Ö/Õ/ò-.®/×/ó-ô-×/Ö/ó-.¯/Ø/ô-õ-Ø/×/ô-.°/Ù/õ-ö-Ù/Ø/õ-.±/Ú/ö-÷-Ú/Ù/ö-.²/Û/÷-ø-Û/Ú/÷-.³/Ü/ø-ù-Ü/Û/ø- .´/Ý/ù-ú-Ý/Ü/ù-!.µ/Þ/ú-û-Þ/Ý/ú-".¶/ß/û-ü-ß/Þ/û-#.·/à/ü-ý-à/ß/ü-$.¸/á/ý-þ-á/à/ý-%.¹/â/þ-ÿ-â/á/þ-&.º/ã/ÿ-.ã/â/ÿ-'.»/ä/..ä/ã/.(.¼/å/..å/ä/.).½/æ/..æ/å/.*.¾/ç/..ç/æ/.+.è/ç/.,.À/é/..é/ê/.-.Â/ë/..ë/é/...Ã/ì/..ì/ë/./.Ä/í/.	.í/ì/.0.Å/î/	.
.î/í/	.1.Æ/ï/
..ï/î/
.2.Ç/ð/..ð/ï/.3.È/ñ/.
.ñ/ð/.4.É/ò/
..ò/ñ/
.5.Ê/ó/..ó/ò/.6.Ë/ô/..ô/ó/.7.Ì/õ/..õ/ô/.8.Í/ö/..ö/õ/.9.Î/÷/..÷/ö/.:.Ï/ø/..ø/÷/.;.Ð/ù/..ù/ø/.<.Ñ/ú/..ú/ù/.=.Ò/û/..û/ú/.>.Ó/ü/..ü/û/.?.Ô/ý/..ý/ü/.@.Õ/þ/..þ/ý/.A.Ö/ÿ/..ÿ/þ/.B.×/0..0ÿ/.C.Ø/0..00.D.Ù/0..00.E.Ú/0..00.F.Û/0. .00.G.Ü/0 .!.00 .H.Ý/0!.".00!.I.Þ/0".#.00".J.ß/0#.$.00#.K.à/	0$.%.	00$.L.á/
0%.&.
0	0%.M.â/0&.'.0
0&.N.ã/0'.(.00'.O.ä/
0(.).
00(.P.å/0).*.0
0).Q.æ/0*.+.00*.R.ç/0+.,.00+.S.00,.T.é/0-...00-.U.ë/0../.00..V.ì/0/.0.00/.W.í/00.1.000.X.î/01.2.001.Y.ï/02.3.002.Z.ð/03.4.003.[.ñ/04.5.004.\.ò/05.6.005.].ó/06.7.006.^.ô/07.8.007._.õ/08.9.008.`.ö/09.:.009.a.÷/ 0:.;. 00:.b.ø/!0;.<.!0 0;.c.ù/"0<.=."0!0<.d.ú/#0=.>.#0"0=.e.û/$0>.?.$0#0>.f.ü/%0?.@.%0$0?.g.ý/&0@.A.&0%0@.h.þ/'0A.B.'0&0A.i.ÿ/(0B.C.(0'0B.j.0)0C.D.)0(0C.k.0*0D.E.*0)0D.l.0+0E.F.+0*0E.m.0,0F.G.,0+0F.n.0-0G.H.-0,0G.o.0.0H.I..0-0H.p.0/0I.J./0.0I.q.000J.K.00/0J.r.010K.L.1000K.s.	020L.M.2010L.t.
030M.N.3020M.u.040N.O.4030N.v.050O.P.5040O.w.
060P.Q.6050P.x.070Q.R.7060Q.y.080R.S.8070R.z.090S.T.9080S.{.:090T.|.0;0U.V.;0<0U.}.0=0V.W.=0;0V.~.0>0W.X.>0=0W..0?0X.Y.?0>0X..0@0Y.Z.@0?0Y..0A0Z.[.A0@0Z..0B0[.\.B0A0[..0C0\.].C0B0\..0D0].^.D0C0]..0E0^._.E0D0^..0F0_.`.F0E0_..0G0`.a.G0F0`..0H0a.b.H0G0a.. 0I0b.c.I0H0b..!0J0c.d.J0I0c.."0K0d.e.K0J0d..#0L0e.f.L0K0e..$0M0f.g.M0L0f..%0N0g.h.N0M0g..&0O0h.i.O0N0h..'0P0i.j.P0O0i..(0Q0j.k.Q0P0j..)0R0k.l.R0Q0k..*0S0l.m.S0R0l..+0T0m.n.T0S0m..,0U0n.o.U0T0n..-0V0o.p.V0U0o...0W0p.q.W0V0p../0X0q.r.X0W0q..00Y0r.s.Y0X0r..10Z0s.t.Z0Y0s..20[0t.u.[0Z0t..30\0u.v.\0[0u..40]0v.w.]0\0v..50^0w.x.^0]0w..60_0x.y._0^0x. .70`0y.z.`0_0y.¡.80a0z.{.a0`0z.¢.90b0{.|.b0a0{.£.c0b0|.¤.;0d0}.~.d0e0}.¥.=0f0~..f0d0~.¦.>0g0..g0f0.§.?0h0..h0g0.¨.@0i0..i0h0.©.A0j0..j0i0.ª.B0k0..k0j0.«.C0l0..l0k0.¬.D0m0..m0l0.­.E0n0..n0m0.®.F0o0..o0n0.¯.G0p0..p0o0.°.H0q0..q0p0.±.I0r0..r0q0.².J0s0..s0r0.³.K0t0..t0s0.´.L0u0..u0t0.µ.M0v0..v0u0.¶.N0w0..w0v0.·.O0x0..x0w0.¸.P0y0..y0x0.¹.Q0z0..z0y0.º.R0{0..{0z0.».S0|0..|0{0.¼.T0}0..}0|0.½.U0~0..~0}0.¾.V00..0~0.¿.W00..00.À.X00..00.Á.Y00..00.Â.Z00..00.Ã.[00..00.Ä.\00..00.Å.]00..00.Æ.^00. .00.Ç._00 .¡.00 .È.`00¡.¢.00¡.É.a00¢.£.00¢.Ê.b00£.¤.00£.Ë.00¤.Ì.d00¥.¦.00¥.Í.f00¦.§.00¦.Î.g00§.¨.00§.Ï.h00¨.©.00¨.Ð.i00©.ª.00©.Ñ.j00ª.«.00ª.Ò.k00«.¬.00«.Ó.l00¬.­.00¬.Ô.m00­.®.00­.Õ.n00®.¯.00®.Ö.o00¯.°.00¯.×.p00°.±.00°.Ø.q00±.².00±.Ù.r00².³.00².Ú.s00³.´.00³.Û.t00´.µ.00´.Ü.u00µ.¶.00µ.Ý.v00¶.·.00¶.Þ.w0 0·.¸. 00·.ß.x0¡0¸.¹.¡0 0¸.à.y0¢0¹.º.¢0¡0¹.á.z0£0º.».£0¢0º.â.{0¤0».¼.¤0£0».ã.|0¥0¼.½.¥0¤0¼.ä.}0¦0½.¾.¦0¥0½.å.~0§0¾.¿.§0¦0¾.æ.0¨0¿.À.¨0§0¿.ç.0©0À.Á.©0¨0À.è.0ª0Á.Â.ª0©0Á.é.0«0Â.Ã.«0ª0Â.ê.0¬0Ã.Ä.¬0«0Ã.ë.0­0Ä.Å.­0¬0Ä.ì.0®0Å.Æ.®0­0Å.í.0¯0Æ.Ç.¯0®0Æ.î.0°0Ç.È.°0¯0Ç.ï.0±0È.É.±0°0È.ð.0²0É.Ê.²0±0É.ñ.0³0Ê.Ë.³0²0Ê.ò.0´0Ë.Ì.´0³0Ë.ó.µ0´0Ì.ô.0¶0Í.Î.¶0·0Í.õ.0¸0Î.Ï.¸0¶0Î.ö.0¹0Ï.Ð.¹0¸0Ï.÷.0º0Ð.Ñ.º0¹0Ð.ø.0»0Ñ.Ò.»0º0Ñ.ù.0¼0Ò.Ó.¼0»0Ò.ú.0½0Ó.Ô.½0¼0Ó.û.0¾0Ô.Õ.¾0½0Ô.ü.0¿0Õ.Ö.¿0¾0Õ.ý.0À0Ö.×.À0¿0Ö.þ.0Á0×.Ø.Á0À0×.ÿ.0Â0Ø.Ù.Â0Á0Ø./0Ã0Ù.Ú.Ã0Â0Ù./0Ä0Ú.Û.Ä0Ã0Ú./0Å0Û.Ü.Å0Ä0Û./0Æ0Ü.Ý.Æ0Å0Ü./0Ç0Ý.Þ.Ç0Æ0Ý./0È0Þ.ß.È0Ç0Þ./ 0É0ß.à.É0È0ß./¡0Ê0à.á.Ê0É0à./¢0Ë0á.â.Ë0Ê0á.	/£0Ì0â.ã.Ì0Ë0â.
/¤0Í0ã.ä.Í0Ì0ã./¥0Î0ä.å.Î0Í0ä./¦0Ï0å.æ.Ï0Î0å.
/§0Ð0æ.ç.Ð0Ï0æ./¨0Ñ0ç.è.Ñ0Ð0ç./©0Ò0è.é.Ò0Ñ0è./ª0Ó0é.ê.Ó0Ò0é./«0Ô0ê.ë.Ô0Ó0ê./¬0Õ0ë.ì.Õ0Ô0ë./­0Ö0ì.í.Ö0Õ0ì./®0×0í.î.×0Ö0í./¯0Ø0î.ï.Ø0×0î./°0Ù0ï.ð.Ù0Ø0ï./±0Ú0ð.ñ.Ú0Ù0ð./²0Û0ñ.ò.Û0Ú0ñ./³0Ü0ò.ó.Ü0Û0ò./´0Ý0ó.ô.Ý0Ü0ó./Þ0Ý0ô./¶0ß0õ.ö.ß0à0õ./¸0á0ö.÷.á0ß0ö./¹0â0÷.ø.â0á0÷./º0ã0ø.ù.ã0â0ø. /»0ä0ù.ú.ä0ã0ù.!/¼0å0ú.û.å0ä0ú."/½0æ0û.ü.æ0å0û.#/¾0ç0ü.ý.ç0æ0ü.$/¿0è0ý.þ.è0ç0ý.%/À0é0þ.ÿ.é0è0þ.&/Á0ê0ÿ./ê0é0ÿ.'/Â0ë0//ë0ê0/(/Ã0ì0//ì0ë0/)/Ä0í0//í0ì0/*/Å0î0//î0í0/+/Æ0ï0//ï0î0/,/Ç0ð0//ð0ï0/-/È0ñ0//ñ0ð0/./É0ò0//ò0ñ0///Ê0ó0/	/ó0ò0/0/Ë0ô0	/
/ô0ó0	/1/Ì0õ0
//õ0ô0
/2/Í0ö0//ö0õ0/3/Î0÷0/
/÷0ö0/4/Ï0ø0
//ø0÷0
/5/Ð0ù0//ù0ø0/6/Ñ0ú0//ú0ù0/7/Ò0û0//û0ú0/8/Ó0ü0//ü0û0/9/Ô0ý0//ý0ü0/:/Õ0þ0//þ0ý0/;/Ö0ÿ0//ÿ0þ0/</×01//1ÿ0/=/Ø01//11/>/Ù01//11/?/Ú01//11/@/Û01//11/A/Ü01//11/B/Ý01//11/C/11/D/ß01//1	1/E/á0
1//
11/F/â01/ /1
1/G/ã01 /!/11 /H/ä0
1!/"/
11!/I/å01"/#/1
1"/J/æ01#/$/11#/K/ç01$/%/11$/L/è01%/&/11%/M/é01&/'/11&/N/ê01'/(/11'/O/ë01(/)/11(/P/ì01)/*/11)/Q/í01*/+/11*/R/î01+/,/11+/S/ï01,/-/11,/T/ð01-/./11-/U/ñ01.///11./V/ò01//0/11//W/ó010/1/110/X/ô011/2/111/Y/õ012/3/112/Z/ö013/4/113/[/÷0 14/5/ 114/\/ø0!15/6/!1 15/]/ù0"16/7/"1!16/^/ú0#17/8/#1"17/_/û0$18/9/$1#18/`/ü0%19/:/%1$19/a/ý0&1:/;/&1%1:/b/þ0'1;/</'1&1;/c/ÿ0(1</=/(1'1</d/1)1=/>/)1(1=/e/1*1>/?/*1)1>/f/1+1?/@/+1*1?/g/1,1@/A/,1+1@/h/1-1A/B/-1,1A/i/1.1B/C/.1-1B/j/1/1C/D//1.1C/k/01/1D/l/111E/F/1121E/m/
131F/G/3111F/n/141G/H/4131G/o/151H/I/5141H/p/
161I/J/6151I/q/171J/K/7161J/r/181K/L/8171K/s/191L/M/9181L/t/1:1M/N/:191M/u/1;1N/O/;1:1N/v/1<1O/P/<1;1O/w/1=1P/Q/=1<1P/x/1>1Q/R/>1=1Q/y/1?1R/S/?1>1R/z/1@1S/T/@1?1S/{/1A1T/U/A1@1T/|/1B1U/V/B1A1U/}/1C1V/W/C1B1V/~/1D1W/X/D1C1W//1E1X/Y/E1D1X//1F1Y/Z/F1E1Y//1G1Z/[/G1F1Z//1H1[/\/H1G1[// 1I1\/]/I1H1\//!1J1]/^/J1I1]//"1K1^/_/K1J1^//#1L1_/`/L1K1_//$1M1`/a/M1L1`//%1N1a/b/N1M1a//&1O1b/c/O1N1b//'1P1c/d/P1O1c//(1Q1d/e/Q1P1d//)1R1e/f/R1Q1e//*1S1f/g/S1R1f//+1T1g/h/T1S1g//,1U1h/i/U1T1h//-1V1i/j/V1U1i//.1W1j/k/W1V1j///1X1k/l/X1W1k//Y1X1l//11Z1m/n/Z1[1m//31\1n/o/\1Z1n//41]1o/p/]1\1o//51^1p/q/^1]1p//61_1q/r/_1^1q//71`1r/s/`1_1r//81a1s/t/a1`1s//91b1t/u/b1a1t//:1c1u/v/c1b1u//;1d1v/w/d1c1v//<1e1w/x/e1d1w//=1f1x/y/f1e1x/ />1g1y/z/g1f1y/¡/?1h1z/{/h1g1z/¢/@1i1{/|/i1h1{/£/A1j1|/}/j1i1|/¤/B1k1}/~/k1j1}/¥/C1l1~//l1k1~/¦/D1m1//m1l1/§/E1n1//n1m1/¨/F1o1//o1n1/©/G1p1//p1o1/ª/H1q1//q1p1/«/I1r1//r1q1/¬/J1s1//s1r1/­/K1t1//t1s1/®/L1u1//u1t1/¯/M1v1//v1u1/°/N1w1//w1v1/±/O1x1//x1w1/²/P1y1//y1x1/³/Q1z1//z1y1/´/R1{1//{1z1/µ/S1|1//|1{1/¶/T1}1//}1|1/·/U1~1//~1}1/¸/V11//1~1/¹/W11//11/º/X11//11/»/11/¼/Z11//11/½/\11//11/¾/]11//11/¿/^11//11/À/_11//11/Á/`11//11/Â/a11//11/Ã/b11//11/Ä/c11//11/Å/d11//11/Æ/e11/ /11/Ç/f11 /¡/11 /È/g11¡/¢/11¡/É/h11¢/£/11¢/Ê/i11£/¤/11£/Ë/j11¤/¥/11¤/Ì/k11¥/¦/11¥/Í/l11¦/§/11¦/Î/m11§/¨/11§/Ï/n11¨/©/11¨/Ð/o11©/ª/11©/Ñ/p11ª/«/11ª/Ò/q11«/¬/11«/Ó/r11¬/­/11¬/Ô/s11­/®/11­/Õ/t11®/¯/11®/Ö/u11¯/°/11¯/×/v11°/±/11°/Ø/w1 1±/²/ 11±/Ù/x1¡1²/³/¡1 1²/Ú/y1¢1³/´/¢1¡1³/Û/z1£1´/µ/£1¢1´/Ü/{1¤1µ/¶/¤1£1µ/Ý/|1¥1¶/·/¥1¤1¶/Þ/}1¦1·/¸/¦1¥1·/ß/~1§1¸/¹/§1¦1¸/à/1¨1¹/º/¨1§1¹/á/1©1º/»/©1¨1º/â/1ª1»/¼/ª1©1»/ã/«1ª1¼/ä/1¬1½/¾/¬1­1½/å/1®1¾/¿/®1¬1¾/æ/1¯1¿/À/¯1®1¿/ç/1°1À/Á/°1¯1À/è/1±1Á/Â/±1°1Á/é/1²1Â/Ã/²1±1Â/ê/1³1Ã/Ä/³1²1Ã/ë/1´1Ä/Å/´1³1Ä/ì/1µ1Å/Æ/µ1´1Å/í/1¶1Æ/Ç/¶1µ1Æ/î/1·1Ç/È/·1¶1Ç/ï/1¸1È/É/¸1·1È/ð/1¹1É/Ê/¹1¸1É/ñ/1º1Ê/Ë/º1¹1Ê/ò/1»1Ë/Ì/»1º1Ë/ó/1¼1Ì/Í/¼1»1Ì/ô/1½1Í/Î/½1¼1Í/õ/1¾1Î/Ï/¾1½1Î/ö/1¿1Ï/Ð/¿1¾1Ï/÷/1À1Ð/Ñ/À1¿1Ð/ø/1Á1Ñ/Ò/Á1À1Ñ/ù/1Â1Ò/Ó/Â1Á1Ò/ú/1Ã1Ó/Ô/Ã1Â1Ó/û/1Ä1Ô/Õ/Ä1Ã1Ô/ü/1Å1Õ/Ö/Å1Ä1Õ/ý/1Æ1Ö/×/Æ1Å1Ö/þ/1Ç1×/Ø/Ç1Æ1×/ÿ/1È1Ø/Ù/È1Ç1Ø/0 1É1Ù/Ú/É1È1Ù/0¡1Ê1Ú/Û/Ê1É1Ú/0¢1Ë1Û/Ü/Ë1Ê1Û/0£1Ì1Ü/Ý/Ì1Ë1Ü/0¤1Í1Ý/Þ/Í1Ì1Ý/0¥1Î1Þ/ß/Î1Í1Þ/0¦1Ï1ß/à/Ï1Î1ß/0§1Ð1à/á/Ð1Ï1à/0¨1Ñ1á/â/Ñ1Ð1á/	0©1Ò1â/ã/Ò1Ñ1â/
0ª1Ó1ã/ä/Ó1Ò1ã/0Ô1Ó1ä/0¬1Õ1å/æ/Õ1Ö1å/
0®1×1æ/ç/×1Õ1æ/0¯1Ø1ç/è/Ø1×1ç/0°1Ù1è/é/Ù1Ø1è/0±1Ú1é/ê/Ú1Ù1é/0²1Û1ê/ë/Û1Ú1ê/0³1Ü1ë/ì/Ü1Û1ë/0´1Ý1ì/í/Ý1Ü1ì/0µ1Þ1í/î/Þ1Ý1í/0¶1ß1î/ï/ß1Þ1î/0·1à1ï/ð/à1ß1ï/0¸1á1ð/ñ/á1à1ð/0¹1â1ñ/ò/â1á1ñ/0º1ã1ò/ó/ã1â1ò/0»1ä1ó/ô/ä1ã1ó/0¼1å1ô/õ/å1ä1ô/0½1æ1õ/ö/æ1å1õ/0¾1ç1ö/÷/ç1æ1ö/0¿1è1÷/ø/è1ç1÷/0À1é1ø/ù/é1è1ø/ 0Á1ê1ù/ú/ê1é1ù/!0Â1ë1ú/û/ë1ê1ú/"0Ã1ì1û/ü/ì1ë1û/#0Ä1í1ü/ý/í1ì1ü/$0Å1î1ý/þ/î1í1ý/%0Æ1ï1þ/ÿ/ï1î1þ/&0Ç1ð1ÿ/0ð1ï1ÿ/'0È1ñ100ñ1ð10(0É1ò100ò1ñ10)0Ê1ó100ó1ò10*0Ë1ô100ô1ó10+0Ì1õ100õ1ô10,0Í1ö100ö1õ10-0Î1÷100÷1ö10.0Ï1ø100ø1÷10/0Ð1ù10	0ù1ø1000Ñ1ú1	0
0ú1ù1	010Ò1û1
00û1ú1
020Ó1ü100ü1û1030ý1ü1040Õ1þ1
00þ1ÿ1
050×12002þ1060Ø120022070Ù120022080Ú120022090Û1200220:0Ü1200220;0Ý1200220<0Þ1200220=0ß1200220>0à1	200	220?0á1
200
2	20@0â12002
20A0ã1200220B0ä1
200
220C0å12002
20D0æ1200220E0ç1200220F0è120 0220G0é12 0!022 0H0ê12!0"022!0I0ë12"0#022"0J0ì12#0$022#0K0í12$0%022$0L0î12%0&022%0M0ï12&0'022&0N0ð12'0(022'0O0ñ12(0)022(0P0ò12)0*022)0Q0ó12*0+022*0R0ô12+0,022+0S0õ12,0-022,0T0ö12-0.022-0U0÷1 2.0/0 22.0V0ø1!2/000!2 2/0W0ù1"20010"2!200X0ú1#21020#2"210Y0û1$22030$2#220Z0ü1%23040%2$230[0&2%240\0þ1'25060'2(250]02)26070)2'260^02*27080*2)270_02+28090+2*280`02,290:0,2+290a02-2:0;0-2,2:0b02.2;0<0.2-2;0c02/2<0=0/2.2<0d0202=0>002/2=0e0212>0?01202>0f0	222?0@02212?0g0
232@0A03222@0h0242A0B04232A0i0252B0C05242B0j0
262C0D06252C0k0272D0E07262D0l0282E0F08272E0m0292F0G09282F0n02:2G0H0:292G0o02;2H0I0;2:2H0p02<2I0J0<2;2I0q02=2J0K0=2<2J0r02>2K0L0>2=2K0s02?2L0M0?2>2L0t02@2M0N0@2?2M0u02A2N0O0A2@2N0v02B2O0P0B2A2O0w02C2P0Q0C2B2P0x02D2Q0R0D2C2Q0y02E2R0S0E2D2R0z02F2S0T0F2E2S0{02G2T0U0G2F2T0|02H2U0V0H2G2U0}0 2I2V0W0I2H2V0~0!2J2W0X0J2I2W00"2K2X0Y0K2J2X00#2L2Y0Z0L2K2Y00$2M2Z0[0M2L2Z00%2N2[0\0N2M2[00O2N2\00'2P2]0^0P2Q2]00)2R2^0_0R2P2^00*2S2_0`0S2R2_00+2T2`0a0T2S2`00,2U2a0b0U2T2a00-2V2b0c0V2U2b00.2W2c0d0W2V2c00/2X2d0e0X2W2d0002Y2e0f0Y2X2e0012Z2f0g0Z2Y2f0022[2g0h0[2Z2g0032\2h0i0\2[2h0042]2i0j0]2\2i0052^2j0k0^2]2j0062_2k0l0_2^2k0072`2l0m0`2_2l0082a2m0n0a2`2m0092b2n0o0b2a2n00:2c2o0p0c2b2o00;2d2p0q0d2c2p00<2e2q0r0e2d2q00=2f2r0s0f2e2r00>2g2s0t0g2f2s00?2h2t0u0h2g2t00@2i2u0v0i2h2u00A2j2v0w0j2i2v00B2k2w0x0k2j2w00C2l2x0y0l2k2x0 0D2m2y0z0m2l2y0¡0E2n2z0{0n2m2z0¢0F2o2{0|0o2n2{0£0G2p2|0}0p2o2|0¤0H2q2}0~0q2p2}0¥0I2r2~00r2q2~0¦0J2s200s2r20§0K2t200t2s20¨0L2u200u2t20©0M2v200v2u20ª0N2w200w2v20«0x2w20¬0P2y200y2z20­0R2{200{2y20®0S2|200|2{20¯0T2}200}2|20°0U2~200~2}20±0V22002~20²0W2200220³0X2200220´0Y2200220µ0Z2200220¶0[2200220·0\2200220¸0]2200220¹0^2200220º0_2200220»0`2200220¼0a2200220½0b2200220¾0c2200220¿0d2200220À0e2200220Á0f2200220Â0g2200220Ã0h2200220Ä0i2200220Å0j2200220Æ0k220 0220Ç0l22 0¡022 0È0m22¡0¢022¡0É0n22¢0£022¢0Ê0o22£0¤022£0Ë0p22¤0¥022¤0Ì0q22¥0¦022¥0Í0r22¦0§022¦0Î0s22§0¨022§0Ï0t22¨0©022¨0Ð0u22©0ª022©0Ñ0v22ª0«022ª0Ò0w2 2«0¬0 22«0Ó0¡2 2¬0Ô0y2¢2­0®0¢2£2­0Õ0{2¤2®0¯0¤2¢2®0Ö0|2¥2¯0°0¥2¤2¯0×0}2¦2°0±0¦2¥2°0Ø0~2§2±0²0§2¦2±0Ù02¨2²0³0¨2§2²0Ú02©2³0´0©2¨2³0Û02ª2´0µ0ª2©2´0Ü02«2µ0¶0«2ª2µ0Ý02¬2¶0·0¬2«2¶0Þ02­2·0¸0­2¬2·0ß02®2¸0¹0®2­2¸0à02¯2¹0º0¯2®2¹0á02°2º0»0°2¯2º0â02±2»0¼0±2°2»0ã02²2¼0½0²2±2¼0ä02³2½0¾0³2²2½0å02´2¾0¿0´2³2¾0æ02µ2¿0À0µ2´2¿0ç02¶2À0Á0¶2µ2À0è02·2Á0Â0·2¶2Á0é02¸2Â0Ã0¸2·2Â0ê02¹2Ã0Ä0¹2¸2Ã0ë02º2Ä0Å0º2¹2Ä0ì02»2Å0Æ0»2º2Å0í02¼2Æ0Ç0¼2»2Æ0î02½2Ç0È0½2¼2Ç0ï02¾2È0É0¾2½2È0ð02¿2É0Ê0¿2¾2É0ñ02À2Ê0Ë0À2¿2Ê0ò02Á2Ë0Ì0Á2À2Ë0ó02Â2Ì0Í0Â2Á2Ì0ô02Ã2Í0Î0Ã2Â2Í0õ02Ä2Î0Ï0Ä2Ã2Î0ö02Å2Ï0Ð0Å2Ä2Ï0÷02Æ2Ð0Ñ0Æ2Å2Ð0ø02Ç2Ñ0Ò0Ç2Æ2Ñ0ù02È2Ò0Ó0È2Ç2Ò0ú0 2É2Ó0Ô0É2È2Ó0û0Ê2É2Ô0ü0¢2Ë2Õ0Ö0Ë2Ì2Õ0ý0¤2Í2Ö0×0Í2Ë2Ö0þ0¥2Î2×0Ø0Î2Í2×0ÿ0¦2Ï2Ø0Ù0Ï2Î2Ø01§2Ð2Ù0Ú0Ð2Ï2Ù01¨2Ñ2Ú0Û0Ñ2Ð2Ú01©2Ò2Û0Ü0Ò2Ñ2Û01ª2Ó2Ü0Ý0Ó2Ò2Ü01«2Ô2Ý0Þ0Ô2Ó2Ý01¬2Õ2Þ0ß0Õ2Ô2Þ01­2Ö2ß0à0Ö2Õ2ß01®2×2à0á0×2Ö2à01¯2Ø2á0â0Ø2×2á0	1°2Ù2â0ã0Ù2Ø2â0
1±2Ú2ã0ä0Ú2Ù2ã01²2Û2ä0å0Û2Ú2ä01³2Ü2å0æ0Ü2Û2å0
1´2Ý2æ0ç0Ý2Ü2æ01µ2Þ2ç0è0Þ2Ý2ç01¶2ß2è0é0ß2Þ2è01·2à2é0ê0à2ß2é01¸2á2ê0ë0á2à2ê01¹2â2ë0ì0â2á2ë01º2ã2ì0í0ã2â2ì01»2ä2í0î0ä2ã2í01¼2å2î0ï0å2ä2î01½2æ2ï0ð0æ2å2ï01¾2ç2ð0ñ0ç2æ2ð01¿2è2ñ0ò0è2ç2ñ01À2é2ò0ó0é2è2ò01Á2ê2ó0ô0ê2é2ó01Â2ë2ô0õ0ë2ê2ô01Ã2ì2õ0ö0ì2ë2õ01Ä2í2ö0÷0í2ì2ö01Å2î2÷0ø0î2í2÷01Æ2ï2ø0ù0ï2î2ø0 1Ç2ð2ù0ú0ð2ï2ù0!1È2ñ2ú0û0ñ2ð2ú0"1É2ò2û0ü0ò2ñ2û0#1ó2ò2ü0$1Ë2ô2ý0þ0ô2õ2ý0%1Í2ö2þ0ÿ0ö2ô2þ0&1Î2÷2ÿ01÷2ö2ÿ0'1Ï2ø211ø2÷21(1Ð2ù211ù2ø21)1Ñ2ú211ú2ù21*1Ò2û211û2ú21+1Ó2ü211ü2û21,1Ô2ý211ý2ü21-1Õ2þ211þ2ý21.1Ö2ÿ211ÿ2þ21/1×231	13ÿ2101Ø23	1
133	111Ù23
1133
121Ú231133131Û231
133141Ü23
1133
151Ý231133161Þ231133171ß231133181à2	311	33191á2
311
3	31:1â23113
31;1ã2311331<1ä2
311
331=1å23113
31>1æ2311331?1ç2311331@1è2311331A1é2311331B1ê2311331C1ë2311331D1ì2311331E1í2311331F1î231 1331G1ï23 1!133 1H1ð23!1"133!1I1ñ23"1#133"1J1ò23#1$133#1K133$1L1ô23%1&133%1M1ö23&1'133&1N1÷2 3'1(1 33'1O1ø2!3(1)1!3 3(1P1ù2"3)1*1"3!3)1Q1ú2#3*1+1#3"3*1R1û2$3+1,1$3#3+1S1ü2%3,1-1%3$3,1T1ý2&3-1.1&3%3-1U1þ2'3.1/1'3&3.1V1ÿ2(3/101(3'3/1W13)30111)3(301X13*31121*3)311Y13+32131+3*321Z13,33141,3+331[13-34151-3,341\13.35161.3-351]13/36171/3.361^1303718103/371_13138191130381`1	32391:1231391a1
333:1;13323:1b1343;1<14333;1c1353<1=15343<1d1
363=1>16353=1e1373>1?17363>1f1383?1@18373?1g1393@1A19383@1h13:3A1B1:393A1i13;3B1C1;3:3B1j13<3C1D1<3;3C1k13=3D1E1=3<3D1l13>3E1F1>3=3E1m13?3F1G1?3>3F1n13@3G1H1@3?3G1o13A3H1I1A3@3H1p13B3I1J1B3A3I1q13C3J1K1C3B3J1r13D3K1L1D3C3K1s1E3D3L1t13F3M1N1F3G3M1u13H3N1O1H3F3N1v1 3I3O1P1I3H3O1w1!3J3P1Q1J3I3P1x1"3K3Q1R1K3J3Q1y1#3L3R1S1L3K3R1z1$3M3S1T1M3L3S1{1%3N3T1U1N3M3T1|1&3O3U1V1O3N3U1}1'3P3V1W1P3O3V1~1(3Q3W1X1Q3P3W11)3R3X1Y1R3Q3X11*3S3Y1Z1S3R3Y11+3T3Z1[1T3S3Z11,3U3[1\1U3T3[11-3V3\1]1V3U3\11.3W3]1^1W3V3]11/3X3^1_1X3W3^1103Y3_1`1Y3X3_1113Z3`1a1Z3Y3`1123[3a1b1[3Z3a1133\3b1c1\3[3b1143]3c1d1]3\3c1153^3d1e1^3]3d1163_3e1f1_3^3e1173`3f1g1`3_3f1183a3g1h1a3`3g1193b3h1i1b3a3h11:3c3i1j1c3b3i11;3d3j1k1d3c3j11<3e3k1l1e3d3k11=3f3l1m1f3e3l11>3g3m1n1g3f3m11?3h3n1o1h3g3n11@3i3o1p1i3h3o11A3j3p1q1j3i3p11B3k3q1r1k3j3q11C3l3r1s1l3k3r11D3m3s1t1m3l3s11n3m3t11F3o3u1v1o3p3u11H3q3v1w1q3o3v11I3r3w1x1r3q3w11J3s3x1y1s3r3x1 1K3t3y1z1t3s3y1¡1L3u3z1{1u3t3z1¢1M3v3{1|1v3u3{1£1N3w3|1}1w3v3|1¤1O3x3}1~1x3w3}1¥1P3y3~11y3x3~1¦1Q3z311z3y31§1R3{311{3z31¨1S3|311|3{31©1T3}311}3|31ª1U3~311~3}31«1V33113~31¬1W3311331­1X3311331®1Y3311331¯1Z3311331°1[3311331±1\3311331²1]3311331³1^3311331´1_3311331µ1`3311331¶1a3311331·1b3311331¸1c3311331¹1d3311331º1e3311331»1f3311331¼1g3311331½1h3311331¾1i3311331¿1j3311331À1k3311331Á1l3311331Â1m3311331Ã1331Ä1o3311331Å1q3311331Æ1r331 1331Ç1s33 1¡133 1È1t33¡1¢133¡1É1u33¢1£133¢1Ê1v33£1¤133£1Ë1w3 3¤1¥1 33¤1Ì1x3¡3¥1¦1¡3 3¥1Í1y3¢3¦1§1¢3¡3¦1Î1z3£3§1¨1£3¢3§1Ï1{3¤3¨1©1¤3£3¨1Ð1|3¥3©1ª1¥3¤3©1Ñ1}3¦3ª1«1¦3¥3ª1Ò1~3§3«1¬1§3¦3«1Ó13¨3¬1­1¨3§3¬1Ô13©3­1®1©3¨3­1Õ13ª3®1¯1ª3©3®1Ö13«3¯1°1«3ª3¯1×13¬3°1±1¬3«3°1Ø13­3±1²1­3¬3±1Ù13®3²1³1®3­3²1Ú13¯3³1´1¯3®3³1Û13°3´1µ1°3¯3´1Ü13±3µ1¶1±3°3µ1Ý13²3¶1·1²3±3¶1Þ13³3·1¸1³3²3·1ß13´3¸1¹1´3³3¸1à13µ3¹1º1µ3´3¹1á13¶3º1»1¶3µ3º1â13·3»1¼1·3¶3»1ã13¸3¼1½1¸3·3¼1ä13¹3½1¾1¹3¸3½1å13º3¾1¿1º3¹3¾1æ13»3¿1À1»3º3¿1ç13¼3À1Á1¼3»3À1è13½3Á1Â1½3¼3Á1é13¾3Â1Ã1¾3½3Â1ê13¿3Ã1Ä1¿3¾3Ã1ë1À3¿3Ä1ì13Á3Å1Æ1Á3Â3Å1í13Ã3Æ1Ç1Ã3Á3Æ1î13Ä3Ç1È1Ä3Ã3Ç1ï13Å3È1É1Å3Ä3È1ð13Æ3É1Ê1Æ3Å3É1ñ13Ç3Ê1Ë1Ç3Æ3Ê1ò13È3Ë1Ì1È3Ç3Ë1ó1 3É3Ì1Í1É3È3Ì1ô1¡3Ê3Í1Î1Ê3É3Í1õ1¢3Ë3Î1Ï1Ë3Ê3Î1ö1£3Ì3Ï1Ð1Ì3Ë3Ï1÷1¤3Í3Ð1Ñ1Í3Ì3Ð1ø1¥3Î3Ñ1Ò1Î3Í3Ñ1ù1¦3Ï3Ò1Ó1Ï3Î3Ò1ú1§3Ð3Ó1Ô1Ð3Ï3Ó1û1¨3Ñ3Ô1Õ1Ñ3Ð3Ô1ü1©3Ò3Õ1Ö1Ò3Ñ3Õ1ý1ª3Ó3Ö1×1Ó3Ò3Ö1þ1«3Ô3×1Ø1Ô3Ó3×1ÿ1¬3Õ3Ø1Ù1Õ3Ô3Ø12­3Ö3Ù1Ú1Ö3Õ3Ù12®3×3Ú1Û1×3Ö3Ú12¯3Ø3Û1Ü1Ø3×3Û12°3Ù3Ü1Ý1Ù3Ø3Ü12±3Ú3Ý1Þ1Ú3Ù3Ý12²3Û3Þ1ß1Û3Ú3Þ12³3Ü3ß1à1Ü3Û3ß12´3Ý3à1á1Ý3Ü3à12µ3Þ3á1â1Þ3Ý3á1	2¶3ß3â1ã1ß3Þ3â1
2·3à3ã1ä1à3ß3ã12¸3á3ä1å1á3à3ä12¹3â3å1æ1â3á3å1
2º3ã3æ1ç1ã3â3æ12»3ä3ç1è1ä3ã3ç12¼3å3è1é1å3ä3è12½3æ3é1ê1æ3å3é12¾3ç3ê1ë1ç3æ3ê12¿3è3ë1ì1è3ç3ë12é3è3ì12Á3ê3í1î1ê3ë3í12Ã3ì3î1ï1ì3ê3î12Ä3í3ï1ð1í3ì3ï12Å3î3ð1ñ1î3í3ð12Æ3ï3ñ1ò1ï3î3ñ12Ç3ð3ò1ó1ð3ï3ò12È3ñ3ó1ô1ñ3ð3ó12É3ò3ô1õ1ò3ñ3ô12Ê3ó3õ1ö1ó3ò3õ12Ë3ô3ö1÷1ô3ó3ö12Ì3õ3÷1ø1õ3ô3÷12Í3ö3ø1ù1ö3õ3ø1 2Î3÷3ù1ú1÷3ö3ù1!2Ï3ø3ú1û1ø3÷3ú1"2Ð3ù3û1ü1ù3ø3û1#2Ñ3ú3ü1ý1ú3ù3ü1$2Ò3û3ý1þ1û3ú3ý1%2Ó3ü3þ1ÿ1ü3û3þ1&2Ô3ý3ÿ12ý3ü3ÿ1'2Õ3þ322þ3ý32(2Ö3ÿ322ÿ3þ32)2×34224ÿ32*2Ø3422442+2Ù3422442,2Ú3422442-2Û3422442.2Ü3422442/2Ý342	244202Þ34	2
244	212ß34
2244
222à3	422	44232á3
42
2
4	4242â34
224
4
252ã342244262ä3
422
44272å34224
4282æ342244292ç3422442:2è3422442;2442<2ê3422442=2ì3422442>2í3422442?2î3422442@2ï3422442A2ð3422442B2ñ3422442C2ò3422442D2ó3422442E2ô3422442F2õ342 2442G2ö34 2!244 2H2÷3 4!2"2 44!2I2ø3!4"2#2!4 4"2J2ù3"4#2$2"4!4#2K2ú3#4$2%2#4"4$2L2û3$4%2&2$4#4%2M2ü3%4&2'2%4$4&2N2ý3&4'2(2&4%4'2O2þ3'4(2)2'4&4(2P2ÿ3(4)2*2(4'4)2Q24)4*2+2)4(4*2R24*4+2,2*4)4+2S24+4,2-2+4*4,2T24,4-2.2,4+4-2U24-4.2/2-4,4.2V24.4/202.4-4/2W24/40212/4.402X2404122204/412Y24142232140422Z2	4243242241432[2
4344252342442\24445262443452]24546272544462^2
4647282645472_24748292746482`248492:2847492a2494:2;29484:2b24:4;2<2:494;2c2;4:4<2d24<4=2>2<4=4=2e24>4>2?2>4<4>2f24?4?2@2?4>4?2g24@4@2A2@4?4@2h24A4A2B2A4@4A2i24B4B2C2B4A4B2j24C4C2D2C4B4C2k24D4D2E2D4C4D2l24E4E2F2E4D4E2m24F4F2G2F4E4F2n24G4G2H2G4F4G2o24H4H2I2H4G4H2p2 4I4I2J2I4H4I2q2!4J4J2K2J4I4J2r2"4K4K2L2K4J4K2s2#4L4L2M2L4K4L2t2$4M4M2N2M4L4M2u2%4N4N2O2N4M4N2v2&4O4O2P2O4N4O2w2'4P4P2Q2P4O4P2x2(4Q4Q2R2Q4P4Q2y2)4R4R2S2R4Q4R2z2*4S4S2T2S4R4S2{2+4T4T2U2T4S4T2|2,4U4U2V2U4T4U2}2-4V4V2W2V4U4V2~2.4W4W2X2W4V4W22/4X4X2Y2X4W4X2204Y4Y2Z2Y4X4Y2214Z4Z2[2Z4Y4Z2224[4[2\2[4Z4[2234\4\2]2\4[4\2244]4]2^2]4\4]2254^4^2_2^4]4^2264_4_2`2_4^4_2274`4`2a2`4_4`2284a4a2b2a4`4a2294b4b2c2b4a4b22:4c4c2d2c4b4c22d4c4d22<4e4e2f2e4f4e22>4g4f2g2g4e4f22?4h4g2h2h4g4g22@4i4h2i2i4h4h22A4j4i2j2j4i4i22B4k4j2k2k4j4j22C4l4k2l2l4k4k22D4m4l2m2m4l4l22E4n4m2n2n4m4m22F4o4n2o2o4n4n22G4p4o2p2p4o4o22H4q4p2q2q4p4p22I4r4q2r2r4q4q22J4s4r2s2s4r4r22K4t4s2t2t4s4s22L4u4t2u2u4t4t22M4v4u2v2v4u4u22N4w4v2w2w4v4v22O4x4w2x2x4w4w22P4y4x2y2y4x4x2 2Q4z4y2z2z4y4y2¡2R4{4z2{2{4z4z2¢2S4|4{2|2|4{4{2£2T4}4|2}2}4|4|2¤2U4~4}2~2~4}4}2¥2V44~224~4~2¦2W4422442§2X4422442¨2Y4422442©2Z4422442ª2[4422442«2\4422442¬2]4422442­2^4422442®2_4422442¯2`4422442°2a4422442±2b4422442²2c4422442³2442´2e4422442µ2g4422442¶2h4422442·2i4422442¸2j4422442¹2k4422442º2l4422442»2m4422442¼2n4422442½2o4422442¾2p4422442¿2q4422442À2r4422442Á2s4422442Â2t4422442Ã2u4422442Ä2v4422442Å2w4 422 442Æ2x4¡42 2¡4 42Ç2y4¢4 2¡2¢4¡4 2È2z4£4¡2¢2£4¢4¡2É2{4¤4¢2£2¤4£4¢2Ê2|4¥4£2¤2¥4¤4£2Ë2}4¦4¤2¥2¦4¥4¤2Ì2~4§4¥2¦2§4¦4¥2Í24¨4¦2§2¨4§4¦2Î24©4§2¨2©4¨4§2Ï24ª4¨2©2ª4©4¨2Ð24«4©2ª2«4ª4©2Ñ24¬4ª2«2¬4«4ª2Ò24­4«2¬2­4¬4«2Ó24®4¬2­2®4­4¬2Ô24¯4­2®2¯4®4­2Õ24°4®2¯2°4¯4®2Ö24±4¯2°2±4°4¯2×24²4°2±2²4±4°2Ø24³4±2²2³4²4±2Ù24´4²2³2´4³4²2Ú24µ4³2´2µ4´4³2Û2¶4µ4´2Ü24·4µ2¶2·4¸4µ2Ý24¹4¶2·2¹4·4¶2Þ24º4·2¸2º4¹4·2ß24»4¸2¹2»4º4¸2à24¼4¹2º2¼4»4¹2á24½4º2»2½4¼4º2â24¾4»2¼2¾4½4»2ã24¿4¼2½2¿4¾4¼2ä24À4½2¾2À4¿4½2å24Á4¾2¿2Á4À4¾2æ24Â4¿2À2Â4Á4¿2ç24Ã4À2Á2Ã4Â4À2è24Ä4Á2Â2Ä4Ã4Á2é24Å4Â2Ã2Å4Ä4Â2ê24Æ4Ã2Ä2Æ4Å4Ã2ë24Ç4Ä2Å2Ç4Æ4Ä2ì24È4Å2Æ2È4Ç4Å2í2 4É4Æ2Ç2É4È4Æ2î2¡4Ê4Ç2È2Ê4É4Ç2ï2¢4Ë4È2É2Ë4Ê4È2ð2£4Ì4É2Ê2Ì4Ë4É2ñ2¤4Í4Ê2Ë2Í4Ì4Ê2ò2¥4Î4Ë2Ì2Î4Í4Ë2ó2¦4Ï4Ì2Í2Ï4Î4Ì2ô2§4Ð4Í2Î2Ð4Ï4Í2õ2¨4Ñ4Î2Ï2Ñ4Ð4Î2ö2©4Ò4Ï2Ð2Ò4Ñ4Ï2÷2ª4Ó4Ð2Ñ2Ó4Ò4Ð2ø2«4Ô4Ñ2Ò2Ô4Ó4Ñ2ù2¬4Õ4Ò2Ó2Õ4Ô4Ò2ú2­4Ö4Ó2Ô2Ö4Õ4Ó2û2®4×4Ô2Õ2×4Ö4Ô2ü2¯4Ø4Õ2Ö2Ø4×4Õ2ý2°4Ù4Ö2×2Ù4Ø4Ö2þ2±4Ú4×2Ø2Ú4Ù4×2ÿ2²4Û4Ø2Ù2Û4Ú4Ø23³4Ü4Ù2Ú2Ü4Û4Ù23´4Ý4Ú2Û2Ý4Ü4Ú23µ4Þ4Û2Ü2Þ4Ý4Û23ß4Þ4Ü23·4à4Ý2Þ2à4á4Ý23¹4â4Þ2ß2â4à4Þ23º4ã4ß2à2ã4â4ß23»4ä4à2á2ä4ã4à23¼4å4á2â2å4ä4á2	3½4æ4â2ã2æ4å4â2
3¾4ç4ã2ä2ç4æ4ã23¿4è4ä2å2è4ç4ä23À4é4å2æ2é4è4å2
3Á4ê4æ2ç2ê4é4æ23Â4ë4ç2è2ë4ê4ç23Ã4ì4è2é2ì4ë4è23Ä4í4é2ê2í4ì4é23Å4î4ê2ë2î4í4ê23Æ4ï4ë2ì2ï4î4ë23Ç4ð4ì2í2ð4ï4ì23È4ñ4í2î2ñ4ð4í23É4ò4î2ï2ò4ñ4î23Ê4ó4ï2ð2ó4ò4ï23Ë4ô4ð2ñ2ô4ó4ð23Ì4õ4ñ2ò2õ4ô4ñ23Í4ö4ò2ó2ö4õ4ò23Î4÷4ó2ô2÷4ö4ó23Ï4ø4ô2õ2ø4÷4ô23Ð4ù4õ2ö2ù4ø4õ23Ñ4ú4ö2÷2ú4ù4ö23Ò4û4÷2ø2û4ú4÷23Ó4ü4ø2ù2ü4û4ø2 3Ô4ý4ù2ú2ý4ü4ù2!3Õ4þ4ú2û2þ4ý4ú2"3Ö4ÿ4û2ü2ÿ4þ4û2#3×45ü2ý25ÿ4ü2$3Ø45ý2þ255ý2%3Ù45þ2ÿ255þ2&3Ú45ÿ2355ÿ2'3Û4533553(3Ü4533553)3Ý4533553*3Þ4533553+3553,3à4	533	5
53-3â45335	53.3ã4533553/3ä4
53	3
55303å45	3
35
5	313æ45
3355
323ç453355333è453
355343é45
3355
353ê453355363ë453355373ì453355383í453355393î4533553:3ï4533553;3ð4533553<3ñ4533553=3ò4533553>3ó4533553?3ô4533553@3õ4533553A3ö4533553B3÷4 533 553C3ø4!533!5 53D3ù4"533"5!53E3ú4#533#5"53F3û4$53 3$5#53G3ü4%5 3!3%5$5 3H3ý4&5!3"3&5%5!3I3þ4'5"3#3'5&5"3J3ÿ4(5#3$3(5'5#3K35)5$3%3)5(5$3L35*5%3&3*5)5%3M35+5&3'3+5*5&3N35,5'3(3,5+5'3O35-5(3)3-5,5(3P35.5)3*3.5-5)3Q35/5*3+3/5.5*3R3505+3,305/5+3S31505,3T3	525-3.32535-3U3545.3/34525.3V3555/3035545/3W3
5650313655503X35751323756513Y35852333857523Z35953343958533[35:54353:59543\35;55363;5:553]35<56373<5;563^35=57383=5<573_35>58393>5=583`35?593:3?5>593a35@5:3;3@5?5:3b35A5;3<3A5@5;3c35B5<3=3B5A5<3d35C5=3>3C5B5=3e35D5>3?3D5C5>3f35E5?3@3E5D5?3g35F5@3A3F5E5@3h35G5A3B3G5F5A3i35H5B3C3H5G5B3j3 5I5C3D3I5H5C3k3!5J5D3E3J5I5D3l3"5K5E3F3K5J5E3m3#5L5F3G3L5K5F3n3$5M5G3H3M5L5G3o3%5N5H3I3N5M5H3p3&5O5I3J3O5N5I3q3'5P5J3K3P5O5J3r3(5Q5K3L3Q5P5K3s3)5R5L3M3R5Q5L3t3*5S5M3N3S5R5M3u3+5T5N3O3T5S5N3v3,5U5O3P3U5T5O3w3-5V5P3Q3V5U5P3x3.5W5Q3R3W5V5Q3y3/5X5R3S3X5W5R3z305Y5S3T3Y5X5S3{3Z5Y5T3|325[5U3V3[5\5U3}345]5V3W3]5[5V3~355^5W3X3^5]5W3365_5X3Y3_5^5X3375`5Y3Z3`5_5Y3385a5Z3[3a5`5Z3395b5[3\3b5a5[33:5c5\3]3c5b5\33;5d5]3^3d5c5]33<5e5^3_3e5d5^33=5f5_3`3f5e5_33>5g5`3a3g5f5`33?5h5a3b3h5g5a33@5i5b3c3i5h5b33A5j5c3d3j5i5c33B5k5d3e3k5j5d33C5l5e3f3l5k5e33D5m5f3g3m5l5f33E5n5g3h3n5m5g33F5o5h3i3o5n5h33G5p5i3j3p5o5i33H5q5j3k3q5p5j33I5r5k3l3r5q5k33J5s5l3m3s5r5l33K5t5m3n3t5s5m33L5u5n3o3u5t5n33M5v5o3p3v5u5o33N5w5p3q3w5v5p33O5x5q3r3x5w5q33P5y5r3s3y5x5r33Q5z5s3t3z5y5s33R5{5t3u3{5z5t33S5|5u3v3|5{5u33T5}5v3w3}5|5v33U5~5w3x3~5}5w33V55x3y35~5x3 3W55y3z355y3¡3X55z3{355z3¢3Y55{3|355{3£355|3¤3[55}3~355}3¥3]55~3355~3¦3^5533553§3_5533553¨3`5533553©3a5533553ª3b5533553«3c5533553¬3d5533553­3e5533553®3f5533553¯3g5533553°3h5533553±3i5533553²3j5533553³3k5533553´3l5533553µ3m5533553¶3n5533553·3o5533553¸3p5533553¹3q5533553º3r5533553»3s5533553¼3t5533553½3u5533553¾3v5533553¿3w5 533 553À3x5¡533¡5 53Á3y5¢533¢5¡53Â3z5£533£5¢53Ã3{5¤533¤5£53Ä3|5¥533¥5¤53Å3}5¦533¦5¥53Æ3~5§53 3§5¦53Ç35¨5 3¡3¨5§5 3È35©5¡3¢3©5¨5¡3É35ª5¢3£3ª5©5¢3Ê35«5£3¤3«5ª5£3Ë3¬5«5¤3Ì35­5¥3¦3­5®5¥3Í35¯5¦3§3¯5­5¦3Î35°5§3¨3°5¯5§3Ï35±5¨3©3±5°5¨3Ð35²5©3ª3²5±5©3Ñ35³5ª3«3³5²5ª3Ò35´5«3¬3´5³5«3Ó35µ5¬3­3µ5´5¬3Ô35¶5­3®3¶5µ5­3Õ35·5®3¯3·5¶5®3Ö35¸5¯3°3¸5·5¯3×35¹5°3±3¹5¸5°3Ø35º5±3²3º5¹5±3Ù35»5²3³3»5º5²3Ú35¼5³3´3¼5»5³3Û35½5´3µ3½5¼5´3Ü35¾5µ3¶3¾5½5µ3Ý35¿5¶3·3¿5¾5¶3Þ35À5·3¸3À5¿5·3ß35Á5¸3¹3Á5À5¸3à35Â5¹3º3Â5Á5¹3á35Ã5º3»3Ã5Â5º3â35Ä5»3¼3Ä5Ã5»3ã35Å5¼3½3Å5Ä5¼3ä35Æ5½3¾3Æ5Å5½3å35Ç5¾3¿3Ç5Æ5¾3æ35È5¿3À3È5Ç5¿3ç3 5É5À3Á3É5È5À3è3¡5Ê5Á3Â3Ê5É5Á3é3¢5Ë5Â3Ã3Ë5Ê5Â3ê3£5Ì5Ã3Ä3Ì5Ë5Ã3ë3¤5Í5Ä3Å3Í5Ì5Ä3ì3¥5Î5Å3Æ3Î5Í5Å3í3¦5Ï5Æ3Ç3Ï5Î5Æ3î3§5Ð5Ç3È3Ð5Ï5Ç3ï3¨5Ñ5È3É3Ñ5Ð5È3ð3©5Ò5É3Ê3Ò5Ñ5É3ñ3ª5Ó5Ê3Ë3Ó5Ò5Ê3ò3«5Ô5Ë3Ì3Ô5Ó5Ë3ó3Õ5Ô5Ì3ô3­5Ö5Í3Î3Ö5×5Í3õ3¯5Ø5Î3Ï3Ø5Ö5Î3ö3°5Ù5Ï3Ð3Ù5Ø5Ï3÷3±5Ú5Ð3Ñ3Ú5Ù5Ð3ø3²5Û5Ñ3Ò3Û5Ú5Ñ3ù3³5Ü5Ò3Ó3Ü5Û5Ò3ú3´5Ý5Ó3Ô3Ý5Ü5Ó3û3µ5Þ5Ô3Õ3Þ5Ý5Ô3ü3¶5ß5Õ3Ö3ß5Þ5Õ3ý3·5à5Ö3×3à5ß5Ö3þ3¸5á5×3Ø3á5à5×3ÿ3¹5â5Ø3Ù3â5á5Ø34º5ã5Ù3Ú3ã5â5Ù34»5ä5Ú3Û3ä5ã5Ú34¼5å5Û3Ü3å5ä5Û34½5æ5Ü3Ý3æ5å5Ü34¾5ç5Ý3Þ3ç5æ5Ý34¿5è5Þ3ß3è5ç5Þ34À5é5ß3à3é5è5ß34Á5ê5à3á3ê5é5à34Â5ë5á3â3ë5ê5á3	4Ã5ì5â3ã3ì5ë5â3
4Ä5í5ã3ä3í5ì5ã34Å5î5ä3å3î5í5ä34Æ5ï5å3æ3ï5î5å3
4Ç5ð5æ3ç3ð5ï5æ34È5ñ5ç3è3ñ5ð5ç34É5ò5è3é3ò5ñ5è34Ê5ó5é3ê3ó5ò5é34Ë5ô5ê3ë3ô5ó5ê34Ì5õ5ë3ì3õ5ô5ë34Í5ö5ì3í3ö5õ5ì34Î5÷5í3î3÷5ö5í34Ï5ø5î3ï3ø5÷5î34Ð5ù5ï3ð3ù5ø5ï34Ñ5ú5ð3ñ3ú5ù5ð34Ò5û5ñ3ò3û5ú5ñ34Ó5ü5ò3ó3ü5û5ò34Ô5ý5ó3ô3ý5ü5ó34þ5ý5ô34Ö5ÿ5õ3ö3ÿ56õ34Ø56ö3÷36ÿ5ö34Ù56÷3ø366÷34Ú56ø3ù366ø3 4Û56ù3ú366ù3!4Ü56ú3û366ú3"4Ý56û3ü366û3#4Þ56ü3ý366ü3$4ß56ý3þ366ý3%4à5	6þ3ÿ3	66þ3&4á5
6ÿ34
6	6ÿ3'4â56446
64(4ã5644664)4ä5
644
664*4å56446
64+4æ5644664,4ç5644664-4è5644664.4é5644664/4ê564	466404ë56	4
466	414ì56
4466
424í564466434î564
466444ï56
4466
454ð564466464ñ564466474ò564466484ó564466494ô5644664:4õ5644664;4ö5644664<4÷5 644 664=4ø5!644!6 64>4ù5"644"6!64?4ú5#644#6"64@4û5$644$6#64A4ü5%644%6$64B4ý5&644&6%64C4'6&64D4ÿ5(644(6)64E46*644*6(64F46+64 4+6*64G46,6 4!4,6+6 4H46-6!4"4-6,6!4I46.6"4#4.6-6"4J46/6#4$4/6.6#4K4606$4%406/6$4L4616%4&41606%4M4	626&4'42616&4N4
636'4(43626'4O4646(4)44636(4P4656)4*45646)4Q4
666*4+46656*4R4676+4,47666+4S4686,4-48676,4T4696-4.49686-4U46:6.4/4:696.4V46;6/404;6:6/4W46<60414<6;604X46=61424=6<614Y46>62434>6=624Z46?63444?6>634[46@64454@6?644\46A65464A6@654]46B66474B6A664^46C67484C6B674_46D68494D6C684`46E694:4E6D694a46F6:4;4F6E6:4b46G6;4<4G6F6;4c46H6<4=4H6G6<4d4 6I6=4>4I6H6=4e4!6J6>4?4J6I6>4f4"6K6?4@4K6J6?4g4#6L6@4A4L6K6@4h4$6M6A4B4M6L6A4i4%6N6B4C4N6M6B4j4&6O6C4D4O6N6C4k4P6O6D4l4(6Q6E4F4Q6R6E4m4*6S6F4G4S6Q6F4n4+6T6G4H4T6S6G4o4,6U6H4I4U6T6H4p4-6V6I4J4V6U6I4q4.6W6J4K4W6V6J4r4/6X6K4L4X6W6K4s406Y6L4M4Y6X6L4t416Z6M4N4Z6Y6M4u426[6N4O4[6Z6N4v436\6O4P4\6[6O4w446]6P4Q4]6\6P4x456^6Q4R4^6]6Q4y466_6R4S4_6^6R4z476`6S4T4`6_6S4{486a6T4U4a6`6T4|496b6U4V4b6a6U4}4:6c6V4W4c6b6V4~4;6d6W4X4d6c6W44<6e6X4Y4e6d6X44=6f6Y4Z4f6e6Y44>6g6Z4[4g6f6Z44?6h6[4\4h6g6[44@6i6\4]4i6h6\44A6j6]4^4j6i6]44B6k6^4_4k6j6^44C6l6_4`4l6k6_44D6m6`4a4m6l6`44E6n6a4b4n6m6a44F6o6b4c4o6n6b44G6p6c4d4p6o6c44H6q6d4e4q6p6d44I6r6e4f4r6q6e44J6s6f4g4s6r6f44K6t6g4h4t6s6g44L6u6h4i4u6t6h44M6v6i4j4v6u6i44N6w6j4k4w6v6j44O6x6k4l4x6w6k44y6x6l44Q6z6m4n4z6{6m44S6|6n4o4|6z6n44T6}6o4p4}6|6o44U6~6p4q4~6}6p44V66q4r46~6q44W66r4s466r44X66s4t466s44Y66t4u466t44Z66u4v466u44[66v4w466v44\66w4x466w44]66x4y466x4 4^66y4z466y4¡4_66z4{466z4¢4`66{4|466{4£4a66|4}466|4¤4b66}4~466}4¥4c66~4466~4¦4d6644664§4e6644664¨4f6644664©4g6644664ª4h6644664«4i6644664¬4j6644664­4k6644664®4l6644664¯4m6644664°4n6644664±4o6644664²4p6644664³4q6644664´4r6644664µ4s6644664¶4t6644664·4u6644664¸4v6644664¹4w6 644 664º4x6¡644¡6 64»4¢6¡64¼4z6£644£6¤64½4|6¥644¥6£64¾4}6¦644¦6¥64¿4~6§644§6¦64À46¨644¨6§64Á46©644©6¨64Â46ª644ª6©64Ã46«644«6ª64Ä46¬644¬6«64Å46­644­6¬64Æ46®64 4®6­64Ç46¯6 4¡4¯6®6 4È46°6¡4¢4°6¯6¡4É46±6¢4£4±6°6¢4Ê46²6£4¤4²6±6£4Ë46³6¤4¥4³6²6¤4Ì46´6¥4¦4´6³6¥4Í46µ6¦4§4µ6´6¦4Î46¶6§4¨4¶6µ6§4Ï46·6¨4©4·6¶6¨4Ð46¸6©4ª4¸6·6©4Ñ46¹6ª4«4¹6¸6ª4Ò46º6«4¬4º6¹6«4Ó46»6¬4­4»6º6¬4Ô46¼6­4®4¼6»6­4Õ46½6®4¯4½6¼6®4Ö46¾6¯4°4¾6½6¯4×46¿6°4±4¿6¾6°4Ø46À6±4²4À6¿6±4Ù46Á6²4³4Á6À6²4Ú46Â6³4´4Â6Á6³4Û46Ã6´4µ4Ã6Â6´4Ü46Ä6µ4¶4Ä6Ã6µ4Ý46Å6¶4·4Å6Ä6¶4Þ46Æ6·4¸4Æ6Å6·4ß46Ç6¸4¹4Ç6Æ6¸4à46È6¹4º4È6Ç6¹4á4 6É6º4»4É6È6º4â4¡6Ê6»4¼4Ê6É6»4ã4Ë6Ê6¼4ä4£6Ì6½4¾4Ì6Í6½4å4¥6Î6¾4¿4Î6Ì6¾4æ4¦6Ï6¿4À4Ï6Î6¿4ç4§6Ð6À4Á4Ð6Ï6À4è4¨6Ñ6Á4Â4Ñ6Ð6Á4é4©6Ò6Â4Ã4Ò6Ñ6Â4ê4ª6Ó6Ã4Ä4Ó6Ò6Ã4ë4«6Ô6Ä4Å4Ô6Ó6Ä4ì4¬6Õ6Å4Æ4Õ6Ô6Å4í4­6Ö6Æ4Ç4Ö6Õ6Æ4î4®6×6Ç4È4×6Ö6Ç4ï4¯6Ø6È4É4Ø6×6È4ð4°6Ù6É4Ê4Ù6Ø6É4ñ4±6Ú6Ê4Ë4Ú6Ù6Ê4ò4²6Û6Ë4Ì4Û6Ú6Ë4ó4³6Ü6Ì4Í4Ü6Û6Ì4ô4´6Ý6Í4Î4Ý6Ü6Í4õ4µ6Þ6Î4Ï4Þ6Ý6Î4ö4¶6ß6Ï4Ð4ß6Þ6Ï4÷4·6à6Ð4Ñ4à6ß6Ð4ø4¸6á6Ñ4Ò4á6à6Ñ4ù4¹6â6Ò4Ó4â6á6Ò4ú4º6ã6Ó4Ô4ã6â6Ó4û4»6ä6Ô4Õ4ä6ã6Ô4ü4¼6å6Õ4Ö4å6ä6Õ4ý4½6æ6Ö4×4æ6å6Ö4þ4¾6ç6×4Ø4ç6æ6×4ÿ4¿6è6Ø4Ù4è6ç6Ø45À6é6Ù4Ú4é6è6Ù45Á6ê6Ú4Û4ê6é6Ú45Â6ë6Û4Ü4ë6ê6Û45Ã6ì6Ü4Ý4ì6ë6Ü45Ä6í6Ý4Þ4í6ì6Ý45Å6î6Þ4ß4î6í6Þ45Æ6ï6ß4à4ï6î6ß45Ç6ð6à4á4ð6ï6à45È6ñ6á4â4ñ6ð6á4	5É6ò6â4ã4ò6ñ6â4
5Ê6ó6ã4ä4ó6ò6ã45ô6ó6ä45Ì6õ6å4æ4õ6ö6å4
5Î6÷6æ4ç4÷6õ6æ45Ï6ø6ç4è4ø6÷6ç45Ð6ù6è4é4ù6ø6è45Ñ6ú6é4ê4ú6ù6é45Ò6û6ê4ë4û6ú6ê45Ó6ü6ë4ì4ü6û6ë45Ô6ý6ì4í4ý6ü6ì45Õ6þ6í4î4þ6ý6í45Ö6ÿ6î4ï4ÿ6þ6î45×67ï4ð47ÿ6ï45Ø67ð4ñ477ð45Ù67ñ4ò477ñ45Ú67ò4ó477ò45Û67ó4ô477ó45Ü67ô4õ477ô45Ý67õ4ö477õ45Þ67ö4÷477ö45ß67÷4ø477÷45à6	7ø4ù4	77ø4 5á6
7ù4ú4
7	7ù4!5â67ú4û47
7ú4"5ã67û4ü477û4#5ä6
7ü4ý4
77ü4$5å67ý4þ47
7ý4%5æ67þ4ÿ477þ4&5ç67ÿ4577ÿ4'5è6755775(5é6755775)5ê6755775*5ë6755775+5ì6755775,5í6755775-5î6755775.5ï6755775/5ð675	577505ñ67	5
577	515ò67
5577
525ó67557753577545õ67
5577
555÷6 755 77565ø6!755!7 7575ù6"755"7!7585ú6#755#7"7595û6$755$7#75:5ü6%755%7$75;5ý6&755&7%75<5þ6'755'7&75=5ÿ6(755(7'75>57)755)7(75?57*755*7)75@57+755+7*75A57,755,7+75B57-755-7,75C57.755.7-75D57/755/7.75E57075507/75F57175 517075G5	727 5!52717 5H5
737!5"53727!5I5747"5#54737"5J5757#5$55747#5K5
767$5%56757$5L5777%5&57767%5M5787&5'58777&5N5797'5(59787'5O57:7(5)5:797(5P57;7)5*5;7:7)5Q57<7*5+5<7;7*5R57=7+5,5=7<7+5S57>7,5-5>7=7,5T57?7-5.5?7>7-5U57@7.5/5@7?7.5V57A7/505A7@7/5W57B70515B7A705X57C71525C7B715Y57D72535D7C725Z57E73545E7D735[5F7E745\57G75565G7H755]5 7I76575I7G765^5!7J77585J7I775_5"7K78595K7J785`5#7L795:5L7K795a5$7M7:5;5M7L7:5b5%7N7;5<5N7M7;5c5&7O7<5=5O7N7<5d5'7P7=5>5P7O7=5e5(7Q7>5?5Q7P7>5f5)7R7?5@5R7Q7?5g5*7S7@5A5S7R7@5h5+7T7A5B5T7S7A5i5,7U7B5C5U7T7B5j5-7V7C5D5V7U7C5k5.7W7D5E5W7V7D5l5/7X7E5F5X7W7E5m507Y7F5G5Y7X7F5n517Z7G5H5Z7Y7G5o527[7H5I5[7Z7H5p537\7I5J5\7[7I5q547]7J5K5]7\7J5r557^7K5L5^7]7K5s567_7L5M5_7^7L5t577`7M5N5`7_7M5u587a7N5O5a7`7N5v597b7O5P5b7a7O5w5:7c7P5Q5c7b7P5x5;7d7Q5R5d7c7Q5y5<7e7R5S5e7d7R5z5=7f7S5T5f7e7S5{5>7g7T5U5g7f7T5|5?7h7U5V5h7g7U5}5@7i7V5W5i7h7V5~5A7j7W5X5j7i7W55B7k7X5Y5k7j7X55C7l7Y5Z5l7k7Y55D7m7Z5[5m7l7Z55E7n7[5\5n7m7[55o7n7\55G7p7]5^5p7q7]55I7r7^5_5r7p7^55J7s7_5`5s7r7_55K7t7`5a5t7s7`55L7u7a5b5u7t7a55M7v7b5c5v7u7b55N7w7c5d5w7v7c55O7x7d5e5x7w7d55P7y7e5f5y7x7e55Q7z7f5g5z7y7f55R7{7g5h5{7z7g55S7|7h5i5|7{7h55T7}7i5j5}7|7i55U7~7j5k5~7}7j55V77k5l57~7k55W77l5m577l55X77m5n577m55Y77n5o577n55Z77o5p577o55[77p5q577p55\77q5r577q55]77r5s577r55^77s5t577s55_77t5u577t55`77u5v577u55a77v5w577v55b77w5x577w55c77x5y577x5 5d77y5z577y5¡5e77z5{577z5¢5f77{5|577{5£5g77|5}577|5¤5h77}5~577}5¥5i77~5577~5¦5j7755775§5k7755775¨5l7755775©5m7755775ª5n7755775«5775¬5p7755775­5r7755775®5s7755775¯5t7755775°5u7755775±5v7755775²5w7 755 775³5x7¡755¡7 75´5y7¢755¢7¡75µ5z7£755£7¢75¶5{7¤755¤7£75·5|7¥755¥7¤75¸5}7¦755¦7¥75¹5~7§755§7¦75º57¨755¨7§75»57©755©7¨75¼57ª755ª7©75½57«755«7ª75¾57¬755¬7«75¿57­755­7¬75À57®755®7­75Á57¯755¯7®75Â57°755°7¯75Ã57±755±7°75Ä57²755²7±75Å57³755³7²75Æ57´75 5´7³75Ç57µ7 5¡5µ7´7 5È57¶7¡5¢5¶7µ7¡5É57·7¢5£5·7¶7¢5Ê57¸7£5¤5¸7·7£5Ë57¹7¤5¥5¹7¸7¤5Ì57º7¥5¦5º7¹7¥5Í57»7¦5§5»7º7¦5Î57¼7§5¨5¼7»7§5Ï57½7¨5©5½7¼7¨5Ð57¾7©5ª5¾7½7©5Ñ57¿7ª5«5¿7¾7ª5Ò57À7«5¬5À7¿7«5Ó5Á7À7¬5Ô57Â7­5®5Â7Ã7­5Õ57Ä7®5¯5Ä7Â7®5Ö57Å7¯5°5Å7Ä7¯5×57Æ7°5±5Æ7Å7°5Ø57Ç7±5²5Ç7Æ7±5Ù57È7²5³5È7Ç7²5Ú5 7É7³5´5É7È7³5Û5¡7Ê7´5µ5Ê7É7´5Ü5¢7Ë7µ5¶5Ë7Ê7µ5Ý5£7Ì7¶5·5Ì7Ë7¶5Þ5¤7Í7·5¸5Í7Ì7·5ß5¥7Î7¸5¹5Î7Í7¸5à5¦7Ï7¹5º5Ï7Î7¹5á5§7Ð7º5»5Ð7Ï7º5â5¨7Ñ7»5¼5Ñ7Ð7»5ã5©7Ò7¼5½5Ò7Ñ7¼5ä5ª7Ó7½5¾5Ó7Ò7½5å5«7Ô7¾5¿5Ô7Ó7¾5æ5¬7Õ7¿5À5Õ7Ô7¿5ç5­7Ö7À5Á5Ö7Õ7À5è5®7×7Á5Â5×7Ö7Á5é5¯7Ø7Â5Ã5Ø7×7Â5ê5°7Ù7Ã5Ä5Ù7Ø7Ã5ë5±7Ú7Ä5Å5Ú7Ù7Ä5ì5²7Û7Å5Æ5Û7Ú7Å5í5³7Ü7Æ5Ç5Ü7Û7Æ5î5´7Ý7Ç5È5Ý7Ü7Ç5ï5µ7Þ7È5É5Þ7Ý7È5ð5¶7ß7É5Ê5ß7Þ7É5ñ5·7à7Ê5Ë5à7ß7Ê5ò5¸7á7Ë5Ì5á7à7Ë5ó5¹7â7Ì5Í5â7á7Ì5ô5º7ã7Í5Î5ã7â7Í5õ5»7ä7Î5Ï5ä7ã7Î5ö5¼7å7Ï5Ð5å7ä7Ï5÷5½7æ7Ð5Ñ5æ7å7Ð5ø5¾7ç7Ñ5Ò5ç7æ7Ñ5ù5¿7è7Ò5Ó5è7ç7Ò5ú5À7é7Ó5Ô5é7è7Ó5û5ê7é7Ô5ü5Â7ë7Õ5Ö5ë7ì7Õ5ý5Ä7í7Ö5×5í7ë7Ö5þ5Å7î7×5Ø5î7í7×5ÿ5Æ7ï7Ø5Ù5ï7î7Ø56Ç7ð7Ù5Ú5ð7ï7Ù56È7ñ7Ú5Û5ñ7ð7Ú56É7ò7Û5Ü5ò7ñ7Û56Ê7ó7Ü5Ý5ó7ò7Ü56Ë7ô7Ý5Þ5ô7ó7Ý56Ì7õ7Þ5ß5õ7ô7Þ56Í7ö7ß5à5ö7õ7ß56Î7÷7à5á5÷7ö7à56Ï7ø7á5â5ø7÷7á5	6Ð7ù7â5ã5ù7ø7â5
6Ñ7ú7ã5ä5ú7ù7ã56Ò7û7ä5å5û7ú7ä56Ó7ü7å5æ5ü7û7å5
6Ô7ý7æ5ç5ý7ü7æ56Õ7þ7ç5è5þ7ý7ç56Ö7ÿ7è5é5ÿ7þ7è56×78é5ê58ÿ7é56Ø78ê5ë588ê56Ù78ë5ì588ë56Ú78ì5í588ì56Û78í5î588í56Ü78î5ï588î56Ý78ï5ð588ï56Þ78ð5ñ588ð56ß78ñ5ò588ñ56à7	8ò5ó5	88ò56á7
8ó5ô5
8	8ó56â78ô5õ58
8ô56ã78õ5ö588õ56ä7
8ö5÷5
88ö56å78÷5ø58
8÷56æ78ø5ù588ø5 6ç78ù5ú588ù5!6è78ú5û588ú5"6é78û5ü588û5#688ü5$6ë78ý5þ588ý5%6í78þ5ÿ588þ5&6î78ÿ5688ÿ5'6ï7866886(6ð7866886)6ñ7866886*6ò7866886+6ó7866886,6ô7866886-6õ7866886.6ö7866886/6÷7 86	6 88606ø7!8	6
6!8 8	616ù7"8
66"8!8
626ú7#866#8"8636û7$86
6$8#8646ü7%8
66%8$8
656ý7&866&8%8666þ7'866'8&8676ÿ7(866(8'86868)866)8(86968*866*8)86:68+866+8*86;68,866,8+86<68-866-8,86=68.866.8-86>68/866/8.86?68086608/86@68186618086A6	8286628186B6
8386638286C68486648386D68586658486E6
8686668586F68786 678686G6888 6!68878 6H6898!6"69888!6I68:8"6#6:898"6J68;8#6$6;8:8#6K6<8;8$6L68=8%6&6=8>8%6M68?8&6'6?8=8&6N68@8'6(6@8?8'6O68A8(6)6A8@8(6P68B8)6*6B8A8)6Q68C8*6+6C8B8*6R68D8+6,6D8C8+6S68E8,6-6E8D8,6T68F8-6.6F8E8-6U68G8.6/6G8F8.6V68H8/606H8G8/6W6 8I80616I8H806X6!8J81626J8I816Y6"8K82636K8J826Z6#8L83646L8K836[6$8M84656M8L846\6%8N85666N8M856]6&8O86676O8N866^6'8P87686P8O876_6(8Q88696Q8P886`6)8R896:6R8Q896a6*8S8:6;6S8R8:6b6+8T8;6<6T8S8;6c6,8U8<6=6U8T8<6d6-8V8=6>6V8U8=6e6.8W8>6?6W8V8>6f6/8X8?6@6X8W8?6g608Y8@6A6Y8X8@6h618Z8A6B6Z8Y8A6i628[8B6C6[8Z8B6j638\8C6D6\8[8C6k648]8D6E6]8\8D6l658^8E6F6^8]8E6m668_8F6G6_8^8F6n678`8G6H6`8_8G6o688a8H6I6a8`8H6p698b8I6J6b8a8I6q6:8c8J6K6c8b8J6r6;8d8K6L6d8c8K6s6e8d8L6t6=8f8M6N6f8g8M6u6?8h8N6O6h8f8N6v6@8i8O6P6i8h8O6w6A8j8P6Q6j8i8P6x6B8k8Q6R6k8j8Q6y6C8l8R6S6l8k8R6z6D8m8S6T6m8l8S6{6E8n8T6U6n8m8T6|6F8o8U6V6o8n8U6}6G8p8V6W6p8o8V6~6H8q8W6X6q8p8W66I8r8X6Y6r8q8X66J8s8Y6Z6s8r8Y66K8t8Z6[6t8s8Z66L8u8[6\6u8t8[66M8v8\6]6v8u8\66N8w8]6^6w8v8]66O8x8^6_6x8w8^66P8y8_6`6y8x8_66Q8z8`6a6z8y8`66R8{8a6b6{8z8a66S8|8b6c6|8{8b66T8}8c6d6}8|8c66U8~8d6e6~8}8d66V88e6f68~8e66W88f6g688f66X88g6h688g66Y88h6i688h66Z88i6j688i66[88j6k688j66\88k6l688k66]88l6m688l66^88m6n688m66_88n6o688n66`88o6p688o66a88p6q688p66b88q6r688q66c88r6s688r66d88s6t688s6688t66f88u6v688u66h88v6w688v66i88w6x688w66j88x6y688x6 6k88y6z688y6¡6l88z6{688z6¢6m88{6|688{6£6n88|6}688|6¤6o88}6~688}6¥6p88~6688~6¦6q8866886§6r8866886¨6s8866886©6t8866886ª6u8866886«6v8866886¬6w8 866 886­6x8¡866¡8 86®6y8¢866¢8¡86¯6z8£866£8¢86°6{8¤866¤8£86±6|8¥866¥8¤86²6}8¦866¦8¥86³6~8§866§8¦86´68¨866¨8§86µ68©866©8¨86¶68ª866ª8©86·68«866«8ª86¸68¬866¬8«86¹68­866­8¬86º68®866®8­86»68¯866¯8®86¼68°866°8¯86½68±866±8°86¾68²866²8±86¿68³866³8²86À68´866´8³86Á68µ866µ8´86Â68¶866¶8µ86Ã6·8¶86Ä68¸866¸8¹86Å68º866º8¸86Æ68»86 6»8º86Ç68¼8 6¡6¼8»8 6È68½8¡6¢6½8¼8¡6É68¾8¢6£6¾8½8¢6Ê68¿8£6¤6¿8¾8£6Ë68À8¤6¥6À8¿8¤6Ì68Á8¥6¦6Á8À8¥6Í68Â8¦6§6Â8Á8¦6Î68Ã8§6¨6Ã8Â8§6Ï68Ä8¨6©6Ä8Ã8¨6Ð68Å8©6ª6Å8Ä8©6Ñ68Æ8ª6«6Æ8Å8ª6Ò68Ç8«6¬6Ç8Æ8«6Ó68È8¬6­6È8Ç8¬6Ô6 8É8­6®6É8È8­6Õ6¡8Ê8®6¯6Ê8É8®6Ö6¢8Ë8¯6°6Ë8Ê8¯6×6£8Ì8°6±6Ì8Ë8°6Ø6¤8Í8±6²6Í8Ì8±6Ù6¥8Î8²6³6Î8Í8²6Ú6¦8Ï8³6´6Ï8Î8³6Û6§8Ð8´6µ6Ð8Ï8´6Ü6¨8Ñ8µ6¶6Ñ8Ð8µ6Ý6©8Ò8¶6·6Ò8Ñ8¶6Þ6ª8Ó8·6¸6Ó8Ò8·6ß6«8Ô8¸6¹6Ô8Ó8¸6à6¬8Õ8¹6º6Õ8Ô8¹6á6­8Ö8º6»6Ö8Õ8º6â6®8×8»6¼6×8Ö8»6ã6¯8Ø8¼6½6Ø8×8¼6ä6°8Ù8½6¾6Ù8Ø8½6å6±8Ú8¾6¿6Ú8Ù8¾6æ6²8Û8¿6À6Û8Ú8¿6ç6³8Ü8À6Á6Ü8Û8À6è6´8Ý8Á6Â6Ý8Ü8Á6é6µ8Þ8Â6Ã6Þ8Ý8Â6ê6¶8ß8Ã6Ä6ß8Þ8Ã6ë6à8ß8Ä6ì6¸8á8Å6Æ6á8â8Å6í6º8ã8Æ6Ç6ã8á8Æ6î6»8ä8Ç6È6ä8ã8Ç6ï6¼8å8È6É6å8ä8È6ð6½8æ8É6Ê6æ8å8É6ñ6¾8ç8Ê6Ë6ç8æ8Ê6ò6¿8è8Ë6Ì6è8ç8Ë6ó6À8é8Ì6Í6é8è8Ì6ô6Á8ê8Í6Î6ê8é8Í6õ6Â8ë8Î6Ï6ë8ê8Î6ö6Ã8ì8Ï6Ð6ì8ë8Ï6÷6Ä8í8Ð6Ñ6í8ì8Ð6ø6Å8î8Ñ6Ò6î8í8Ñ6ù6Æ8ï8Ò6Ó6ï8î8Ò6ú6Ç8ð8Ó6Ô6ð8ï8Ó6û6È8ñ8Ô6Õ6ñ8ð8Ô6ü6É8ò8Õ6Ö6ò8ñ8Õ6ý6Ê8ó8Ö6×6ó8ò8Ö6þ6Ë8ô8×6Ø6ô8ó8×6ÿ6Ì8õ8Ø6Ù6õ8ô8Ø67Í8ö8Ù6Ú6ö8õ8Ù67Î8÷8Ú6Û6÷8ö8Ú67Ï8ø8Û6Ü6ø8÷8Û67Ð8ù8Ü6Ý6ù8ø8Ü67Ñ8ú8Ý6Þ6ú8ù8Ý67Ò8û8Þ6ß6û8ú8Þ67Ó8ü8ß6à6ü8û8ß67Ô8ý8à6á6ý8ü8à67Õ8þ8á6â6þ8ý8á6	7Ö8ÿ8â6ã6ÿ8þ8â6
7×89ã6ä69ÿ8ã67Ø89ä6å699ä67Ù89å6æ699å6
7Ú89æ6ç699æ67Û89ç6è699ç67Ü89è6é699è67Ý89é6ê699é67Þ89ê6ë699ê67ß89ë6ì699ë67	99ì67á8
9í6î6
99í67ã89î6ï69
9î67ä8
9ï6ð6
99ï67å89ð6ñ69
9ð67æ89ñ6ò699ñ67ç89ò6ó699ò67è89ó6ô699ó67é89ô6õ699ô67ê89õ6ö699õ67ë89ö6÷699ö67ì89÷6ø699÷67í89ø6ù699ø6 7î89ù6ú699ù6!7ï89ú6û699ú6"7ð89û6ü699û6#7ñ89ü6ý699ü6$7ò89ý6þ699ý6%7ó89þ6ÿ699þ6&7ô89ÿ6799ÿ6'7õ8977997(7ö8977997)7÷8 977 997*7ø8!977!9 97+7ù8"977"9!97,7ú8#977#9"97-7û8$977$9#97.7ü8%977%9$97/7ý8&97	7&9%9707þ8'9	7
7'9&9	717ÿ8(9
77(9'9
7279)977)9(97379*97
7*9)97479+9
77+9*9
7579,977,9+97679-977-9,97779.977.9-97879/977/9.97979097709/97:79197719097;729197<7
9397739497=79597759397>7
9697769597?79797779697@79897789797A79997799897B79:977:9997C79;977;9:97D79<977<9;97E79=977=9<97F79>97 7>9=97G79?9 7!7?9>9 7H79@9!7"7@9?9!7I79A9"7#7A9@9"7J79B9#7$7B9A9#7K79C9$7%7C9B9$7L79D9%7&7D9C9%7M79E9&7'7E9D9&7N79F9'7(7F9E9'7O79G9(7)7G9F9(7P79H9)7*7H9G9)7Q7 9I9*7+7I9H9*7R7!9J9+7,7J9I9+7S7"9K9,7-7K9J9,7T7#9L9-7.7L9K9-7U7$9M9.7/7M9L9.7V7%9N9/707N9M9/7W7&9O90717O9N907X7'9P91727P9O917Y7(9Q92737Q9P927Z7)9R93747R9Q937[7*9S94757S9R947\7+9T95767T9S957]7,9U96777U9T967^7-9V97787V9U977_7.9W98797W9V987`7/9X997:7X9W997a709Y9:7;7Y9X9:7b719Z9;7<7Z9Y9;7c7[9Z9<7d739\9=7>7\9]9=7e759^9>7?7^9\9>7f769_9?7@7_9^9?7g779`9@7A7`9_9@7h789a9A7B7a9`9A7i799b9B7C7b9a9B7j7:9c9C7D7c9b9C7k7;9d9D7E7d9c9D7l7<9e9E7F7e9d9E7m7=9f9F7G7f9e9F7n7>9g9G7H7g9f9G7o7?9h9H7I7h9g9H7p7@9i9I7J7i9h9I7q7A9j9J7K7j9i9J7r7B9k9K7L7k9j9K7s7C9l9L7M7l9k9L7t7D9m9M7N7m9l9M7u7E9n9N7O7n9m9N7v7F9o9O7P7o9n9O7w7G9p9P7Q7p9o9P7x7H9q9Q7R7q9p9Q7y7I9r9R7S7r9q9R7z7J9s9S7T7s9r9S7{7K9t9T7U7t9s9T7|7L9u9U7V7u9t9U7}7M9v9V7W7v9u9V7~7N9w9W7X7w9v9W77O9x9X7Y7x9w9X77P9y9Y7Z7y9x9Y77Q9z9Z7[7z9y9Z77R9{9[7\7{9z9[77S9|9\7]7|9{9\77T9}9]7^7}9|9]77U9~9^7_7~9}9^77V99_7`79~9_77W99`7a799`77X99a7b799a77Y99b7c799b77Z99c7d799c7799d77\99e7f799e77^99f7g799f77_99g7h799g77`99h7i799h77a99i7j799i77b99j7k799j77c99k7l799k77d99l7m799l77e99m7n799m77f99n7o799n77g99o7p799o77h99p7q799p77i99q7r799q77j99r7s799r77k99s7t799s77l99t7u799t77m99u7v799u77n99v7w799v77o99w7x799w77p99x7y799x7 7q99y7z799y7¡7r99z7{799z7¢7s99{7|799{7£7t99|7}799|7¤7u99}7~799}7¥7v99~7799~7¦7w9 977 997§7x9¡977¡9 97¨7y9¢977¢9¡97©7z9£977£9¢97ª7{9¤977¤9£97«7|9¥977¥9¤97¬7}9¦977¦9¥97­7~9§977§9¦97®79¨977¨9§97¯79©977©9¨97°79ª977ª9©97±79«977«9ª97²79¬977¬9«97³7­9¬97´79®977®9¯97µ79°977°9®97¶79±977±9°97·79²977²9±97¸79³977³9²97¹79´977´9³97º79µ977µ9´97»79¶977¶9µ97¼79·977·9¶97½79¸977¸9·97¾79¹977¹9¸97¿79º977º9¹97À79»977»9º97Á79¼977¼9»97Â79½977½9¼97Ã79¾977¾9½97Ä79¿977¿9¾97Å79À977À9¿97Æ79Á97 7Á9À97Ç79Â9 7¡7Â9Á9 7È79Ã9¡7¢7Ã9Â9¡7É79Ä9¢7£7Ä9Ã9¢7Ê79Å9£7¤7Å9Ä9£7Ë79Æ9¤7¥7Æ9Å9¤7Ì79Ç9¥7¦7Ç9Æ9¥7Í79È9¦7§7È9Ç9¦7Î7 9É9§7¨7É9È9§7Ï7¡9Ê9¨7©7Ê9É9¨7Ð7¢9Ë9©7ª7Ë9Ê9©7Ñ7£9Ì9ª7«7Ì9Ë9ª7Ò7¤9Í9«7¬7Í9Ì9«7Ó7¥9Î9¬7­7Î9Í9¬7Ô7¦9Ï9­7®7Ï9Î9­7Õ7§9Ð9®7¯7Ð9Ï9®7Ö7¨9Ñ9¯7°7Ñ9Ð9¯7×7©9Ò9°7±7Ò9Ñ9°7Ø7ª9Ó9±7²7Ó9Ò9±7Ù7«9Ô9²7³7Ô9Ó9²7Ú7¬9Õ9³7´7Õ9Ô9³7Û7Ö9Õ9´7Ü7®9×9µ7¶7×9Ø9µ7Ý7°9Ù9¶7·7Ù9×9¶7Þ7±9Ú9·7¸7Ú9Ù9·7ß7²9Û9¸7¹7Û9Ú9¸7à7³9Ü9¹7º7Ü9Û9¹7á7´9Ý9º7»7Ý9Ü9º7â7µ9Þ9»7¼7Þ9Ý9»7ã7¶9ß9¼7½7ß9Þ9¼7ä7·9à9½7¾7à9ß9½7å7¸9á9¾7¿7á9à9¾7æ7¹9â9¿7À7â9á9¿7ç7º9ã9À7Á7ã9â9À7è7»9ä9Á7Â7ä9ã9Á7é7¼9å9Â7Ã7å9ä9Â7ê7½9æ9Ã7Ä7æ9å9Ã7ë7¾9ç9Ä7Å7ç9æ9Ä7ì7¿9è9Å7Æ7è9ç9Å7í7À9é9Æ7Ç7é9è9Æ7î7Á9ê9Ç7È7ê9é9Ç7ï7Â9ë9È7É7ë9ê9È7ð7Ã9ì9É7Ê7ì9ë9É7ñ7Ä9í9Ê7Ë7í9ì9Ê7ò7Å9î9Ë7Ì7î9í9Ë7ó7Æ9ï9Ì7Í7ï9î9Ì7ô7Ç9ð9Í7Î7ð9ï9Í7õ7È9ñ9Î7Ï7ñ9ð9Î7ö7É9ò9Ï7Ð7ò9ñ9Ï7÷7Ê9ó9Ð7Ñ7ó9ò9Ð7ø7Ë9ô9Ñ7Ò7ô9ó9Ñ7ù7Ì9õ9Ò7Ó7õ9ô9Ò7ú7Í9ö9Ó7Ô7ö9õ9Ó7û7Î9÷9Ô7Õ7÷9ö9Ô7ü7Ï9ø9Õ7Ö7ø9÷9Õ7ý7Ð9ù9Ö7×7ù9ø9Ö7þ7Ñ9ú9×7Ø7ú9ù9×7ÿ7Ò9û9Ø7Ù7û9ú9Ø78Ó9ü9Ù7Ú7ü9û9Ù78Ô9ý9Ú7Û7ý9ü9Ú78Õ9þ9Û7Ü7þ9ý9Û78ÿ9þ9Ü78×9:Ý7Þ7::Ý78Ù9:Þ7ß7::Þ78Ú9:ß7à7::ß78Û9:à7á7::à78Ü9:á7â7::á7	8Ý9:â7ã7::â7
8Þ9:ã7ä7::ã78ß9:ä7å7::ä78à9	:å7æ7	::å7
8á9
:æ7ç7
:	:æ78â9:ç7è7:
:ç78ã9:è7é7::è78ä9
:é7ê7
::é78å9:ê7ë7:
:ê78æ9:ë7ì7::ë78ç9:ì7í7::ì78è9:í7î7::í78é9:î7ï7::î78ê9:ï7ð7::ï78ë9:ð7ñ7::ð78ì9:ñ7ò7::ñ78í9:ò7ó7::ò78î9:ó7ô7::ó78ï9:ô7õ7::ô78ð9:õ7ö7::õ78ñ9:ö7÷7::ö78ò9:÷7ø7::÷78ó9:ø7ù7::ø7 8ô9:ù7ú7::ù7!8õ9:ú7û7::ú7"8ö9:û7ü7::û7#8÷9 :ü7ý7 ::ü7$8ø9!:ý7þ7!: :ý7%8ù9":þ7ÿ7":!:þ7&8ú9#:ÿ78#:":ÿ7'8û9$:88$:#:8(8ü9%:88%:$:8)8ý9&:88&:%:8*8þ9':88':&:8+8(:':8,8:):88):*:8-8:+:88+:):8.8:,:88,:+:8/8:-:8	8-:,:808:.:	8
8.:-:	818:/:
88/:.:
828:0:880:/:838:1:8
81:0:848	:2:
882:1:
858
:3:883:2:868:4:884:3:878:5:885:4:888
:6:886:5:898:7:887:6:8:8:8:888:7:8;8:9:889:8:8<8:::88::9:8=8:;:88;:::8>8:<:88<:;:8?8:=:88=:<:8@8:>:88>:=:8A8:?:88?:>:8B8:@:88@:?:8C8:A:88A:@:8D8:B:88B:A:8E8:C:88C:B:8F8:D:8 8D:C:8G8:E: 8!8E:D: 8H8:F:!8"8F:E:!8I8:G:"8#8G:F:"8J8:H:#8$8H:G:#8K8 :I:$8%8I:H:$8L8!:J:%8&8J:I:%8M8":K:&8'8K:J:&8N8#:L:'8(8L:K:'8O8$:M:(8)8M:L:(8P8%:N:)8*8N:M:)8Q8&:O:*8+8O:N:*8R8':P:+8,8P:O:+8S8Q:P:,8T8):R:-8.8R:S:-8U8+:T:.8/8T:R:.8V8,:U:/808U:T:/8W8-:V:0818V:U:08X8.:W:1828W:V:18Y8/:X:2838X:W:28Z80:Y:3848Y:X:38[81:Z:4858Z:Y:48\82:[:5868[:Z:58]83:\:6878\:[:68^84:]:7888]:\:78_85:^:8898^:]:88`86:_:98:8_:^:98a87:`::8;8`:_::8b88:a:;8<8a:`:;8c89:b:<8=8b:a:<8d8::c:=8>8c:b:=8e8;:d:>8?8d:c:>8f8<:e:?8@8e:d:?8g8=:f:@8A8f:e:@8h8>:g:A8B8g:f:A8i8?:h:B8C8h:g:B8j8@:i:C8D8i:h:C8k8A:j:D8E8j:i:D8l8B:k:E8F8k:j:E8m8C:l:F8G8l:k:F8n8D:m:G8H8m:l:G8o8E:n:H8I8n:m:H8p8F:o:I8J8o:n:I8q8G:p:J8K8p:o:J8r8H:q:K8L8q:p:K8s8I:r:L8M8r:q:L8t8J:s:M8N8s:r:M8u8K:t:N8O8t:s:N8v8L:u:O8P8u:t:O8w8M:v:P8Q8v:u:P8x8N:w:Q8R8w:v:Q8y8O:x:R8S8x:w:R8z8P:y:S8T8y:x:S8{8z:y:T8|8R:{:U8V8{:|:U8}8T:}:V8W8}:{:V8~8U:~:W8X8~:}:W88V::X8Y8:~:X88W::Y8Z8::Y88X::Z8[8::Z88Y::[8\8::[88Z::\8]8::\88[::]8^8::]88\::^8_8::^88]::_8`8::_88^::`8a8::`88_::a8b8::a88`::b8c8::b88a::c8d8::c88b::d8e8::d88c::e8f8::e88d::f8g8::f88e::g8h8::g88f::h8i8::h88g::i8j8::i88h::j8k8::j88i::k8l8::k88j::l8m8::l88k::m8n8::m88l::n8o8::n88m::o8p8::o88n::p8q8::p88o::q8r8::q88p::r8s8::r88q::s8t8::s88r::t8u8::t88s::u8v8::u88t::v8w8::v88u::w8x8::w88v::x8y8::x8 8w: :y8z8 ::y8¡8x:¡:z8{8¡: :z8¢8y:¢:{8|8¢:¡:{8£8£:¢:|8¤8{:¤:}8~8¤:¥:}8¥8}:¦:~88¦:¤:~8¦8~:§:88§:¦:8§8:¨:88¨:§:8¨8:©:88©:¨:8©8:ª:88ª:©:8ª8:«:88«:ª:8«8:¬:88¬:«:8¬8:­:88­:¬:8­8:®:88®:­:8®8:¯:88¯:®:8¯8:°:88°:¯:8°8:±:88±:°:8±8:²:88²:±:8²8:³:88³:²:8³8:´:88´:³:8´8:µ:88µ:´:8µ8:¶:88¶:µ:8¶8:·:88·:¶:8·8:¸:88¸:·:8¸8:¹:88¹:¸:8¹8:º:88º:¹:8º8:»:88»:º:8»8:¼:88¼:»:8¼8:½:88½:¼:8½8:¾:88¾:½:8¾8:¿:88¿:¾:8¿8:À:88À:¿:8À8:Á:88Á:À:8Á8:Â:88Â:Á:8Â8:Ã:88Ã:Â:8Ã8:Ä:88Ä:Ã:8Ä8:Å:88Å:Ä:8Å8:Æ:88Æ:Å:8Æ8:Ç:8 8Ç:Æ:8Ç8:È: 8¡8È:Ç: 8È8 :É:¡8¢8É:È:¡8É8¡:Ê:¢8£8Ê:É:¢8Ê8¢:Ë:£8¤8Ë:Ê:£8Ë8Ì:Ë:¤8Ì8¤:Í:¥8¦8Í:Î:¥8Í8¦:Ï:¦8§8Ï:Í:¦8Î8§:Ð:§8¨8Ð:Ï:§8Ï8¨:Ñ:¨8©8Ñ:Ð:¨8Ð8©:Ò:©8ª8Ò:Ñ:©8Ñ8ª:Ó:ª8«8Ó:Ò:ª8Ò8«:Ô:«8¬8Ô:Ó:«8Ó8¬:Õ:¬8­8Õ:Ô:¬8Ô8­:Ö:­8®8Ö:Õ:­8Õ8®:×:®8¯8×:Ö:®8Ö8¯:Ø:¯8°8Ø:×:¯8×8°:Ù:°8±8Ù:Ø:°8Ø8±:Ú:±8²8Ú:Ù:±8Ù8²:Û:²8³8Û:Ú:²8Ú8³:Ü:³8´8Ü:Û:³8Û8´:Ý:´8µ8Ý:Ü:´8Ü8µ:Þ:µ8¶8Þ:Ý:µ8Ý8¶:ß:¶8·8ß:Þ:¶8Þ8·:à:·8¸8à:ß:·8ß8¸:á:¸8¹8á:à:¸8à8¹:â:¹8º8â:á:¹8á8º:ã:º8»8ã:â:º8â8»:ä:»8¼8ä:ã:»8ã8¼:å:¼8½8å:ä:¼8ä8½:æ:½8¾8æ:å:½8å8¾:ç:¾8¿8ç:æ:¾8æ8¿:è:¿8À8è:ç:¿8ç8À:é:À8Á8é:è:À8è8Á:ê:Á8Â8ê:é:Á8é8Â:ë:Â8Ã8ë:ê:Â8ê8Ã:ì:Ã8Ä8ì:ë:Ã8ë8Ä:í:Ä8Å8í:ì:Ä8ì8Å:î:Å8Æ8î:í:Å8í8Æ:ï:Æ8Ç8ï:î:Æ8î8Ç:ð:Ç8È8ð:ï:Ç8ï8È:ñ:È8É8ñ:ð:È8ð8É:ò:É8Ê8ò:ñ:É8ñ8Ê:ó:Ê8Ë8ó:ò:Ê8ò8Ë:ô:Ë8Ì8ô:ó:Ë8ó8õ:ô:Ì8ô8Í:ö:Í8Î8ö:÷:Í8õ8Ï:ø:Î8Ï8ø:ö:Î8ö8Ð:ù:Ï8Ð8ù:ø:Ï8÷8Ñ:ú:Ð8Ñ8ú:ù:Ð8ø8Ò:û:Ñ8Ò8û:ú:Ñ8ù8Ó:ü:Ò8Ó8ü:û:Ò8ú8Ô:ý:Ó8Ô8ý:ü:Ó8û8Õ:þ:Ô8Õ8þ:ý:Ô8ü8Ö:ÿ:Õ8Ö8ÿ:þ:Õ8ý8×:;Ö8×8;ÿ:Ö8þ8Ø:;×8Ø8;;×8ÿ8Ù:;Ø8Ù8;;Ø89Ú:;Ù8Ú8;;Ù89Û:;Ú8Û8;;Ú89Ü:;Û8Ü8;;Û89Ý:;Ü8Ý8;;Ü89Þ:;Ý8Þ8;;Ý89ß:;Þ8ß8;;Þ89à:	;ß8à8	;;ß89á:
;à8á8
;	;à89â:;á8â8;
;á8	9ã:;â8ã8;;â8
9ä:
;ã8ä8
;;ã89å:;ä8å8;
;ä89æ:;å8æ8;;å8
9ç:;æ8ç8;;æ89è:;ç8è8;;ç89é:;è8é8;;è89ê:;é8ê8;;é89ë:;ê8ë8;;ê89ì:;ë8ì8;;ë89í:;ì8í8;;ì89î:;í8î8;;í89ï:;î8ï8;;î89ð:;ï8ð8;;ï89ñ:;ð8ñ8;;ð89ò:;ñ8ò8;;ñ89ó:;ò8ó8;;ò89ô:;ó8ô8;;ó89;;ô89ö:;õ8ö8; ;õ89ø:!;ö8÷8!;;ö89ù:";÷8ø8";!;÷89ú:#;ø8ù8#;";ø8 9û:$;ù8ú8$;#;ù8!9ü:%;ú8û8%;$;ú8"9ý:&;û8ü8&;%;û8#9þ:';ü8ý8';&;ü8$9ÿ:(;ý8þ8(;';ý8%9;);þ8ÿ8);(;þ8&9;*;ÿ89*;);ÿ8'9;+;99+;*;9(9;,;99,;+;9)9;-;99-;,;9*9;.;99.;-;9+9;/;99/;.;9,9;0;990;/;9-9;1;991;0;9.9	;2;992;1;9/9
;3;9	93;2;909;4;	9
94;3;	919;5;
995;4;
929
;6;996;5;939;7;9
97;6;949;8;
998;7;
959;9;999;8;969;:;99:;9;979;;;99;;:;989;<;99<;;;999;=;99=;<;9:9;>;99>;=;9;9;?;99?;>;9<9;@;99@;?;9=9;A;99A;@;9>9;B;99B;A;9?9;C;99C;B;9@9;D;99D;C;9A9;E;99E;D;9B9;F;99F;E;9C9G;F;9D9;H;99H;I;9E9!;J;99J;H;9F9";K;9 9K;J;9G9#;L; 9!9L;K; 9H9$;M;!9"9M;L;!9I9%;N;"9#9N;M;"9J9&;O;#9$9O;N;#9K9';P;$9%9P;O;$9L9(;Q;%9&9Q;P;%9M9);R;&9'9R;Q;&9N9*;S;'9(9S;R;'9O9+;T;(9)9T;S;(9P9,;U;)9*9U;T;)9Q9-;V;*9+9V;U;*9R9.;W;+9,9W;V;+9S9/;X;,9-9X;W;,9T90;Y;-9.9Y;X;-9U91;Z;.9/9Z;Y;.9V92;[;/909[;Z;/9W93;\;0919\;[;09X94;];1929];\;19Y95;^;2939^;];29Z96;_;3949_;^;39[97;`;4959`;_;49\98;a;5969a;`;59]99;b;6979b;a;69^9:;c;7989c;b;79_9;;d;8999d;c;89`9<;e;99:9e;d;99a9=;f;:9;9f;e;:9b9>;g;;9<9g;f;;9c9?;h;<9=9h;g;<9d9@;i;=9>9i;h;=9e9A;j;>9?9j;i;>9f9B;k;?9@9k;j;?9g9C;l;@9A9l;k;@9h9D;m;A9B9m;l;A9i9E;n;B9C9n;m;B9j9F;o;C9D9o;n;C9k9p;o;D9l9H;q;E9F9q;r;E9m9J;s;F9G9s;q;F9n9K;t;G9H9t;s;G9o9L;u;H9I9u;t;H9p9M;v;I9J9v;u;I9q9N;w;J9K9w;v;J9r9O;x;K9L9x;w;K9s9P;y;L9M9y;x;L9t9Q;z;M9N9z;y;M9u9R;{;N9O9{;z;N9v9S;|;O9P9|;{;O9w9T;};P9Q9};|;P9x9U;~;Q9R9~;};Q9y9V;;R9S9;~;R9z9W;;S9T9;;S9{9X;;T9U9;;T9|9Y;;U9V9;;U9}9Z;;V9W9;;V9~9[;;W9X9;;W99\;;X9Y9;;X99];;Y9Z9;;Y99^;;Z9[9;;Z99_;;[9\9;;[99`;;\9]9;;\99a;;]9^9;;]99b;;^9_9;;^99c;;_9`9;;_99d;;`9a9;;`99e;;a9b9;;a99f;;b9c9;;b99g;;c9d9;;c99h;;d9e9;;d99i;;e9f9;;e99j;;f9g9;;f99k;;g9h9;;g99l;;h9i9;;h99m;;i9j9;;i99n;;j9k9;;j99o;;k9l9;;k99;;l99q;;m9n9;;m99s;;n9o9;;n99t;;o9p9;;o99u;;p9q9;;p99v;;q9r9;;q99w; ;r9s9 ;;r99x;¡;s9t9¡; ;s99y;¢;t9u9¢;¡;t99z;£;u9v9£;¢;u99{;¤;v9w9¤;£;v99|;¥;w9x9¥;¤;w99};¦;x9y9¦;¥;x9 9~;§;y9z9§;¦;y9¡9;¨;z9{9¨;§;z9¢9;©;{9|9©;¨;{9£9;ª;|9}9ª;©;|9¤9;«;}9~9«;ª;}9¥9;¬;~99¬;«;~9¦9;­;99­;¬;9§9;®;99®;­;9¨9;¯;99¯;®;9©9;°;99°;¯;9ª9;±;99±;°;9«9;²;99²;±;9¬9;³;99³;²;9­9;´;99´;³;9®9;µ;99µ;´;9¯9;¶;99¶;µ;9°9;·;99·;¶;9±9;¸;99¸;·;9²9;¹;99¹;¸;9³9;º;99º;¹;9´9;»;99»;º;9µ9;¼;99¼;»;9¶9;½;99½;¼;9·9;¾;99¾;½;9¸9;¿;99¿;¾;9¹9;À;99À;¿;9º9;Á;99Á;À;9»9Â;Á;9¼9;Ã;99Ã;Ä;9½9;Å;99Å;Ã;9¾9;Æ;99Æ;Å;9¿9;Ç;99Ç;Æ;9À9;È;99È;Ç;9Á9 ;É;99É;È;9Â9¡;Ê;99Ê;É;9Ã9¢;Ë;99Ë;Ê;9Ä9£;Ì;99Ì;Ë;9Å9¤;Í;99Í;Ì;9Æ9¥;Î;9 9Î;Í;9Ç9¦;Ï; 9¡9Ï;Î; 9È9§;Ð;¡9¢9Ð;Ï;¡9É9¨;Ñ;¢9£9Ñ;Ð;¢9Ê9©;Ò;£9¤9Ò;Ñ;£9Ë9ª;Ó;¤9¥9Ó;Ò;¤9Ì9«;Ô;¥9¦9Ô;Ó;¥9Í9¬;Õ;¦9§9Õ;Ô;¦9Î9­;Ö;§9¨9Ö;Õ;§9Ï9®;×;¨9©9×;Ö;¨9Ð9¯;Ø;©9ª9Ø;×;©9Ñ9°;Ù;ª9«9Ù;Ø;ª9Ò9±;Ú;«9¬9Ú;Ù;«9Ó9²;Û;¬9­9Û;Ú;¬9Ô9³;Ü;­9®9Ü;Û;­9Õ9´;Ý;®9¯9Ý;Ü;®9Ö9µ;Þ;¯9°9Þ;Ý;¯9×9¶;ß;°9±9ß;Þ;°9Ø9·;à;±9²9à;ß;±9Ù9¸;á;²9³9á;à;²9Ú9¹;â;³9´9â;á;³9Û9º;ã;´9µ9ã;â;´9Ü9»;ä;µ9¶9ä;ã;µ9Ý9¼;å;¶9·9å;ä;¶9Þ9½;æ;·9¸9æ;å;·9ß9¾;ç;¸9¹9ç;æ;¸9à9¿;è;¹9º9è;ç;¹9á9À;é;º9»9é;è;º9â9Á;ê;»9¼9ê;é;»9ã9ë;ê;¼9ä9Ã;ì;½9¾9ì;í;½9å9Å;î;¾9¿9î;ì;¾9æ9Æ;ï;¿9À9ï;î;¿9ç9Ç;ð;À9Á9ð;ï;À9è9È;ñ;Á9Â9ñ;ð;Á9é9É;ò;Â9Ã9ò;ñ;Â9ê9Ê;ó;Ã9Ä9ó;ò;Ã9ë9Ë;ô;Ä9Å9ô;ó;Ä9ì9Ì;õ;Å9Æ9õ;ô;Å9í9Í;ö;Æ9Ç9ö;õ;Æ9î9Î;÷;Ç9È9÷;ö;Ç9ï9Ï;ø;È9É9ø;÷;È9ð9Ð;ù;É9Ê9ù;ø;É9ñ9Ñ;ú;Ê9Ë9ú;ù;Ê9ò9Ò;û;Ë9Ì9û;ú;Ë9ó9Ó;ü;Ì9Í9ü;û;Ì9ô9Ô;ý;Í9Î9ý;ü;Í9õ9Õ;þ;Î9Ï9þ;ý;Î9ö9Ö;ÿ;Ï9Ð9ÿ;þ;Ï9÷9×;<Ð9Ñ9<ÿ;Ð9ø9Ø;<Ñ9Ò9<<Ñ9ù9Ù;<Ò9Ó9<<Ò9ú9Ú;<Ó9Ô9<<Ó9û9Û;<Ô9Õ9<<Ô9ü9Ü;<Õ9Ö9<<Õ9ý9Ý;<Ö9×9<<Ö9þ9Þ;<×9Ø9<<×9ÿ9ß;<Ø9Ù9<<Ø9:à;	<Ù9Ú9	<<Ù9:á;
<Ú9Û9
<	<Ú9:â;<Û9Ü9<
<Û9:ã;<Ü9Ý9<<Ü9:ä;
<Ý9Þ9
<<Ý9:å;<Þ9ß9<
<Þ9:æ;<ß9à9<<ß9:ç;<à9á9<<à9:è;<á9â9<<á9	:é;<â9ã9<<â9
:ê;<ã9ä9<<ã9:<<ä9:ì;<å9æ9<<å9
:î;<æ9ç9<<æ9:ï;<ç9è9<<ç9:ð;<è9é9<<è9:ñ;<é9ê9<<é9:ò;<ê9ë9<<ê9:ó;<ë9ì9<<ë9:ô;<ì9í9<<ì9:õ;<í9î9<<í9:ö;<î9ï9<<î9:÷; <ï9ð9 <<ï9:ø;!<ð9ñ9!< <ð9:ù;"<ñ9ò9"<!<ñ9:ú;#<ò9ó9#<"<ò9:û;$<ó9ô9$<#<ó9:ü;%<ô9õ9%<$<ô9:ý;&<õ9ö9&<%<õ9:þ;'<ö9÷9'<&<ö9:ÿ;(<÷9ø9(<'<÷9:<)<ø9ù9)<(<ø9 :<*<ù9ú9*<)<ù9!:<+<ú9û9+<*<ú9":<,<û9ü9,<+<û9#:<-<ü9ý9-<,<ü9$:<.<ý9þ9.<-<ý9%:</<þ9ÿ9/<.<þ9&:<0<ÿ9:0</<ÿ9':<1<::1<0<:(:	<2<::2<1<:):
<3<::3<2<:*:<4<::4<3<:+:<5<::5<4<:,:
<6<::6<5<:-:<7<::7<6<:.:<8<::8<7<:/:<9<:	:9<8<:0:<:<	:
::<9<	:1:<;<
::;<:<
:2:<<<::<<;<:3:=<<<:4:<><
::><?<
:5:<@<::@<><:6:<A<::A<@<:7:<B<::B<A<:8:<C<::C<B<:9:<D<::D<C<:::<E<::E<D<:;:<F<::F<E<:<:<G<::G<F<:=:<H<::H<G<:>: <I<::I<H<:?:!<J<::J<I<:@:"<K<::K<J<:A:#<L<::L<K<:B:$<M<::M<L<:C:%<N<::N<M<:D:&<O<::O<N<:E:'<P<::P<O<:F:(<Q<: :Q<P<:G:)<R< :!:R<Q< :H:*<S<!:":S<R<!:I:+<T<":#:T<S<":J:,<U<#:$:U<T<#:K:-<V<$:%:V<U<$:L:.<W<%:&:W<V<%:M:/<X<&:':X<W<&:N:0<Y<':(:Y<X<':O:1<Z<(:):Z<Y<(:P:2<[<):*:[<Z<):Q:3<\<*:+:\<[<*:R:4<]<+:,:]<\<+:S:5<^<,:-:^<]<,:T:6<_<-:.:_<^<-:U:7<`<.:/:`<_<.:V:8<a</:0:a<`</:W:9<b<0:1:b<a<0:X::<c<1:2:c<b<1:Y:;<d<2:3:d<c<2:Z:<<e<3:4:e<d<3:[:f<e<4:\:><g<5:6:g<h<5:]:@<i<6:7:i<g<6:^:A<j<7:8:j<i<7:_:B<k<8:9:k<j<8:`:C<l<9:::l<k<9:a:D<m<::;:m<l<::b:E<n<;:<:n<m<;:c:F<o<<:=:o<n<<:d:G<p<=:>:p<o<=:e:H<q<>:?:q<p<>:f:I<r<?:@:r<q<?:g:J<s<@:A:s<r<@:h:K<t<A:B:t<s<A:i:L<u<B:C:u<t<B:j:M<v<C:D:v<u<C:k:N<w<D:E:w<v<D:l:O<x<E:F:x<w<E:m:P<y<F:G:y<x<F:n:Q<z<G:H:z<y<G:o:R<{<H:I:{<z<H:p:S<|<I:J:|<{<I:q:T<}<J:K:}<|<J:r:U<~<K:L:~<}<K:s:V<<L:M:<~<L:t:W<<M:N:<<M:u:X<<N:O:<<N:v:Y<<O:P:<<O:w:Z<<P:Q:<<P:x:[<<Q:R:<<Q:y:\<<R:S:<<R:z:]<<S:T:<<S:{:^<<T:U:<<T:|:_<<U:V:<<U:}:`<<V:W:<<V:~:a<<W:X:<<W::b<<X:Y:<<X::c<<Y:Z:<<Y::d<<Z:[:<<Z::e<<[:\:<<[::<<\::g<<]:^:<<]::i<<^:_:<<^::j<<_:`:<<_::k<<`:a:<<`::l<<a:b:<<a::m<<b:c:<<b::n<<c:d:<<c::o<<d:e:<<d::p<<e:f:<<e::q<<f:g:<<f::r<<g:h:<<g::s<<h:i:<<h::t<<i:j:<<i::u<<j:k:<<j::v<<k:l:<<k::w< <l:m: <<l::x<¡<m:n:¡< <m::y<¢<n:o:¢<¡<n::z<£<o:p:£<¢<o::{<¤<p:q:¤<£<p::|<¥<q:r:¥<¤<q::}<¦<r:s:¦<¥<r::~<§<s:t:§<¦<s::<¨<t:u:¨<§<t::<©<u:v:©<¨<u::<ª<v:w:ª<©<v::<«<w:x:«<ª<w::<¬<x:y:¬<«<x: :<­<y:z:­<¬<y:¡:<®<z:{:®<­<z:¢:<¯<{:|:¯<®<{:£:<°<|:}:°<¯<|:¤:<±<}:~:±<°<}:¥:<²<~::²<±<~:¦:<³<::³<²<:§:<´<::´<³<:¨:<µ<::µ<´<:©:<¶<::¶<µ<:ª:<·<::·<¶<:«:¸<·<:¬:<¹<::¹<º<:­:<»<::»<¹<:®:<¼<::¼<»<:¯:<½<::½<¼<:°:<¾<::¾<½<:±:<¿<::¿<¾<:²:<À<::À<¿<:³:<Á<::Á<À<:´:<Â<::Â<Á<:µ:<Ã<::Ã<Â<:¶:<Ä<::Ä<Ã<:·:<Å<::Å<Ä<:¸:<Æ<::Æ<Å<:¹:<Ç<::Ç<Æ<:º:<È<::È<Ç<:»: <É<::É<È<:¼:¡<Ê<::Ê<É<:½:¢<Ë<::Ë<Ê<:¾:£<Ì<::Ì<Ë<:¿:¤<Í<::Í<Ì<:À:¥<Î<::Î<Í<:Á:¦<Ï<::Ï<Î<:Â:§<Ð<::Ð<Ï<:Ã:¨<Ñ<::Ñ<Ð<:Ä:©<Ò<::Ò<Ñ<:Å:ª<Ó<::Ó<Ò<:Æ:«<Ô<: :Ô<Ó<:Ç:¬<Õ< :¡:Õ<Ô< :È:­<Ö<¡:¢:Ö<Õ<¡:É:®<×<¢:£:×<Ö<¢:Ê:¯<Ø<£:¤:Ø<×<£:Ë:°<Ù<¤:¥:Ù<Ø<¤:Ì:±<Ú<¥:¦:Ú<Ù<¥:Í:²<Û<¦:§:Û<Ú<¦:Î:³<Ü<§:¨:Ü<Û<§:Ï:´<Ý<¨:©:Ý<Ü<¨:Ð:µ<Þ<©:ª:Þ<Ý<©:Ñ:¶<ß<ª:«:ß<Þ<ª:Ò:·<à<«:¬:à<ß<«:Ó:á<à<¬:Ô:¹<â<­:®:â<ã<­:Õ:»<ä<®:¯:ä<â<®:Ö:¼<å<¯:°:å<ä<¯:×:½<æ<°:±:æ<å<°:Ø:¾<ç<±:²:ç<æ<±:Ù:¿<è<²:³:è<ç<²:Ú:À<é<³:´:é<è<³:Û:Á<ê<´:µ:ê<é<´:Ü:Â<ë<µ:¶:ë<ê<µ:Ý:Ã<ì<¶:·:ì<ë<¶:Þ:Ä<í<·:¸:í<ì<·:ß:Å<î<¸:¹:î<í<¸:à:Æ<ï<¹:º:ï<î<¹:á:Ç<ð<º:»:ð<ï<º:â:È<ñ<»:¼:ñ<ð<»:ã:É<ò<¼:½:ò<ñ<¼:ä:Ê<ó<½:¾:ó<ò<½:å:Ë<ô<¾:¿:ô<ó<¾:æ:Ì<õ<¿:À:õ<ô<¿:ç:Í<ö<À:Á:ö<õ<À:è:Î<÷<Á:Â:÷<ö<Á:é:Ï<ø<Â:Ã:ø<÷<Â:ê:Ð<ù<Ã:Ä:ù<ø<Ã:ë:Ñ<ú<Ä:Å:ú<ù<Ä:ì:Ò<û<Å:Æ:û<ú<Å:í:Ó<ü<Æ:Ç:ü<û<Æ:î:Ô<ý<Ç:È:ý<ü<Ç:ï:Õ<þ<È:É:þ<ý<È:ð:Ö<ÿ<É:Ê:ÿ<þ<É:ñ:×<=Ê:Ë:=ÿ<Ê:ò:Ø<=Ë:Ì:==Ë:ó:Ù<=Ì:Í:==Ì:ô:Ú<=Í:Î:==Í:õ:Û<=Î:Ï:==Î:ö:Ü<=Ï:Ð:==Ï:÷:Ý<=Ð:Ñ:==Ð:ø:Þ<=Ñ:Ò:==Ñ:ù:ß<=Ò:Ó:==Ò:ú:à<	=Ó:Ô:	==Ó:û:
=	=Ô:ü:â<=Õ:Ö:==Õ:ý:ä<
=Ö:×:
==Ö:þ:å<=×:Ø:=
=×:ÿ:æ<=Ø:Ù:==Ø:;ç<=Ù:Ú:==Ù:;è<=Ú:Û:==Ú:;é<=Û:Ü:==Û:;ê<=Ü:Ý:==Ü:;ë<=Ý:Þ:==Ý:;ì<=Þ:ß:==Þ:;í<=ß:à:==ß:;î<=à:á:==à:;ï<=á:â:==á:	;ð<=â:ã:==â:
;ñ<=ã:ä:==ã:;ò<=ä:å:==ä:;ó<=å:æ:==å:
;ô<=æ:ç:==æ:;õ<=ç:è:==ç:;ö<=è:é:==è:;÷< =é:ê: ==é:;ø<!=ê:ë:!= =ê:;ù<"=ë:ì:"=!=ë:;ú<#=ì:í:#="=ì:;û<$=í:î:$=#=í:;ü<%=î:ï:%=$=î:;ý<&=ï:ð:&=%=ï:;þ<'=ð:ñ:'=&=ð:;ÿ<(=ñ:ò:(='=ñ:;=)=ò:ó:)=(=ò:;=*=ó:ô:*=)=ó:;=+=ô:õ:+=*=ô:;=,=õ:ö:,=+=õ:;=-=ö:÷:-=,=ö:;=.=÷:ø:.=-=÷:;=/=ø:ù:/=.=ø: ;=0=ù:ú:0=/=ù:!;=1=ú:û:1=0=ú:";	=2=û:ü:2=1=û:#;3=2=ü:$;=4=ý:þ:4=5=ý:%;
=6=þ:ÿ:6=4=þ:&;=7=ÿ:;7=6=ÿ:';=8=;;8=7=;(;=9=;;9=8=;);=:=;;:=9=;*;=;=;;;=:=;+;=<=;;<=;=;,;===;;==<=;-;=>=;;>===;.;=?=;;?=>=;/;=@=;	;@=?=;0;=A=	;
;A=@=	;1;=B=
;;B=A=
;2;=C=;;C=B=;3;=D=;
;D=C=;4;=E=
;;E=D=
;5;=F=;;F=E=;6;=G=;;G=F=;7;=H=;;H=G=;8; =I=;;I=H=;9;!=J=;;J=I=;:;"=K=;;K=J=;;;#=L=;;L=K=;<;$=M=;;M=L=;=;%=N=;;N=M=;>;&=O=;;O=N=;?;'=P=;;P=O=;@;(=Q=;;Q=P=;A;)=R=;;R=Q=;B;*=S=;;S=R=;C;+=T=;;T=S=;D;,=U=;;U=T=;E;-=V=;;V=U=;F;.=W=; ;W=V=;G;/=X= ;!;X=W= ;H;0=Y=!;";Y=X=!;I;1=Z=";#;Z=Y=";J;2=[=#;$;[=Z=#;K;\=[=$;L;4=]=%;&;]=^=%;M;6=_=&;';_=]=&;N;7=`=';(;`=_=';O;8=a=(;);a=`=(;P;9=b=);*;b=a=);Q;:=c=*;+;c=b=*;R;;=d=+;,;d=c=+;S;<=e=,;-;e=d=,;T;==f=-;.;f=e=-;U;>=g=.;/;g=f=.;V;?=h=/;0;h=g=/;W;@=i=0;1;i=h=0;X;A=j=1;2;j=i=1;Y;B=k=2;3;k=j=2;Z;C=l=3;4;l=k=3;[;D=m=4;5;m=l=4;\;E=n=5;6;n=m=5;];F=o=6;7;o=n=6;^;G=p=7;8;p=o=7;_;H=q=8;9;q=p=8;`;I=r=9;:;r=q=9;a;J=s=:;;;s=r=:;b;K=t=;;<;t=s=;;c;L=u=<;=;u=t=<;d;M=v==;>;v=u==;e;N=w=>;?;w=v=>;f;O=x=?;@;x=w=?;g;P=y=@;A;y=x=@;h;Q=z=A;B;z=y=A;i;R={=B;C;{=z=B;j;S=|=C;D;|={=C;k;T=}=D;E;}=|=D;l;U=~=E;F;~=}=E;m;V==F;G;=~=F;n;W==G;H;==G;o;X==H;I;==H;p;Y==I;J;==I;q;Z==J;K;==J;r;[==K;L;==K;s;==L;t;]==M;N;==M;u;_==N;O;==N;v;`==O;P;==O;w;a==P;Q;==P;x;b==Q;R;==Q;y;c==R;S;==R;z;d==S;T;==S;{;e==T;U;==T;|;f==U;V;==U;};g==V;W;==V;~;h==W;X;==W;;i==X;Y;==X;;j==Y;Z;==Y;;k==Z;[;==Z;;l==[;\;==[;;m==\;];==\;;n==];^;==];;o==^;_;==^;;p==_;`;==_;;q==`;a;==`;;r==a;b;==a;;s==b;c;==b;;t==c;d;==c;;u==d;e;==d;;v==e;f;==e;;w= =f;g; ==f;;x=¡=g;h;¡= =g;;y=¢=h;i;¢=¡=h;;z=£=i;j;£=¢=i;;{=¤=j;k;¤=£=j;;|=¥=k;l;¥=¤=k;;}=¦=l;m;¦=¥=l;;~=§=m;n;§=¦=m;;=¨=n;o;¨=§=n;;=©=o;p;©=¨=o;;=ª=p;q;ª=©=p;;=«=q;r;«=ª=q;;=¬=r;s;¬=«=r;;=­=s;t;­=¬=s;;®=­=t;;=¯=u;v;¯=°=u;;=±=v;w;±=¯=v;;=²=w;x;²=±=w;;=³=x;y;³=²=x; ;=´=y;z;´=³=y;¡;=µ=z;{;µ=´=z;¢;=¶={;|;¶=µ={;£;=·=|;};·=¶=|;¤;=¸=};~;¸=·=};¥;=¹=~;;¹=¸=~;¦;=º=;;º=¹=;§;=»=;;»=º=;¨;=¼=;;¼=»=;©;=½=;;½=¼=;ª;=¾=;;¾=½=;«;=¿=;;¿=¾=;¬;=À=;;À=¿=;­;=Á=;;Á=À=;®;=Â=;;Â=Á=;¯;=Ã=;;Ã=Â=;°;=Ä=;;Ä=Ã=;±;=Å=;;Å=Ä=;²;=Æ=;;Æ=Å=;³;=Ç=;;Ç=Æ=;´;=È=;;È=Ç=;µ; =É=;;É=È=;¶;¡=Ê=;;Ê=É=;·;¢=Ë=;;Ë=Ê=;¸;£=Ì=;;Ì=Ë=;¹;¤=Í=;;Í=Ì=;º;¥=Î=;;Î=Í=;»;¦=Ï=;;Ï=Î=;¼;§=Ð=;;Ð=Ï=;½;¨=Ñ=;;Ñ=Ð=;¾;©=Ò=;;Ò=Ñ=;¿;ª=Ó=;;Ó=Ò=;À;«=Ô=;;Ô=Ó=;Á;¬=Õ=;;Õ=Ô=;Â;­=Ö=;;Ö=Õ=;Ã;×=Ö=;Ä;¯=Ø=;;Ø=Ù=;Å;±=Ú=;;Ú=Ø=;Æ;²=Û=; ;Û=Ú=;Ç;³=Ü= ;¡;Ü=Û= ;È;´=Ý=¡;¢;Ý=Ü=¡;É;µ=Þ=¢;£;Þ=Ý=¢;Ê;¶=ß=£;¤;ß=Þ=£;Ë;·=à=¤;¥;à=ß=¤;Ì;¸=á=¥;¦;á=à=¥;Í;¹=â=¦;§;â=á=¦;Î;º=ã=§;¨;ã=â=§;Ï;»=ä=¨;©;ä=ã=¨;Ð;¼=å=©;ª;å=ä=©;Ñ;½=æ=ª;«;æ=å=ª;Ò;¾=ç=«;¬;ç=æ=«;Ó;¿=è=¬;­;è=ç=¬;Ô;À=é=­;®;é=è=­;Õ;Á=ê=®;¯;ê=é=®;Ö;Â=ë=¯;°;ë=ê=¯;×;Ã=ì=°;±;ì=ë=°;Ø;Ä=í=±;²;í=ì=±;Ù;Å=î=²;³;î=í=²;Ú;Æ=ï=³;´;ï=î=³;Û;Ç=ð=´;µ;ð=ï=´;Ü;È=ñ=µ;¶;ñ=ð=µ;Ý;É=ò=¶;·;ò=ñ=¶;Þ;Ê=ó=·;¸;ó=ò=·;ß;Ë=ô=¸;¹;ô=ó=¸;à;Ì=õ=¹;º;õ=ô=¹;á;Í=ö=º;»;ö=õ=º;â;Î=÷=»;¼;÷=ö=»;ã;Ï=ø=¼;½;ø=÷=¼;ä;Ð=ù=½;¾;ù=ø=½;å;Ñ=ú=¾;¿;ú=ù=¾;æ;Ò=û=¿;À;û=ú=¿;ç;Ó=ü=À;Á;ü=û=À;è;Ô=ý=Á;Â;ý=ü=Á;é;Õ=þ=Â;Ã;þ=ý=Â;ê;Ö=ÿ=Ã;Ä;ÿ=þ=Ã;ë;>ÿ=Ä;ì;Ø=>Å;Æ;>>Å;í;Ú=>Æ;Ç;>>Æ;î;Û=>Ç;È;>>Ç;ï;Ü=>È;É;>>È;ð;Ý=>É;Ê;>>É;ñ;Þ=>Ê;Ë;>>Ê;ò;ß=>Ë;Ì;>>Ë;ó;à=	>Ì;Í;	>>Ì;ô;á=
>Í;Î;
>	>Í;õ;â=>Î;Ï;>
>Î;ö;ã=>Ï;Ð;>>Ï;÷;ä=
>Ð;Ñ;
>>Ð;ø;å=>Ñ;Ò;>
>Ñ;ù;æ=>Ò;Ó;>>Ò;ú;ç=>Ó;Ô;>>Ó;û;è=>Ô;Õ;>>Ô;ü;é=>Õ;Ö;>>Õ;ý;ê=>Ö;×;>>Ö;þ;ë=>×;Ø;>>×;ÿ;ì=>Ø;Ù;>>Ø;<í=>Ù;Ú;>>Ù;<î=>Ú;Û;>>Ú;<ï=>Û;Ü;>>Û;<ð=>Ü;Ý;>>Ü;<ñ=>Ý;Þ;>>Ý;<ò=>Þ;ß;>>Þ;<ó=>ß;à;>>ß;<ô=>à;á;>>à;<õ=>á;â;>>á;	<ö=>â;ã;>>â;
<÷= >ã;ä; >>ã;<ø=!>ä;å;!> >ä;<ù=">å;æ;">!>å;
<ú=#>æ;ç;#>">æ;<û=$>ç;è;$>#>ç;<ü=%>è;é;%>$>è;<ý=&>é;ê;&>%>é;<þ='>ê;ë;'>&>ê;<ÿ=(>ë;ì;(>'>ë;<)>(>ì;<>*>í;î;*>+>í;<>,>î;ï;,>*>î;<>->ï;ð;->,>ï;<>.>ð;ñ;.>->ð;<>/>ñ;ò;/>.>ñ;<>0>ò;ó;0>/>ò;<>1>ó;ô;1>0>ó;<	>2>ô;õ;2>1>ô;<
>3>õ;ö;3>2>õ;<>4>ö;÷;4>3>ö;<>5>÷;ø;5>4>÷;<
>6>ø;ù;6>5>ø; <>7>ù;ú;7>6>ù;!<>8>ú;û;8>7>ú;"<>9>û;ü;9>8>û;#<>:>ü;ý;:>9>ü;$<>;>ý;þ;;>:>ý;%<><>þ;ÿ;<>;>þ;&<>=>ÿ;<=><>ÿ;'<>>><<>>=><(<>?><<?>>><)<>@><<@>?><*<>A><<A>@><+<>B><<B>A><,<>C><<C>B><-<>D><<D>C><.<>E><<E>D></<>F><	<F>E><0<>G>	<
<G>F>	<1<>H>
<<H>G>
<2< >I><<I>H><3<!>J><
<J>I><4<">K>
<<K>J>
<5<#>L><<L>K><6<$>M><<M>L><7<%>N><<N>M><8<&>O><<O>N><9<'>P><<P>O><:<(>Q><<Q>P><;<R>Q><<<*>S><<S>T><=<,>U><<U>S><><->V><<V>U><?<.>W><<W>V><@</>X><<X>W><A<0>Y><<Y>X><B<1>Z><<Z>Y><C<2>[><<[>Z><D<3>\><<\>[><E<4>]><<]>\><F<5>^>< <^>]><G<6>_> <!<_>^> <H<7>`>!<"<`>_>!<I<8>a>"<#<a>`>"<J<9>b>#<$<b>a>#<K<:>c>$<%<c>b>$<L<;>d>%<&<d>c>%<M<<>e>&<'<e>d>&<N<=>f>'<(<f>e>'<O<>>g>(<)<g>f>(<P<?>h>)<*<h>g>)<Q<@>i>*<+<i>h>*<R<A>j>+<,<j>i>+<S<B>k>,<-<k>j>,<T<C>l>-<.<l>k>-<U<D>m>.</<m>l>.<V<E>n>/<0<n>m>/<W<F>o>0<1<o>n>0<X<G>p>1<2<p>o>1<Y<H>q>2<3<q>p>2<Z<I>r>3<4<r>q>3<[<J>s>4<5<s>r>4<\<K>t>5<6<t>s>5<]<L>u>6<7<u>t>6<^<M>v>7<8<v>u>7<_<N>w>8<9<w>v>8<`<O>x>9<:<x>w>9<a<P>y>:<;<y>x>:<b<Q>z>;<<<z>y>;<c<{>z><<d<S>|>=<><|>}>=<e<U>~>><?<~>|>><f<V>>?<@<>~>?<g<W>>@<A<>>@<h<X>>A<B<>>A<i<Y>>B<C<>>B<j<Z>>C<D<>>C<k<[>>D<E<>>D<l<\>>E<F<>>E<m<]>>F<G<>>F<n<^>>G<H<>>G<o<_>>H<I<>>H<p<`>>I<J<>>I<q<a>>J<K<>>J<r<b>>K<L<>>K<s<c>>L<M<>>L<t<d>>M<N<>>M<u<e>>N<O<>>N<v<f>>O<P<>>O<w<g>>P<Q<>>P<x<h>>Q<R<>>Q<y<i>>R<S<>>R<z<j>>S<T<>>S<{<k>>T<U<>>T<|<l>>U<V<>>U<}<m>>V<W<>>V<~<n>>W<X<>>W<<o>>X<Y<>>X<<p>>Y<Z<>>Y<<q>>Z<[<>>Z<<r>>[<\<>>[<<s>>\<]<>>\<<t>>]<^<>>]<<u>>^<_<>>^<<v>>_<`<>>_<<w> >`<a< >>`<<x>¡>a<b<¡> >a<<y>¢>b<c<¢>¡>b<<z>£>c<d<£>¢>c<<¤>£>d<<|>¥>e<f<¥>¦>e<<~>§>f<g<§>¥>f<<>¨>g<h<¨>§>g<<>©>h<i<©>¨>h<<>ª>i<j<ª>©>i<<>«>j<k<«>ª>j<<>¬>k<l<¬>«>k<<>­>l<m<­>¬>l<<>®>m<n<®>­>m<<>¯>n<o<¯>®>n<<>°>o<p<°>¯>o<<>±>p<q<±>°>p<<>²>q<r<²>±>q<<>³>r<s<³>²>r<<>´>s<t<´>³>s<<>µ>t<u<µ>´>t<<>¶>u<v<¶>µ>u<<>·>v<w<·>¶>v<<>¸>w<x<¸>·>w<<>¹>x<y<¹>¸>x< <>º>y<z<º>¹>y<¡<>»>z<{<»>º>z<¢<>¼>{<|<¼>»>{<£<>½>|<}<½>¼>|<¤<>¾>}<~<¾>½>}<¥<>¿>~<<¿>¾>~<¦<>À><<À>¿><§<>Á><<Á>À><¨<>Â><<Â>Á><©<>Ã><<Ã>Â><ª<>Ä><<Ä>Ã><«<>Å><<Å>Ä><¬<>Æ><<Æ>Å><­<>Ç><<Ç>Æ><®<>È><<È>Ç><¯< >É><<É>È><°<¡>Ê><<Ê>É><±<¢>Ë><<Ë>Ê><²<£>Ì><<Ì>Ë><³<Í>Ì><´<¥>Î><<Î>Ï><µ<§>Ð><<Ð>Î><¶<¨>Ñ><<Ñ>Ð><·<©>Ò><<Ò>Ñ><¸<ª>Ó><<Ó>Ò><¹<«>Ô><<Ô>Ó><º<¬>Õ><<Õ>Ô><»<­>Ö><<Ö>Õ><¼<®>×><<×>Ö><½<¯>Ø><<Ø>×><¾<°>Ù><<Ù>Ø><¿<±>Ú><<Ú>Ù><À<²>Û><<Û>Ú><Á<³>Ü><<Ü>Û><Â<´>Ý><<Ý>Ü><Ã<µ>Þ><<Þ>Ý><Ä<¶>ß><<ß>Þ><Å<·>à><<à>ß><Æ<¸>á>< <á>à><Ç<¹>â> <¡<â>á> <È<º>ã>¡<¢<ã>â>¡<É<»>ä>¢<£<ä>ã>¢<Ê<¼>å>£<¤<å>ä>£<Ë<½>æ>¤<¥<æ>å>¤<Ì<¾>ç>¥<¦<ç>æ>¥<Í<¿>è>¦<§<è>ç>¦<Î<À>é>§<¨<é>è>§<Ï<Á>ê>¨<©<ê>é>¨<Ð<Â>ë>©<ª<ë>ê>©<Ñ<Ã>ì>ª<«<ì>ë>ª<Ò<Ä>í>«<¬<í>ì>«<Ó<Å>î>¬<­<î>í>¬<Ô<Æ>ï>­<®<ï>î>­<Õ<Ç>ð>®<¯<ð>ï>®<Ö<È>ñ>¯<°<ñ>ð>¯<×<É>ò>°<±<ò>ñ>°<Ø<Ê>ó>±<²<ó>ò>±<Ù<Ë>ô>²<³<ô>ó>²<Ú<Ì>õ>³<´<õ>ô>³<Û<ö>õ>´<Ü<Î>÷>µ<¶<÷>ø>µ<Ý<Ð>ù>¶<·<ù>÷>¶<Þ<Ñ>ú>·<¸<ú>ù>·<ß<Ò>û>¸<¹<û>ú>¸<à<Ó>ü>¹<º<ü>û>¹<á<Ô>ý>º<»<ý>ü>º<â<Õ>þ>»<¼<þ>ý>»<ã<Ö>ÿ>¼<½<ÿ>þ>¼<ä<×>?½<¾<?ÿ>½<å<Ø>?¾<¿<??¾<æ<Ù>?¿<À<??¿<ç<Ú>?À<Á<??À<è<Û>?Á<Â<??Á<é<Ü>?Â<Ã<??Â<ê<Ý>?Ã<Ä<??Ã<ë<Þ>?Ä<Å<??Ä<ì<ß>?Å<Æ<??Å<í<à>	?Æ<Ç<	??Æ<î<á>
?Ç<È<
?	?Ç<ï<â>?È<É<?
?È<ð<ã>?É<Ê<??É<ñ<ä>
?Ê<Ë<
??Ê<ò<å>?Ë<Ì<?
?Ë<ó<æ>?Ì<Í<??Ì<ô<ç>?Í<Î<??Í<õ<è>?Î<Ï<??Î<ö<é>?Ï<Ð<??Ï<÷<ê>?Ð<Ñ<??Ð<ø<ë>?Ñ<Ò<??Ñ<ù<ì>?Ò<Ó<??Ò<ú<í>?Ó<Ô<??Ó<û<î>?Ô<Õ<??Ô<ü<ï>?Õ<Ö<??Õ<ý<ð>?Ö<×<??Ö<þ<ñ>?×<Ø<??×<ÿ<ò>?Ø<Ù<??Ø<=ó>?Ù<Ú<??Ù<=ô>?Ú<Û<??Ú<=õ>?Û<Ü<??Û<=??Ü<=÷> ?Ý<Þ< ?!?Ý<=ù>"?Þ<ß<"? ?Þ<=ú>#?ß<à<#?"?ß<=û>$?à<á<$?#?à<=ü>%?á<â<%?$?á<	=ý>&?â<ã<&?%?â<
=þ>'?ã<ä<'?&?ã<=ÿ>(?ä<å<(?'?ä<=?)?å<æ<)?(?å<
=?*?æ<ç<*?)?æ<=?+?ç<è<+?*?ç<=?,?è<é<,?+?è<=?-?é<ê<-?,?é<=?.?ê<ë<.?-?ê<=?/?ë<ì</?.?ë<=?0?ì<í<0?/?ì<=?1?í<î<1?0?í<=	?2?î<ï<2?1?î<=
?3?ï<ð<3?2?ï<=?4?ð<ñ<4?3?ð<=?5?ñ<ò<5?4?ñ<=
?6?ò<ó<6?5?ò<=?7?ó<ô<7?6?ó<=?8?ô<õ<8?7?ô<=?9?õ<ö<9?8?õ<=?:?ö<÷<:?9?ö<=?;?÷<ø<;?:?÷<=?<?ø<ù<<?;?ø< =?=?ù<ú<=?<?ù<!=?>?ú<û<>?=?ú<"=???û<ü<??>?û<#=?@?ü<ý<@???ü<$=?A?ý<þ<A?@?ý<%=?B?þ<ÿ<B?A?þ<&=?C?ÿ<=C?B?ÿ<'=?D?==D?C?=(=?E?==E?D?=)=?F?==F?E?=*=?G?==G?F?=+=H?G?=,= ?I?==I?J?=-="?K?==K?I?=.=#?L?==L?K?=/=$?M?=	=M?L?=0=%?N?	=
=N?M?	=1=&?O?
==O?N?
=2='?P?==P?O?=3=(?Q?=
=Q?P?=4=)?R?
==R?Q?
=5=*?S?==S?R?=6=+?T?==T?S?=7=,?U?==U?T?=8=-?V?==V?U?=9=.?W?==W?V?=:=/?X?==X?W?=;=0?Y?==Y?X?=<=1?Z?==Z?Y?===2?[?==[?Z?=>=3?\?==\?[?=?=4?]?==]?\?=@=5?^?==^?]?=A=6?_?==_?^?=B=7?`?==`?_?=C=8?a?==a?`?=D=9?b?==b?a?=E=:?c?==c?b?=F=;?d?= =d?c?=G=<?e? =!=e?d? =H==?f?!="=f?e?!=I=>?g?"=#=g?f?"=J=??h?#=$=h?g?#=K=@?i?$=%=i?h?$=L=A?j?%=&=j?i?%=M=B?k?&='=k?j?&=N=C?l?'=(=l?k?'=O=D?m?(=)=m?l?(=P=E?n?)=*=n?m?)=Q=F?o?*=+=o?n?*=R=G?p?+=,=p?o?+=S=q?p?,=T=I?r?-=.=r?s?-=U=K?t?.=/=t?r?.=V=L?u?/=0=u?t?/=W=M?v?0=1=v?u?0=X=N?w?1=2=w?v?1=Y=O?x?2=3=x?w?2=Z=P?y?3=4=y?x?3=[=Q?z?4=5=z?y?4=\=R?{?5=6={?z?5=]=S?|?6=7=|?{?6=^=T?}?7=8=}?|?7=_=U?~?8=9=~?}?8=`=V??9=:=?~?9=a=W??:=;=??:=b=X??;=<=??;=c=Y??<===??<=d=Z??==>=??==e=[??>=?=??>=f=\???=@=???=g=]??@=A=??@=h=^??A=B=??A=i=_??B=C=??B=j=`??C=D=??C=k=a??D=E=??D=l=b??E=F=??E=m=c??F=G=??F=n=d??G=H=??G=o=e??H=I=??H=p=f??I=J=??I=q=g??J=K=??J=r=h??K=L=??K=s=i??L=M=??L=t=j??M=N=??M=u=k??N=O=??N=v=l??O=P=??O=w=m??P=Q=??P=x=n??Q=R=??Q=y=o??R=S=??R=z=p??S=T=??S={=??T=|=r??U=V=??U=}=t??V=W=??V=~=u??W=X=??W==v??X=Y=??X==w? ?Y=Z= ??Y==x?¡?Z=[=¡? ?Z==y?¢?[=\=¢?¡?[==z?£?\=]=£?¢?\=={?¤?]=^=¤?£?]==|?¥?^=_=¥?¤?^==}?¦?_=`=¦?¥?_==~?§?`=a=§?¦?`==?¨?a=b=¨?§?a==?©?b=c=©?¨?b==?ª?c=d=ª?©?c==?«?d=e=«?ª?d==?¬?e=f=¬?«?e==?­?f=g=­?¬?f==?®?g=h=®?­?g==?¯?h=i=¯?®?h==?°?i=j=°?¯?i==?±?j=k=±?°?j==?²?k=l=²?±?k==?³?l=m=³?²?l==?´?m=n=´?³?m==?µ?n=o=µ?´?n==?¶?o=p=¶?µ?o==?·?p=q=·?¶?p==?¸?q=r=¸?·?q==?¹?r=s=¹?¸?r==?º?s=t=º?¹?s==?»?t=u=»?º?t==?¼?u=v=¼?»?u==?½?v=w=½?¼?v==?¾?w=x=¾?½?w==?¿?x=y=¿?¾?x= =?À?y=z=À?¿?y=¡=?Á?z={=Á?À?z=¢=?Â?{=|=Â?Á?{=£=Ã?Â?|=¤=?Ä?}=~=Ä?Å?}=¥=?Æ?~==Æ?Ä?~=¦=?Ç?==Ç?Æ?=§=?È?==È?Ç?=¨= ?É?==É?È?=©=¡?Ê?==Ê?É?=ª=¢?Ë?==Ë?Ê?=«=£?Ì?==Ì?Ë?=¬=¤?Í?==Í?Ì?=­=¥?Î?==Î?Í?=®=¦?Ï?==Ï?Î?=¯=§?Ð?==Ð?Ï?=°=¨?Ñ?==Ñ?Ð?=±=©?Ò?==Ò?Ñ?=²=ª?Ó?==Ó?Ò?=³=«?Ô?==Ô?Ó?=´=¬?Õ?==Õ?Ô?=µ=­?Ö?==Ö?Õ?=¶=®?×?==×?Ö?=·=¯?Ø?==Ø?×?=¸=°?Ù?==Ù?Ø?=¹=±?Ú?==Ú?Ù?=º=²?Û?==Û?Ú?=»=³?Ü?==Ü?Û?=¼=´?Ý?==Ý?Ü?=½=µ?Þ?==Þ?Ý?=¾=¶?ß?==ß?Þ?=¿=·?à?==à?ß?=À=¸?á?==á?à?=Á=¹?â?==â?á?=Â=º?ã?==ã?â?=Ã=»?ä?==ä?ã?=Ä=¼?å?==å?ä?=Å=½?æ?==æ?å?=Æ=¾?ç?= =ç?æ?=Ç=¿?è? =¡=è?ç? =È=À?é?¡=¢=é?è?¡=É=Á?ê?¢=£=ê?é?¢=Ê=Â?ë?£=¤=ë?ê?£=Ë=ì?ë?¤=Ì=Ä?í?¥=¦=í?î?¥=Í=Æ?ï?¦=§=ï?í?¦=Î=Ç?ð?§=¨=ð?ï?§=Ï=È?ñ?¨=©=ñ?ð?¨=Ð=É?ò?©=ª=ò?ñ?©=Ñ=Ê?ó?ª=«=ó?ò?ª=Ò=Ë?ô?«=¬=ô?ó?«=Ó=Ì?õ?¬=­=õ?ô?¬=Ô=Í?ö?­=®=ö?õ?­=Õ=Î?÷?®=¯=÷?ö?®=Ö=Ï?ø?¯=°=ø?÷?¯=×=Ð?ù?°=±=ù?ø?°=Ø=Ñ?ú?±=²=ú?ù?±=Ù=Ò?û?²=³=û?ú?²=Ú=Ó?ü?³=´=ü?û?³=Û=Ô?ý?´=µ=ý?ü?´=Ü=Õ?þ?µ=¶=þ?ý?µ=Ý=Ö?ÿ?¶=·=ÿ?þ?¶=Þ=×?@·=¸=@ÿ?·=ß=Ø?@¸=¹=@@¸=à=Ù?@¹=º=@@¹=á=Ú?@º=»=@@º=â=Û?@»=¼=@@»=ã=Ü?@¼=½=@@¼=ä=Ý?@½=¾=@@½=å=Þ?@¾=¿=@@¾=æ=ß?@¿=À=@@¿=ç=à?	@À=Á=	@@À=è=á?
@Á=Â=
@	@Á=é=â?@Â=Ã=@
@Â=ê=ã?@Ã=Ä=@@Ã=ë=ä?
@Ä=Å=
@@Ä=ì=å?@Å=Æ=@
@Å=í=æ?@Æ=Ç=@@Æ=î=ç?@Ç=È=@@Ç=ï=è?@È=É=@@È=ð=é?@É=Ê=@@É=ñ=ê?@Ê=Ë=@@Ê=ò=ë?@Ë=Ì=@@Ë=ó=@@Ì=ô=í?@Í=Î=@@Í=õ=ï?@Î=Ï=@@Î=ö=ð?@Ï=Ð=@@Ï=÷=ñ?@Ð=Ñ=@@Ð=ø=ò?@Ñ=Ò=@@Ñ=ù=ó?@Ò=Ó=@@Ò=ú=ô?@Ó=Ô=@@Ó=û=õ?@Ô=Õ=@@Ô=ü=ö?@Õ=Ö=@@Õ=ý=÷? @Ö=×= @@Ö=þ=ø?!@×=Ø=!@ @×=ÿ=ù?"@Ø=Ù="@!@Ø=>ú?#@Ù=Ú=#@"@Ù=>û?$@Ú=Û=$@#@Ú=>ü?%@Û=Ü=%@$@Û=>ý?&@Ü=Ý=&@%@Ü=>þ?'@Ý=Þ='@&@Ý=>ÿ?(@Þ=ß=(@'@Þ=>@)@ß=à=)@(@ß=>@*@à=á=*@)@à=>@+@á=â=+@*@á=	>@,@â=ã=,@+@â=
>@-@ã=ä=-@,@ã=>@.@ä=å=.@-@ä=>@/@å=æ=/@.@å=
>@0@æ=ç=0@/@æ=>@1@ç=è=1@0@ç=>	@2@è=é=2@1@è=>
@3@é=ê=3@2@é=>@4@ê=ë=4@3@ê=>@5@ë=ì=5@4@ë=>
@6@ì=í=6@5@ì=>@7@í=î=7@6@í=>@8@î=ï=8@7@î=>@9@ï=ð=9@8@ï=>@:@ð=ñ=:@9@ð=>@;@ñ=ò=;@:@ñ=>@<@ò=ó=<@;@ò=>@=@ó=ô==@<@ó=>>@=@ô=>@?@õ=ö=?@@@õ=>@A@ö=÷=A@?@ö=>@B@÷=ø=B@A@÷=>@C@ø=ù=C@B@ø= >@D@ù=ú=D@C@ù=!>@E@ú=û=E@D@ú=">@F@û=ü=F@E@û=#>@G@ü=ý=G@F@ü=$>@H@ý=þ=H@G@ý=%> @I@þ=ÿ=I@H@þ=&>!@J@ÿ=>J@I@ÿ='>"@K@>>K@J@>(>#@L@>>L@K@>)>$@M@>>M@L@>*>%@N@>>N@M@>+>&@O@>>O@N@>,>'@P@>>P@O@>->(@Q@>>Q@P@>.>)@R@>>R@Q@>/>*@S@>	>S@R@>0>+@T@	>
>T@S@	>1>,@U@
>>U@T@
>2>-@V@>>V@U@>3>.@W@>
>W@V@>4>/@X@
>>X@W@
>5>0@Y@>>Y@X@>6>1@Z@>>Z@Y@>7>2@[@>>[@Z@>8>3@\@>>\@[@>9>4@]@>>]@\@>:>5@^@>>^@]@>;>6@_@>>_@^@><>7@`@>>`@_@>=>8@a@>>a@`@>>>9@b@>>b@a@>?>:@c@>>c@b@>@>;@d@>>d@c@>A><@e@>>e@d@>B>=@f@>>f@e@>C>g@f@>D>?@h@>>h@i@>E>A@j@>>j@h@>F>B@k@> >k@j@>G>C@l@ >!>l@k@ >H>D@m@!>">m@l@!>I>E@n@">#>n@m@">J>F@o@#>$>o@n@#>K>G@p@$>%>p@o@$>L>H@q@%>&>q@p@%>M>I@r@&>'>r@q@&>N>J@s@'>(>s@r@'>O>K@t@(>)>t@s@(>P>L@u@)>*>u@t@)>Q>M@v@*>+>v@u@*>R>N@w@+>,>w@v@+>S>O@x@,>->x@w@,>T>P@y@->.>y@x@->U>Q@z@.>/>z@y@.>V>R@{@/>0>{@z@/>W>S@|@0>1>|@{@0>X>T@}@1>2>}@|@1>Y>U@~@2>3>~@}@2>Z>V@@3>4>@~@3>[>W@@4>5>@@4>\>X@@5>6>@@5>]>Y@@6>7>@@6>^>Z@@7>8>@@7>_>[@@8>9>@@8>`>\@@9>:>@@9>a>]@@:>;>@@:>b>^@@;><>@@;>c>_@@<>=>@@<>d>`@@=>>>@@=>e>a@@>>?>@@>>f>b@@?>@>@@?>g>c@@@>A>@@@>h>d@@A>B>@@A>i>e@@B>C>@@B>j>f@@C>D>@@C>k>@@D>l>h@@E>F>@@E>m>j@@F>G>@@F>n>k@@G>H>@@G>o>l@@H>I>@@H>p>m@@I>J>@@I>q>n@@J>K>@@J>r>o@@K>L>@@K>s>p@@L>M>@@L>t>q@@M>N>@@M>u>r@@N>O>@@N>v>s@@O>P>@@O>w>t@@P>Q>@@P>x>u@@Q>R>@@Q>y>v@@R>S>@@R>z>w@ @S>T> @@S>{>x@¡@T>U>¡@ @T>|>y@¢@U>V>¢@¡@U>}>z@£@V>W>£@¢@V>~>{@¤@W>X>¤@£@W>>|@¥@X>Y>¥@¤@X>>}@¦@Y>Z>¦@¥@Y>>~@§@Z>[>§@¦@Z>>@¨@[>\>¨@§@[>>@©@\>]>©@¨@\>>@ª@]>^>ª@©@]>>@«@^>_>«@ª@^>>@¬@_>`>¬@«@_>>@­@`>a>­@¬@`>>@®@a>b>®@­@a>>@¯@b>c>¯@®@b>>@°@c>d>°@¯@c>>@±@d>e>±@°@d>>@²@e>f>²@±@e>>@³@f>g>³@²@f>>@´@g>h>´@³@g>>@µ@h>i>µ@´@h>>@¶@i>j>¶@µ@i>>@·@j>k>·@¶@j>>@¸@k>l>¸@·@k>>¹@¸@l>>@º@m>n>º@»@m>>@¼@n>o>¼@º@n>>@½@o>p>½@¼@o>>@¾@p>q>¾@½@p>>@¿@q>r>¿@¾@q>>@À@r>s>À@¿@r>>@Á@s>t>Á@À@s>>@Â@t>u>Â@Á@t>>@Ã@u>v>Ã@Â@u>>@Ä@v>w>Ä@Ã@v>>@Å@w>x>Å@Ä@w>>@Æ@x>y>Æ@Å@x> >@Ç@y>z>Ç@Æ@y>¡>@È@z>{>È@Ç@z>¢> @É@{>|>É@È@{>£>¡@Ê@|>}>Ê@É@|>¤>¢@Ë@}>~>Ë@Ê@}>¥>£@Ì@~>>Ì@Ë@~>¦>¤@Í@>>Í@Ì@>§>¥@Î@>>Î@Í@>¨>¦@Ï@>>Ï@Î@>©>§@Ð@>>Ð@Ï@>ª>¨@Ñ@>>Ñ@Ð@>«>©@Ò@>>Ò@Ñ@>¬>ª@Ó@>>Ó@Ò@>­>«@Ô@>>Ô@Ó@>®>¬@Õ@>>Õ@Ô@>¯>­@Ö@>>Ö@Õ@>°>®@×@>>×@Ö@>±>¯@Ø@>>Ø@×@>²>°@Ù@>>Ù@Ø@>³>±@Ú@>>Ú@Ù@>´>²@Û@>>Û@Ú@>µ>³@Ü@>>Ü@Û@>¶>´@Ý@>>Ý@Ü@>·>µ@Þ@>>Þ@Ý@>¸>¶@ß@>>ß@Þ@>¹>·@à@>>à@ß@>º>¸@á@>>á@à@>»>â@á@>¼>º@ã@>>ã@ä@>½>¼@å@>>å@ã@>¾>½@æ@>>æ@å@>¿>¾@ç@>>ç@æ@>À>¿@è@>>è@ç@>Á>À@é@>>é@è@>Â>Á@ê@>>ê@é@>Ã>Â@ë@>>ë@ê@>Ä>Ã@ì@>>ì@ë@>Å>Ä@í@>>í@ì@>Æ>Å@î@> >î@í@>Ç>Æ@ï@ >¡>ï@î@ >È>Ç@ð@¡>¢>ð@ï@¡>É>È@ñ@¢>£>ñ@ð@¢>Ê>É@ò@£>¤>ò@ñ@£>Ë>Ê@ó@¤>¥>ó@ò@¤>Ì>Ë@ô@¥>¦>ô@ó@¥>Í>Ì@õ@¦>§>õ@ô@¦>Î>Í@ö@§>¨>ö@õ@§>Ï>Î@÷@¨>©>÷@ö@¨>Ð>Ï@ø@©>ª>ø@÷@©>Ñ>Ð@ù@ª>«>ù@ø@ª>Ò>Ñ@ú@«>¬>ú@ù@«>Ó>Ò@û@¬>­>û@ú@¬>Ô>Ó@ü@­>®>ü@û@­>Õ>Ô@ý@®>¯>ý@ü@®>Ö>Õ@þ@¯>°>þ@ý@¯>×>Ö@ÿ@°>±>ÿ@þ@°>Ø>×@A±>²>Aÿ@±>Ù>Ø@A²>³>AA²>Ú>Ù@A³>´>AA³>Û>Ú@A´>µ>AA´>Ü>Û@Aµ>¶>AAµ>Ý>Ü@A¶>·>AA¶>Þ>Ý@A·>¸>AA·>ß>Þ@A¸>¹>AA¸>à>ß@A¹>º>AA¹>á>à@	Aº>»>	AAº>â>á@
A»>¼>
A	A»>ã>A
A¼>ä>ã@A½>¾>A
A½>å>å@A¾>¿>AA¾>æ>æ@A¿>À>AA¿>ç>ç@AÀ>Á>AAÀ>è>è@AÁ>Â>AAÁ>é>é@AÂ>Ã>AAÂ>ê>ê@AÃ>Ä>AAÃ>ë>ë@AÄ>Å>AAÄ>ì>ì@AÅ>Æ>AAÅ>í>í@AÆ>Ç>AAÆ>î>î@AÇ>È>AAÇ>ï>ï@AÈ>É>AAÈ>ð>ð@AÉ>Ê>AAÉ>ñ>ñ@AÊ>Ë>AAÊ>ò>ò@AË>Ì>AAË>ó>ó@AÌ>Í>AAÌ>ô>ô@AÍ>Î>AAÍ>õ>õ@AÎ>Ï>AAÎ>ö>ö@AÏ>Ð>AAÏ>÷>÷@ AÐ>Ñ> AAÐ>ø>ø@!AÑ>Ò>!A AÑ>ù>ù@"AÒ>Ó>"A!AÒ>ú>ú@#AÓ>Ô>#A"AÓ>û>û@$AÔ>Õ>$A#AÔ>ü>ü@%AÕ>Ö>%A$AÕ>ý>ý@&AÖ>×>&A%AÖ>þ>þ@'A×>Ø>'A&A×>ÿ>ÿ@(AØ>Ù>(A'AØ>?A)AÙ>Ú>)A(AÙ>?A*AÚ>Û>*A)AÚ>?A+AÛ>Ü>+A*AÛ>?A,AÜ>Ý>,A+AÜ>?A-AÝ>Þ>-A,AÝ>?A.AÞ>ß>.A-AÞ>?A/Aß>à>/A.Aß>?A0Aà>á>0A/Aà>?A1Aá>â>1A0Aá>	?	A2Aâ>ã>2A1Aâ>
?
A3Aã>ä>3A2Aã>?4A3Aä>?A5Aå>æ>5A6Aå>
?A7Aæ>ç>7A5Aæ>?A8Aç>è>8A7Aç>?A9Aè>é>9A8Aè>?A:Aé>ê>:A9Aé>?A;Aê>ë>;A:Aê>?A<Aë>ì><A;Aë>?A=Aì>í>=A<Aì>?A>Aí>î>>A=Aí>?A?Aî>ï>?A>Aî>?A@Aï>ð>@A?Aï>?AAAð>ñ>AA@Að>?ABAñ>ò>BAAAñ>?ACAò>ó>CABAò>?ADAó>ô>DACAó>?AEAô>õ>EADAô>?AFAõ>ö>FAEAõ>?AGAö>÷>GAFAö>?AHA÷>ø>HAGA÷>? AIAø>ù>IAHAø> ?!AJAù>ú>JAIAù>!?"AKAú>û>KAJAú>"?#ALAû>ü>LAKAû>#?$AMAü>ý>MALAü>$?%ANAý>þ>NAMAý>%?&AOAþ>ÿ>OANAþ>&?'APAÿ>?PAOAÿ>'?(AQA??QAPA?(?)ARA??RAQA?)?*ASA??SARA?*?+ATA??TASA?+?,AUA??UATA?,?-AVA??VAUA?-?.AWA??WAVA?.?/AXA??XAWA?/?0AYA?	?YAXA?0?1AZA	?
?ZAYA	?1?2A[A
??[AZA
?2?3A\A??\A[A?3?]A\A?4?5A^A
??^A_A
?5?7A`A??`A^A?6?8AaA??aA`A?7?9AbA??bAaA?8?:AcA??cAbA?9?;AdA??dAcA?:?<AeA??eAdA?;?=AfA??fAeA?<?>AgA??gAfA?=??AhA??hAgA?>?@AiA??iAhA???AAjA??jAiA?@?BAkA??kAjA?A?CAlA??lAkA?B?DAmA??mAlA?C?EAnA??nAmA?D?FAoA??oAnA?E?GApA??pAoA?F?HAqA? ?qApA?G?IArA ?!?rAqA ?H?JAsA!?"?sArA!?I?KAtA"?#?tAsA"?J?LAuA#?$?uAtA#?K?MAvA$?%?vAuA$?L?NAwA%?&?wAvA%?M?OAxA&?'?xAwA&?N?PAyA'?(?yAxA'?O?QAzA(?)?zAyA(?P?RA{A)?*?{AzA)?Q?SA|A*?+?|A{A*?R?TA}A+?,?}A|A+?S?UA~A,?-?~A}A,?T?VAA-?.?A~A-?U?WAA.?/?AA.?V?XAA/?0?AA/?W?YAA0?1?AA0?X?ZAA1?2?AA1?Y?[AA2?3?AA2?Z?\AA3?4?AA3?[?AA4?\?^AA5?6?AA5?]?`AA6?7?AA6?^?aAA7?8?AA7?_?bAA8?9?AA8?`?cAA9?:?AA9?a?dAA:?;?AA:?b?eAA;?<?AA;?c?fAA<?=?AA<?d?gAA=?>?AA=?e?hAA>???AA>?f?iAA??@?AA??g?jAA@?A?AA@?h?kAAA?B?AAA?i?lAAB?C?AAB?j?mAAC?D?AAC?k?nAAD?E?AAD?l?oAAE?F?AAE?m?pAAF?G?AAF?n?qAAG?H?AAG?o?rAAH?I?AAH?p?sAAI?J?AAI?q?tAAJ?K?AAJ?r?uAAK?L?AAK?s?vAAL?M?AAL?t?wA AM?N? AAM?u?xA¡AN?O?¡A AN?v?yA¢AO?P?¢A¡AO?w?zA£AP?Q?£A¢AP?x?{A¤AQ?R?¤A£AQ?y?|A¥AR?S?¥A¤AR?z?}A¦AS?T?¦A¥AS?{?~A§AT?U?§A¦AT?|?A¨AU?V?¨A§AU?}?A©AV?W?©A¨AV?~?AªAW?X?ªA©AW??A«AX?Y?«AªAX??A¬AY?Z?¬A«AY??A­AZ?[?­A¬AZ??A®A[?\?®A­A[??¯A®A\??A°A]?^?°A±A]??A²A^?_?²A°A^??A³A_?`?³A²A_??A´A`?a?´A³A`??AµAa?b?µA´Aa??A¶Ab?c?¶AµAb??A·Ac?d?·A¶Ac??A¸Ad?e?¸A·Ad??A¹Ae?f?¹A¸Ae??AºAf?g?ºA¹Af??A»Ag?h?»AºAg??A¼Ah?i?¼A»Ah??A½Ai?j?½A¼Ai??A¾Aj?k?¾A½Aj??A¿Ak?l?¿A¾Ak??AÀAl?m?ÀA¿Al??AÁAm?n?ÁAÀAm??AÂAn?o?ÂAÁAn??AÃAo?p?ÃAÂAo??AÄAp?q?ÄAÃAp??AÅAq?r?ÅAÄAq??AÆAr?s?ÆAÅAr??AÇAs?t?ÇAÆAs??AÈAt?u?ÈAÇAt?? AÉAu?v?ÉAÈAu??¡AÊAv?w?ÊAÉAv??¢AËAw?x?ËAÊAw??£AÌAx?y?ÌAËAx? ?¤AÍAy?z?ÍAÌAy?¡?¥AÎAz?{?ÎAÍAz?¢?¦AÏA{?|?ÏAÎA{?£?§AÐA|?}?ÐAÏA|?¤?¨AÑA}?~?ÑAÐA}?¥?©AÒA~??ÒAÑA~?¦?ªAÓA??ÓAÒA?§?«AÔA??ÔAÓA?¨?¬AÕA??ÕAÔA?©?­AÖA??ÖAÕA?ª?®A×A??×AÖA?«?ØA×A?¬?°AÙA??ÙAÚA?­?²AÛA??ÛAÙA?®?³AÜA??ÜAÛA?¯?´AÝA??ÝAÜA?°?µAÞA??ÞAÝA?±?¶AßA??ßAÞA?²?·AàA??àAßA?³?¸AáA??áAàA?´?¹AâA??âAáA?µ?ºAãA??ãAâA?¶?»AäA??äAãA?·?¼AåA??åAäA?¸?½AæA??æAåA?¹?¾AçA??çAæA?º?¿AèA??èAçA?»?ÀAéA??éAèA?¼?ÁAêA??êAéA?½?ÂAëA??ëAêA?¾?ÃAìA??ìAëA?¿?ÄAíA??íAìA?À?ÅAîA??îAíA?Á?ÆAïA??ïAîA?Â?ÇAðA??ðAïA?Ã?ÈAñA??ñAðA?Ä?ÉAòA??òAñA?Å?ÊAóA??óAòA?Æ?ËAôA? ?ôAóA?Ç?ÌAõA ?¡?õAôA ?È?ÍAöA¡?¢?öAõA¡?É?ÎA÷A¢?£?÷AöA¢?Ê?ÏAøA£?¤?øA÷A£?Ë?ÐAùA¤?¥?ùAøA¤?Ì?ÑAúA¥?¦?úAùA¥?Í?ÒAûA¦?§?ûAúA¦?Î?ÓAüA§?¨?üAûA§?Ï?ÔAýA¨?©?ýAüA¨?Ð?ÕAþA©?ª?þAýA©?Ñ?ÖAÿAª?«?ÿAþAª?Ò?×AB«?¬?BÿA«?Ó?BB¬?Ô?ÙAB­?®?BB­?Õ?ÛAB®?¯?BB®?Ö?ÜAB¯?°?BB¯?×?ÝAB°?±?BB°?Ø?ÞAB±?²?BB±?Ù?ßAB²?³?BB²?Ú?àA	B³?´?	BB³?Û?áA
B´?µ?
B	B´?Ü?âABµ?¶?B
Bµ?Ý?ãAB¶?·?BB¶?Þ?äA
B·?¸?
BB·?ß?åAB¸?¹?B
B¸?à?æAB¹?º?BB¹?á?çABº?»?BBº?â?èAB»?¼?BB»?ã?éAB¼?½?BB¼?ä?êAB½?¾?BB½?å?ëAB¾?¿?BB¾?æ?ìAB¿?À?BB¿?ç?íABÀ?Á?BBÀ?è?îABÁ?Â?BBÁ?é?ïABÂ?Ã?BBÂ?ê?ðABÃ?Ä?BBÃ?ë?ñABÄ?Å?BBÄ?ì?òABÅ?Æ?BBÅ?í?óABÆ?Ç?BBÆ?î?ôABÇ?È?BBÇ?ï?õABÈ?É?BBÈ?ð?öABÉ?Ê?BBÉ?ñ?÷A BÊ?Ë? BBÊ?ò?øA!BË?Ì?!B BË?ó?ùA"BÌ?Í?"B!BÌ?ô?úA#BÍ?Î?#B"BÍ?õ?ûA$BÎ?Ï?$B#BÎ?ö?üA%BÏ?Ð?%B$BÏ?÷?ýA&BÐ?Ñ?&B%BÐ?ø?þA'BÑ?Ò?'B&BÑ?ù?ÿA(BÒ?Ó?(B'BÒ?ú?B)BÓ?Ô?)B(BÓ?û?*B)BÔ?ü?B+BÕ?Ö?+B,BÕ?ý?B-BÖ?×?-B+BÖ?þ?B.B×?Ø?.B-B×?ÿ?B/BØ?Ù?/B.BØ?@B0BÙ?Ú?0B/BÙ?@B1BÚ?Û?1B0BÚ?@	B2BÛ?Ü?2B1BÛ?@
B3BÜ?Ý?3B2BÜ?@B4BÝ?Þ?4B3BÝ?@B5BÞ?ß?5B4BÞ?@
B6Bß?à?6B5Bß?@B7Bà?á?7B6Bà?@B8Bá?â?8B7Bá?	@B9Bâ?ã?9B8Bâ?
@B:Bã?ä?:B9Bã?@B;Bä?å?;B:Bä?@B<Bå?æ?<B;Bå?
@B=Bæ?ç?=B<Bæ?@B>Bç?è?>B=Bç?@B?Bè?é??B>Bè?@B@Bé?ê?@B?Bé?@BABê?ë?AB@Bê?@BBBë?ì?BBABë?@BCBì?í?CBBBì?@BDBí?î?DBCBí?@BEBî?ï?EBDBî?@BFBï?ð?FBEBï?@BGBð?ñ?GBFBð?@BHBñ?ò?HBGBñ?@ BIBò?ó?IBHBò?@!BJBó?ô?JBIBó?@"BKBô?õ?KBJBô?@#BLBõ?ö?LBKBõ?@$BMBö?÷?MBLBö?@%BNB÷?ø?NBMB÷?@&BOBø?ù?OBNBø? @'BPBù?ú?PBOBù?!@(BQBú?û?QBPBú?"@)BRBû?ü?RBQBû?#@SBRBü?$@+BTBý?þ?TBUBý?%@-BVBþ?ÿ?VBTBþ?&@.BWBÿ?@WBVBÿ?'@/BXB@@XBWB@(@0BYB@@YBXB@)@1BZB@@ZBYB@*@2B[B@@[BZB@+@3B\B@@\B[B@,@4B]B@@]B\B@-@5B^B@@^B]B@.@6B_B@@_B^B@/@7B`B@	@`B_B@0@8BaB	@
@aB`B	@1@9BbB
@@bBaB
@2@:BcB@@cBbB@3@;BdB@
@dBcB@4@<BeB
@@eBdB
@5@=BfB@@fBeB@6@>BgB@@gBfB@7@?BhB@@hBgB@8@@BiB@@iBhB@9@ABjB@@jBiB@:@BBkB@@kBjB@;@CBlB@@lBkB@<@DBmB@@mBlB@=@EBnB@@nBmB@>@FBoB@@oBnB@?@GBpB@@pBoB@@@HBqB@@qBpB@A@IBrB@@rBqB@B@JBsB@@sBrB@C@KBtB@@tBsB@D@LBuB@@uBtB@E@MBvB@@vBuB@F@NBwB@ @wBvB@G@OBxB @!@xBwB @H@PByB!@"@yBxB!@I@QBzB"@#@zByB"@J@RB{B#@$@{BzB#@K@|B{B$@L@TB}B%@&@}B~B%@M@VBB&@'@B}B&@N@WBB'@(@BB'@O@XBB(@)@BB(@P@YBB)@*@BB)@Q@ZBB*@+@BB*@R@[BB+@,@BB+@S@\BB,@-@BB,@T@]BB-@.@BB-@U@^BB.@/@BB.@V@_BB/@0@BB/@W@`BB0@1@BB0@X@aBB1@2@BB1@Y@bBB2@3@BB2@Z@cBB3@4@BB3@[@dBB4@5@BB4@\@eBB5@6@BB5@]@fBB6@7@BB6@^@gBB7@8@BB7@_@hBB8@9@BB8@`@iBB9@:@BB9@a@jBB:@;@BB:@b@kBB;@<@BB;@c@lBB<@=@BB<@d@mBB=@>@BB=@e@nBB>@?@BB>@f@oBB?@@@BB?@g@pBB@@A@BB@@h@qBBA@B@BBA@i@rBBB@C@BBB@j@sBBC@D@BBC@k@tBBD@E@BBD@l@uBBE@F@BBE@m@vBBF@G@BBF@n@wB BG@H@ BBG@o@xB¡BH@I@¡B BH@p@yB¢BI@J@¢B¡BI@q@zB£BJ@K@£B¢BJ@r@{B¤BK@L@¤B£BK@s@¥B¤BL@t@}B¦BM@N@¦B§BM@u@B¨BN@O@¨B¦BN@v@B©BO@P@©B¨BO@w@BªBP@Q@ªB©BP@x@B«BQ@R@«BªBQ@y@B¬BR@S@¬B«BR@z@B­BS@T@­B¬BS@{@B®BT@U@®B­BT@|@B¯BU@V@¯B®BU@}@B°BV@W@°B¯BV@~@B±BW@X@±B°BW@@B²BX@Y@²B±BX@@B³BY@Z@³B²BY@@B´BZ@[@´B³BZ@@BµB[@\@µB´B[@@B¶B\@]@¶BµB\@@B·B]@^@·B¶B]@@B¸B^@_@¸B·B^@@B¹B_@`@¹B¸B_@@BºB`@a@ºB¹B`@@B»Ba@b@»BºBa@@B¼Bb@c@¼B»Bb@@B½Bc@d@½B¼Bc@@B¾Bd@e@¾B½Bd@@B¿Be@f@¿B¾Be@@BÀBf@g@ÀB¿Bf@@BÁBg@h@ÁBÀBg@@BÂBh@i@ÂBÁBh@@BÃBi@j@ÃBÂBi@@BÄBj@k@ÄBÃBj@@BÅBk@l@ÅBÄBk@@BÆBl@m@ÆBÅBl@@BÇBm@n@ÇBÆBm@@BÈBn@o@ÈBÇBn@@ BÉBo@p@ÉBÈBo@@¡BÊBp@q@ÊBÉBp@@¢BËBq@r@ËBÊBq@@£BÌBr@s@ÌBËBr@@¤BÍBs@t@ÍBÌBs@@ÎBÍBt@@¦BÏBu@v@ÏBÐBu@@¨BÑBv@w@ÑBÏBv@@©BÒBw@x@ÒBÑBw@@ªBÓBx@y@ÓBÒBx@ @«BÔBy@z@ÔBÓBy@¡@¬BÕBz@{@ÕBÔBz@¢@­BÖB{@|@ÖBÕB{@£@®B×B|@}@×BÖB|@¤@¯BØB}@~@ØB×B}@¥@°BÙB~@@ÙBØB~@¦@±BÚB@@ÚBÙB@§@²BÛB@@ÛBÚB@¨@³BÜB@@ÜBÛB@©@´BÝB@@ÝBÜB@ª@µBÞB@@ÞBÝB@«@¶BßB@@ßBÞB@¬@·BàB@@àBßB@­@¸BáB@@áBàB@®@¹BâB@@âBáB@¯@ºBãB@@ãBâB@°@»BäB@@äBãB@±@¼BåB@@åBäB@²@½BæB@@æBåB@³@¾BçB@@çBæB@´@¿BèB@@èBçB@µ@ÀBéB@@éBèB@¶@ÁBêB@@êBéB@·@ÂBëB@@ëBêB@¸@ÃBìB@@ìBëB@¹@ÄBíB@@íBìB@º@ÅBîB@@îBíB@»@ÆBïB@@ïBîB@¼@ÇBðB@@ðBïB@½@ÈBñB@@ñBðB@¾@ÉBòB@@òBñB@¿@ÊBóB@@óBòB@À@ËBôB@@ôBóB@Á@ÌBõB@@õBôB@Â@ÍBöB@@öBõB@Ã@÷BöB@Ä@ÏBøB@@øBùB@Å@ÑBúB@@úBøB@Æ@ÒBûB@ @ûBúB@Ç@ÓBüB @¡@üBûB @È@ÔBýB¡@¢@ýBüB¡@É@ÕBþB¢@£@þBýB¢@Ê@ÖBÿB£@¤@ÿBþB£@Ë@×BC¤@¥@CÿB¤@Ì@ØBC¥@¦@CC¥@Í@ÙBC¦@§@CC¦@Î@ÚBC§@¨@CC§@Ï@ÛBC¨@©@CC¨@Ð@ÜBC©@ª@CC©@Ñ@ÝBCª@«@CCª@Ò@ÞBC«@¬@CC«@Ó@ßBC¬@­@CC¬@Ô@àB	C­@®@	CC­@Õ@áB
C®@¯@
C	C®@Ö@âBC¯@°@C
C¯@×@ãBC°@±@CC°@Ø@äB
C±@²@
CC±@Ù@åBC²@³@C
C²@Ú@æBC³@´@CC³@Û@çBC´@µ@CC´@Ü@èBCµ@¶@CCµ@Ý@éBC¶@·@CC¶@Þ@êBC·@¸@CC·@ß@ëBC¸@¹@CC¸@à@ìBC¹@º@CC¹@á@íBCº@»@CCº@â@îBC»@¼@CC»@ã@ïBC¼@½@CC¼@ä@ðBC½@¾@CC½@å@ñBC¾@¿@CC¾@æ@òBC¿@À@CC¿@ç@óBCÀ@Á@CCÀ@è@ôBCÁ@Â@CCÁ@é@õBCÂ@Ã@CCÂ@ê@öBCÃ@Ä@CCÃ@ë@ CCÄ@ì@øB!CÅ@Æ@!C"CÅ@í@úB#CÆ@Ç@#C!CÆ@î@ûB$CÇ@È@$C#CÇ@ï@üB%CÈ@É@%C$CÈ@ð@ýB&CÉ@Ê@&C%CÉ@ñ@þB'CÊ@Ë@'C&CÊ@ò@ÿB(CË@Ì@(C'CË@ó@C)CÌ@Í@)C(CÌ@ô@C*CÍ@Î@*C)CÍ@õ@C+CÎ@Ï@+C*CÎ@ö@C,CÏ@Ð@,C+CÏ@÷@C-CÐ@Ñ@-C,CÐ@ø@C.CÑ@Ò@.C-CÑ@ù@C/CÒ@Ó@/C.CÒ@ú@C0CÓ@Ô@0C/CÓ@û@C1CÔ@Õ@1C0CÔ@ü@	C2CÕ@Ö@2C1CÕ@ý@
C3CÖ@×@3C2CÖ@þ@C4C×@Ø@4C3C×@ÿ@C5CØ@Ù@5C4CØ@A
C6CÙ@Ú@6C5CÙ@AC7CÚ@Û@7C6CÚ@AC8CÛ@Ü@8C7CÛ@AC9CÜ@Ý@9C8CÜ@AC:CÝ@Þ@:C9CÝ@AC;CÞ@ß@;C:CÞ@AC<Cß@à@<C;Cß@AC=Cà@á@=C<Cà@AC>Cá@â@>C=Cá@	AC?Câ@ã@?C>Câ@
AC@Cã@ä@@C?Cã@ACACä@å@AC@Cä@ACBCå@æ@BCACå@
ACCCæ@ç@CCBCæ@ACDCç@è@DCCCç@ACECè@é@ECDCè@ACFCé@ê@FCECé@ACGCê@ë@GCFCê@ACHCë@ì@HCGCë@AICHCì@A!CJCí@î@JCKCí@A#CLCî@ï@LCJCî@A$CMCï@ð@MCLCï@A%CNCð@ñ@NCMCð@A&COCñ@ò@OCNCñ@A'CPCò@ó@PCOCò@A(CQCó@ô@QCPCó@A)CRCô@õ@RCQCô@A*CSCõ@ö@SCRCõ@A+CTCö@÷@TCSCö@A,CUC÷@ø@UCTC÷@A-CVCø@ù@VCUCø@ A.CWCù@ú@WCVCù@!A/CXCú@û@XCWCú@"A0CYCû@ü@YCXCû@#A1CZCü@ý@ZCYCü@$A2C[Cý@þ@[CZCý@%A3C\Cþ@ÿ@\C[Cþ@&A4C]Cÿ@A]C\Cÿ@'A5C^CAA^C]CA(A6C_CAA_C^CA)A7C`CAA`C_CA*A8CaCAAaC`CA+A9CbCAAbCaCA,A:CcCAAcCbCA-A;CdCAAdCcCA.A<CeCAAeCdCA/A=CfCA	AfCeCA0A>CgC	A
AgCfC	A1A?ChC
AAhCgC
A2A@CiCAAiChCA3AACjCA
AjCiCA4ABCkC
AAkCjC
A5ACClCAAlCkCA6ADCmCAAmClCA7AECnCAAnCmCA8AFCoCAAoCnCA9AGCpCAApCoCA:AHCqCAAqCpCA;ArCqCA<AJCsCAAsCtCA=ALCuCAAuCsCA>AMCvCAAvCuCA?ANCwCAAwCvCA@AOCxCAAxCwCAAAPCyCAAyCxCABAQCzCAAzCyCACARC{CAA{CzCADASC|CAA|C{CAEATC}CAA}C|CAFAUC~CA A~C}CAGAVCC A!AC~C AHAWCC!A"ACC!AIAXCC"A#ACC"AJAYCC#A$ACC#AKAZCC$A%ACC$ALA[CC%A&ACC%AMA\CC&A'ACC&ANA]CC'A(ACC'AOA^CC(A)ACC(APA_CC)A*ACC)AQA`CC*A+ACC*ARAaCC+A,ACC+ASAbCC,A-ACC,ATAcCC-A.ACC-AUAdCC.A/ACC.AVAeCC/A0ACC/AWAfCC0A1ACC0AXAgCC1A2ACC1AYAhCC2A3ACC2AZAiCC3A4ACC3A[AjCC4A5ACC4A\AkCC5A6ACC5A]AlCC6A7ACC6A^AmCC7A8ACC7A_AnCC8A9ACC8A`AoCC9A:ACC9AaApCC:A;ACC:AbAqCC;A<ACC;AcACC<AdAsCC=A>ACC=AeAuCC>A?ACC>AfAvCC?A@ACC?AgAwC C@AAA CC@AhAxC¡CAABA¡C CAAiAyC¢CBACA¢C¡CBAjAzC£CCADA£C¢CCAkA{C¤CDAEA¤C£CDAlA|C¥CEAFA¥C¤CEAmA}C¦CFAGA¦C¥CFAnA~C§CGAHA§C¦CGAoAC¨CHAIA¨C§CHApAC©CIAJA©C¨CIAqACªCJAKAªC©CJArAC«CKALA«CªCKAsAC¬CLAMA¬C«CLAtAC­CMANA­C¬CMAuAC®CNAOA®C­CNAvAC¯COAPA¯C®COAwAC°CPAQA°C¯CPAxAC±CQARA±C°CQAyAC²CRASA²C±CRAzAC³CSATA³C²CSA{AC´CTAUA´C³CTA|ACµCUAVAµC´CUA}AC¶CVAWA¶CµCVA~AC·CWAXA·C¶CWAAC¸CXAYA¸C·CXAAC¹CYAZA¹C¸CYAACºCZA[AºC¹CZAAC»C[A\A»CºC[AAC¼C\A]A¼C»C\AAC½C]A^A½C¼C]AAC¾C^A_A¾C½C^AAC¿C_A`A¿C¾C_AACÀC`AaAÀC¿C`AACÁCaAbAÁCÀCaAACÂCbAcAÂCÁCbAACÃCcAdAÃCÂCcAAÄCÃCdAACÅCeAfAÅCÆCeAACÇCfAgAÇCÅCfAACÈCgAhAÈCÇCgAA CÉChAiAÉCÈChAA¡CÊCiAjAÊCÉCiAA¢CËCjAkAËCÊCjAA£CÌCkAlAÌCËCkAA¤CÍClAmAÍCÌClAA¥CÎCmAnAÎCÍCmAA¦CÏCnAoAÏCÎCnAA§CÐCoApAÐCÏCoAA¨CÑCpAqAÑCÐCpAA©CÒCqArAÒCÑCqAAªCÓCrAsAÓCÒCrAA«CÔCsAtAÔCÓCsAA¬CÕCtAuAÕCÔCtAA­CÖCuAvAÖCÕCuAA®C×CvAwA×CÖCvAA¯CØCwAxAØC×CwAA°CÙCxAyAÙCØCxA A±CÚCyAzAÚCÙCyA¡A²CÛCzA{AÛCÚCzA¢A³CÜC{A|AÜCÛC{A£A´CÝC|A}AÝCÜC|A¤AµCÞC}A~AÞCÝC}A¥A¶CßC~AAßCÞC~A¦A·CàCAAàCßCA§A¸CáCAAáCàCA¨A¹CâCAAâCáCA©AºCãCAAãCâCAªA»CäCAAäCãCA«A¼CåCAAåCäCA¬A½CæCAAæCåCA­A¾CçCAAçCæCA®A¿CèCAAèCçCA¯AÀCéCAAéCèCA°AÁCêCAAêCéCA±AÂCëCAAëCêCA²AÃCìCAAìCëCA³AíCìCA´AÅCîCAAîCïCAµAÇCðCAAðCîCA¶AÈCñCAAñCðCA·AÉCòCAAòCñCA¸AÊCóCAAóCòCA¹AËCôCAAôCóCAºAÌCõCAAõCôCA»AÍCöCAAöCõCA¼AÎC÷CAA÷CöCA½AÏCøCAAøC÷CA¾AÐCùCAAùCøCA¿AÑCúCAAúCùCAÀAÒCûCAAûCúCAÁAÓCüCAAüCûCAÂAÔCýCAAýCüCAÃAÕCþCAAþCýCAÄAÖCÿCAAÿCþCAÅA×CDAADÿCAÆAØCDA ADDAÇAÙCD A¡ADD AÈAÚCD¡A¢ADD¡AÉAÛCD¢A£ADD¢AÊAÜCD£A¤ADD£AËAÝCD¤A¥ADD¤AÌAÞCD¥A¦ADD¥AÍAßCD¦A§ADD¦AÎAàC	D§A¨A	DD§AÏAáC
D¨A©A
D	D¨AÐAâCD©AªAD
D©AÑAãCDªA«ADDªAÒAäC
D«A¬A
DD«AÓAåCD¬A­AD
D¬AÔAæCD­A®ADD­AÕAçCD®A¯ADD®AÖAèCD¯A°ADD¯A×AéCD°A±ADD°AØAêCD±A²ADD±AÙAëCD²A³ADD²AÚAìCD³A´ADD³AÛADD´AÜAîCDµA¶ADDµAÝAðCD¶A·ADD¶AÞAñCD·A¸ADD·AßAòCD¸A¹ADD¸AàAóCD¹AºADD¹AáAôCDºA»ADDºAâAõCD»A¼ADD»AãAöCD¼A½ADD¼AäA÷C D½A¾A DD½AåAøC!D¾A¿A!D D¾AæAùC"D¿AÀA"D!D¿AçAúC#DÀAÁA#D"DÀAèAûC$DÁAÂA$D#DÁAéAüC%DÂAÃA%D$DÂAêAýC&DÃAÄA&D%DÃAëAþC'DÄAÅA'D&DÄAìAÿC(DÅAÆA(D'DÅAíAD)DÆAÇA)D(DÆAîAD*DÇAÈA*D)DÇAïAD+DÈAÉA+D*DÈAðAD,DÉAÊA,D+DÉAñAD-DÊAËA-D,DÊAòAD.DËAÌA.D-DËAóAD/DÌAÍA/D.DÌAôAD0DÍAÎA0D/DÍAõAD1DÎAÏA1D0DÎAöA	D2DÏAÐA2D1DÏA÷A
D3DÐAÑA3D2DÐAøAD4DÑAÒA4D3DÑAùAD5DÒAÓA5D4DÒAúA
D6DÓAÔA6D5DÓAûAD7DÔAÕA7D6DÔAüAD8DÕAÖA8D7DÕAýAD9DÖA×A9D8DÖAþAD:D×AØA:D9D×AÿAD;DØAÙA;D:DØABD<DÙAÚA<D;DÙABD=DÚAÛA=D<DÚABD>DÛAÜA>D=DÛAB?D>DÜABD@DÝAÞA@DADÝABDBDÞAßABD@DÞABDCDßAàACDBDßABDDDàAáADDCDàABDEDáAâAEDDDáA	BDFDâAãAFDEDâA
BDGDãAäAGDFDãABDHDäAåAHDGDäAB DIDåAæAIDHDåA
B!DJDæAçAJDIDæAB"DKDçAèAKDJDçAB#DLDèAéALDKDèAB$DMDéAêAMDLDéAB%DNDêAëANDMDêAB&DODëAìAODNDëAB'DPDìAíAPDODìAB(DQDíAîAQDPDíAB)DRDîAïARDQDîAB*DSDïAðASDRDïAB+DTDðAñATDSDðAB,DUDñAòAUDTDñAB-DVDòAóAVDUDòAB.DWDóAôAWDVDóAB/DXDôAõAXDWDôAB0DYDõAöAYDXDõAB1DZDöA÷AZDYDöAB2D[D÷AøA[DZD÷AB3D\DøAùA\D[DøA B4D]DùAúA]D\DùA!B5D^DúAûA^D]DúA"B6D_DûAüA_D^DûA#B7D`DüAýA`D_DüA$B8DaDýAþAaD`DýA%B9DbDþAÿAbDaDþA&B:DcDÿABcDbDÿA'B;DdDBBdDcDB(B<DeDBBeDdDB)B=DfDBBfDeDB*B>DgDBBgDfDB+BhDgDB,B@DiDBBiDjDB-BBDkDBBkDiDB.BCDlDBBlDkDB/BDDmDB	BmDlDB0BEDnD	B
BnDmD	B1BFDoD
BBoDnD
B2BGDpDBBpDoDB3BHDqDB
BqDpDB4BIDrD
BBrDqD
B5BJDsDBBsDrDB6BKDtDBBtDsDB7BLDuDBBuDtDB8BMDvDBBvDuDB9BNDwDBBwDvDB:BODxDBBxDwDB;BPDyDBByDxDB<BQDzDBBzDyDB=BRD{DBB{DzDB>BSD|DBB|D{DB?BTD}DBB}D|DB@BUD~DBB~D}DBABVDDBBD~DBBBWDDBBDDBCBXDDBBDDBDBYDDBBDDBEBZDDBBDDBFB[DDB BDDBGB\DD B!BDD BHB]DD!B"BDD!BIB^DD"B#BDD"BJB_DD#B$BDD#BKB`DD$B%BDD$BLBaDD%B&BDD%BMBbDD&B'BDD&BNBcDD'B(BDD'BOBdDD(B)BDD(BPBeDD)B*BDD)BQBfDD*B+BDD*BRBgDD+B,BDD+BSBDD,BTBiDD-B.BDD-BUBkDD.B/BDD.BVBlDD/B0BDD/BWBmDD0B1BDD0BXBnDD1B2BDD1BYBoDD2B3BDD2BZBpDD3B4BDD3B[BqDD4B5BDD4B\BrDD5B6BDD5B]BsDD6B7BDD6B^BtDD7B8BDD7B_BuDD8B9BDD8B`BvDD9B:BDD9BaBwD D:B;B DD:BbBxD¡D;B<B¡D D;BcByD¢D<B=B¢D¡D<BdBzD£D=B>B£D¢D=BeB{D¤D>B?B¤D£D>BfB|D¥D?B@B¥D¤D?BgB}D¦D@BAB¦D¥D@BhB~D§DABBB§D¦DABiBD¨DBBCB¨D§DBBjBD©DCBDB©D¨DCBkBDªDDBEBªD©DDBlBD«DEBFB«DªDEBmBD¬DFBGB¬D«DFBnBD­DGBHB­D¬DGBoBD®DHBIB®D­DHBpBD¯DIBJB¯D®DIBqBD°DJBKB°D¯DJBrBD±DKBLB±D°DKBsBD²DLBMB²D±DLBtBD³DMBNB³D²DMBuBD´DNBOB´D³DNBvBDµDOBPBµD´DOBwBD¶DPBQB¶DµDPBxBD·DQBRB·D¶DQByBD¸DRBSB¸D·DRBzBD¹DSBTB¹D¸DSB{BºD¹DTB|BD»DUBVB»D¼DUB}BD½DVBWB½D»DVB~BD¾DWBXB¾D½DWBBD¿DXBYB¿D¾DXBBDÀDYBZBÀD¿DYBBDÁDZB[BÁDÀDZBBDÂD[B\BÂDÁD[BBDÃD\B]BÃDÂD\BBDÄD]B^BÄDÃD]BBDÅD^B_BÅDÄD^BBDÆD_B`BÆDÅD_BBDÇD`BaBÇDÆD`BBDÈDaBbBÈDÇDaBB DÉDbBcBÉDÈDbBB¡DÊDcBdBÊDÉDcBB¢DËDdBeBËDÊDdBB£DÌDeBfBÌDËDeBB¤DÍDfBgBÍDÌDfBB¥DÎDgBhBÎDÍDgBB¦DÏDhBiBÏDÎDhBB§DÐDiBjBÐDÏDiBB¨DÑDjBkBÑDÐDjBB©DÒDkBlBÒDÑDkBBªDÓDlBmBÓDÒDlBB«DÔDmBnBÔDÓDmBB¬DÕDnBoBÕDÔDnBB­DÖDoBpBÖDÕDoBB®D×DpBqB×DÖDpBB¯DØDqBrBØD×DqBB°DÙDrBsBÙDØDrBB±DÚDsBtBÚDÙDsBB²DÛDtBuBÛDÚDtBB³DÜDuBvBÜDÛDuBB´DÝDvBwBÝDÜDvBBµDÞDwBxBÞDÝDwBB¶DßDxByBßDÞDxB B·DàDyBzBàDßDyB¡B¸DáDzB{BáDàDzB¢B¹DâD{B|BâDáD{B£BãDâD|B¤B»DäD}B~BäDåD}B¥B½DæD~BBæDäD~B¦B¾DçDBBçDæDB§B¿DèDBBèDçDB¨BÀDéDBBéDèDB©BÁDêDBBêDéDBªBÂDëDBBëDêDB«BÃDìDBBìDëDB¬BÄDíDBBíDìDB­BÅDîDBBîDíDB®BÆDïDBBïDîDB¯BÇDðDBBðDïDB°BÈDñDBBñDðDB±BÉDòDBBòDñDB²BÊDóDBBóDòDB³BËDôDBBôDóDB´BÌDõDBBõDôDBµBÍDöDBBöDõDB¶BÎD÷DBB÷DöDB·BÏDøDBBøD÷DB¸BÐDùDBBùDøDB¹BÑDúDBBúDùDBºBÒDûDBBûDúDB»BÓDüDBBüDûDB¼BÔDýDBBýDüDB½BÕDþDBBþDýDB¾BÖDÿDBBÿDþDB¿B×DEBBEÿDBÀBØDEBBEEBÁBÙDEBBEEBÂBÚDEBBEEBÃBÛDEBBEEBÄBÜDEBBEEBÅBÝDEBBEEBÆBÞDEB BEEBÇBßDE B¡BEE BÈBàD	E¡B¢B	EE¡BÉBáD
E¢B£B
E	E¢BÊBâDE£B¤BE
E£BËBEE¤BÌBäD
E¥B¦B
EE¥BÍBæDE¦B§BE
E¦BÎBçDE§B¨BEE§BÏBèDE¨B©BEE¨BÐBéDE©BªBEE©BÑBêDEªB«BEEªBÒBëDE«B¬BEE«BÓBìDE¬B­BEE¬BÔBíDE­B®BEE­BÕBîDE®B¯BEE®BÖBïDE¯B°BEE¯B×BðDE°B±BEE°BØBñDE±B²BEE±BÙBòDE²B³BEE²BÚBóDE³B´BEE³BÛBôDE´BµBEE´BÜBõDEµB¶BEEµBÝBöDE¶B·BEE¶BÞB÷D E·B¸B EE·BßBøD!E¸B¹B!E E¸BàBùD"E¹BºB"E!E¹BáBúD#EºB»B#E"EºBâBûD$E»B¼B$E#E»BãBüD%E¼B½B%E$E¼BäBýD&E½B¾B&E%E½BåBþD'E¾B¿B'E&E¾BæBÿD(E¿BÀB(E'E¿BçBE)EÀBÁB)E(EÀBèBE*EÁBÂB*E)EÁBéBE+EÂBÃB+E*EÂBêBE,EÃBÄB,E+EÃBëBE-EÄBÅB-E,EÄBìBE.EÅBÆB.E-EÅBíBE/EÆBÇB/E.EÆBîBE0EÇBÈB0E/EÇBïBE1EÈBÉB1E0EÈBðB	E2EÉBÊB2E1EÉBñB
E3EÊBËB3E2EÊBòBE4EËBÌB4E3EËBóB5E4EÌBôB
E6EÍBÎB6E7EÍBõBE8EÎBÏB8E6EÎBöBE9EÏBÐB9E8EÏB÷BE:EÐBÑB:E9EÐBøBE;EÑBÒB;E:EÑBùBE<EÒBÓB<E;EÒBúBE=EÓBÔB=E<EÓBûBE>EÔBÕB>E=EÔBüBE?EÕBÖB?E>EÕBýBE@EÖB×B@E?EÖBþBEAE×BØBAE@E×BÿBEBEØBÙBBEAEØBCECEÙBÚBCEBEÙBCEDEÚBÛBDECEÚBCEEEÛBÜBEEDEÛBCEFEÜBÝBFEEEÜBCEGEÝBÞBGEFEÝBCEHEÞBßBHEGEÞBC EIEßBàBIEHEßBC!EJEàBáBJEIEàBC"EKEáBâBKEJEáB	C#ELEâBãBLEKEâB
C$EMEãBäBMELEãBC%ENEäBåBNEMEäBC&EOEåBæBOENEåB
C'EPEæBçBPEOEæBC(EQEçBèBQEPEçBC)EREèBéBREQEèBC*ESEéBêBSEREéBC+ETEêBëBTESEêBC,EUEëBìBUETEëBC-EVEìBíBVEUEìBC.EWEíBîBWEVEíBC/EXEîBïBXEWEîBC0EYEïBðBYEXEïBC1EZEðBñBZEYEðBC2E[EñBòB[EZEñBC3E\EòBóB\E[EòBC4E]EóBôB]E\EóBC^E]EôBC6E_EõBöB_E`EõBC8EaEöB÷BaE_EöBC9EbE÷BøBbEaE÷BC:EcEøBùBcEbEøB C;EdEùBúBdEcEùB!C<EeEúBûBeEdEúB"C=EfEûBüBfEeEûB#C>EgEüBýBgEfEüB$C?EhEýBþBhEgEýB%C@EiEþBÿBiEhEþB&CAEjEÿBCjEiEÿB'CBEkECCkEjEC(CCElECClEkEC)CDEmECCmElEC*CEEnECCnEmEC+CFEoECCoEnEC,CGEpECCpEoEC-CHEqECCqEpEC.CIErECCrEqEC/CJEsEC	CsErEC0CKEtE	C
CtEsE	C1CLEuE
CCuEtE
C2CMEvECCvEuEC3CNEwEC
CwEvEC4COExE
CCxEwE
C5CPEyECCyExEC6CQEzECCzEyEC7CRE{ECC{EzEC8CSE|ECC|E{EC9CTE}ECC}E|EC:CUE~ECC~E}EC;CVEECCE~EC<CWEECCEEC=CXEECCEEC>CYEECCEEC?CZEECCEEC@C[EECCEECAC\EECCEECBC]EECCEECCCEECDC_EECCEECECaEECCEECFCbEEC CEECGCcEE C!CEE CHCdEE!C"CEE!CICeEE"C#CEE"CJCfEE#C$CEE#CKCgEE$C%CEE$CLChEE%C&CEE%CMCiEE&C'CEE&CNCjEE'C(CEE'COCkEE(C)CEE(CPClEE)C*CEE)CQCmEE*C+CEE*CRCnEE+C,CEE+CSCoEE,C-CEE,CTCpEE-C.CEE-CUCqEE.C/CEE.CVCrEE/C0CEE/CWCsEE0C1CEE0CXCtEE1C2CEE1CYCuEE2C3CEE2CZCvEE3C4CEE3C[CwE E4C5C EE4C\CxE¡E5C6C¡E E5C]CyE¢E6C7C¢E¡E6C^CzE£E7C8C£E¢E7C_C{E¤E8C9C¤E£E8C`C|E¥E9C:C¥E¤E9CaC}E¦E:C;C¦E¥E:CbC~E§E;C<C§E¦E;CcCE¨E<C=C¨E§E<CdCE©E=C>C©E¨E=CeCEªE>C?CªE©E>CfCE«E?C@C«EªE?CgCE¬E@CAC¬E«E@ChCE­EACBC­E¬EACiCE®EBCCC®E­EBCjCE¯ECCDC¯E®ECCkC°E¯EDClCE±EECFC±E²EECmCE³EFCGC³E±EFCnCE´EGCHC´E³EGCoCEµEHCICµE´EHCpCE¶EICJC¶EµEICqCE·EJCKC·E¶EJCrCE¸EKCLC¸E·EKCsCE¹ELCMC¹E¸ELCtCEºEMCNCºE¹EMCuCE»ENCOC»EºENCvCE¼EOCPC¼E»EOCwCE½EPCQC½E¼EPCxCE¾EQCRC¾E½EQCyCE¿ERCSC¿E¾ERCzCEÀESCTCÀE¿ESC{CEÁETCUCÁEÀETC|CEÂEUCVCÂEÁEUC}CEÃEVCWCÃEÂEVC~CEÄEWCXCÄEÃEWCCEÅEXCYCÅEÄEXCCEÆEYCZCÆEÅEYCCEÇEZC[CÇEÆEZCCEÈE[C\CÈEÇE[CC EÉE\C]CÉEÈE\CC¡EÊE]C^CÊEÉE]CC¢EËE^C_CËEÊE^CC£EÌE_C`CÌEËE_CC¤EÍE`CaCÍEÌE`CC¥EÎEaCbCÎEÍEaCC¦EÏEbCcCÏEÎEbCC§EÐEcCdCÐEÏEcCC¨EÑEdCeCÑEÐEdCC©EÒEeCfCÒEÑEeCCªEÓEfCgCÓEÒEfCC«EÔEgChCÔEÓEgCC¬EÕEhCiCÕEÔEhCC­EÖEiCjCÖEÕEiCC®E×EjCkC×EÖEjCC¯EØEkClCØE×EkCCÙEØElCC±EÚEmCnCÚEÛEmCC³EÜEnCoCÜEÚEnCC´EÝEoCpCÝEÜEoCCµEÞEpCqCÞEÝEpCC¶EßEqCrCßEÞEqCC·EàErCsCàEßErCC¸EáEsCtCáEàEsCC¹EâEtCuCâEáEtCCºEãEuCvCãEâEuCC»EäEvCwCäEãEvCC¼EåEwCxCåEäEwCC½EæExCyCæEåExC C¾EçEyCzCçEæEyC¡C¿EèEzC{CèEçEzC¢CÀEéE{C|CéEèE{C£CÁEêE|C}CêEéE|C¤CÂEëE}C~CëEêE}C¥CÃEìE~CCìEëE~C¦CÄEíECCíEìEC§CÅEîECCîEíEC¨CÆEïECCïEîEC©CÇEðECCðEïECªCÈEñECCñEðEC«CÉEòECCòEñEC¬CÊEóECCóEòEC­CËEôECCôEóEC®CÌEõECCõEôEC¯CÍEöECCöEõEC°CÎE÷ECC÷EöEC±CÏEøECCøE÷EC²CÐEùECCùEøEC³CÑEúECCúEùEC´CÒEûECCûEúECµCÓEüECCüEûEC¶CÔEýECCýEüEC·CÕEþECCþEýEC¸CÖEÿECCÿEþEC¹C×EFCCFÿECºCØEFCCFFC»CFFC¼CÚEFCCFFC½CÜEFCCFFC¾CÝEFCCFFC¿CÞEFCCFFCÀCßEFCCFFCÁCàE	FCC	FFCÂCáE
FCC
F	FCÃCâEFCCF
FCÄCãEFCCFFCÅCäE
FCC
FFCÆCåEFC CF
FCÇCæEF C¡CFF CÈCçEF¡C¢CFF¡CÉCèEF¢C£CFF¢CÊCéEF£C¤CFF£CËCêEF¤C¥CFF¤CÌCëEF¥C¦CFF¥CÍCìEF¦C§CFF¦CÎCíEF§C¨CFF§CÏCîEF¨C©CFF¨CÐCïEF©CªCFF©CÑCðEFªC«CFFªCÒCñEF«C¬CFF«CÓCòEF¬C­CFF¬CÔCóEF­C®CFF­CÕCôEF®C¯CFF®CÖCõEF¯C°CFF¯C×CöEF°C±CFF°CØC÷E F±C²C FF±CÙCøE!F²C³C!F F²CÚCùE"F³C´C"F!F³CÛCúE#F´CµC#F"F´CÜCûE$FµC¶C$F#FµCÝCüE%F¶C·C%F$F¶CÞCýE&F·C¸C&F%F·CßCþE'F¸C¹C'F&F¸CàCÿE(F¹CºC(F'F¹CáCF)FºC»C)F(FºCâCF*F»C¼C*F)F»CãC+F*F¼CäCF,F½C¾C,F-F½CåCF.F¾C¿C.F,F¾CæCF/F¿CÀC/F.F¿CçCF0FÀCÁC0F/FÀCèCF1FÁCÂC1F0FÁCéC	F2FÂCÃC2F1FÂCêC
F3FÃCÄC3F2FÃCëCF4FÄCÅC4F3FÄCìCF5FÅCÆC5F4FÅCíC
F6FÆCÇC6F5FÆCîCF7FÇCÈC7F6FÇCïCF8FÈCÉC8F7FÈCðCF9FÉCÊC9F8FÉCñCF:FÊCËC:F9FÊCòCF;FËCÌC;F:FËCóCF<FÌCÍC<F;FÌCôCF=FÍCÎC=F<FÍCõCF>FÎCÏC>F=FÎCöCF?FÏCÐC?F>FÏC÷CF@FÐCÑC@F?FÐCøCFAFÑCÒCAF@FÑCùCFBFÒCÓCBFAFÒCúCFCFÓCÔCCFBFÓCûCFDFÔCÕCDFCFÔCüCFEFÕCÖCEFDFÕCýCFFFÖC×CFFEFÖCþCFGF×CØCGFFF×CÿCFHFØCÙCHFGFØCD FIFÙCÚCIFHFÙCD!FJFÚCÛCJFIFÚCD"FKFÛCÜCKFJFÛCD#FLFÜCÝCLFKFÜCD$FMFÝCÞCMFLFÝCD%FNFÞCßCNFMFÞCD&FOFßCàCOFNFßCD'FPFàCáCPFOFàCD(FQFáCâCQFPFáC	D)FRFâCãCRFQFâC
D*FSFãCäCSFRFãCDTFSFäCD,FUFåCæCUFVFåC
D.FWFæCçCWFUFæCD/FXFçCèCXFWFçCD0FYFèCéCYFXFèCD1FZFéCêCZFYFéCD2F[FêCëC[FZFêCD3F\FëCìC\F[FëCD4F]FìCíC]F\FìCD5F^FíCîC^F]FíCD6F_FîCïC_F^FîCD7F`FïCðC`F_FïCD8FaFðCñCaF`FðCD9FbFñCòCbFaFñCD:FcFòCóCcFbFòCD;FdFóCôCdFcFóCD<FeFôCõCeFdFôCD=FfFõCöCfFeFõCD>FgFöC÷CgFfFöCD?FhF÷CøChFgF÷CD@FiFøCùCiFhFøC DAFjFùCúCjFiFùC!DBFkFúCûCkFjFúC"DCFlFûCüClFkFûC#DDFmFüCýCmFlFüC$DEFnFýCþCnFmFýC%DFFoFþCÿCoFnFþC&DGFpFÿCDpFoFÿC'DHFqFDDqFpFD(DIFrFDDrFqFD)DJFsFDDsFrFD*DKFtFDDtFsFD+DLFuFDDuFtFD,DMFvFDDvFuFD-DNFwFDDwFvFD.DOFxFDDxFwFD/DPFyFD	DyFxFD0DQFzF	D
DzFyF	D1DRF{F
DD{FzF
D2DSF|FDD|F{FD3D}F|FD4DUF~F
DD~FF
D5DWFFDDF~FD6DXFFDDFFD7DYFFDDFFD8DZFFDDFFD9D[FFDDFFD:D\FFDDFFD;D]FFDDFFD<D^FFDDFFD=D_FFDDFFD>D`FFDDFFD?DaFFDDFFD@DbFFDDFFDADcFFDDFFDBDdFFDDFFDCDeFFDDFFDDDfFFDDFFDEDgFFDDFFDFDhFFD DFFDGDiFF D!DFF DHDjFF!D"DFF!DIDkFF"D#DFF"DJDlFF#D$DFF#DKDmFF$D%DFF$DLDnFF%D&DFF%DMDoFF&D'DFF&DNDpFF'D(DFF'DODqFF(D)DFF(DPDrFF)D*DFF)DQDsFF*D+DFF*DRDtFF+D,DFF+DSDuFF,D-DFF,DTDvFF-D.DFF-DUDwF F.D/D FF.DVDxF¡F/D0D¡F F/DWDyF¢F0D1D¢F¡F0DXDzF£F1D2D£F¢F1DYD{F¤F2D3D¤F£F2DZD|F¥F3D4D¥F¤F3D[D¦F¥F4D\D~F§F5D6D§F¨F5D]DF©F6D7D©F§F6D^DFªF7D8DªF©F7D_DF«F8D9D«FªF8D`DF¬F9D:D¬F«F9DaDF­F:D;D­F¬F:DbDF®F;D<D®F­F;DcDF¯F<D=D¯F®F<DdDF°F=D>D°F¯F=DeDF±F>D?D±F°F>DfDF²F?D@D²F±F?DgDF³F@DAD³F²F@DhDF´FADBD´F³FADiDFµFBDCDµF´FBDjDF¶FCDDD¶FµFCDkDF·FDDED·F¶FDDlDF¸FEDFD¸F·FEDmDF¹FFDGD¹F¸FFDnDFºFGDHDºF¹FGDoDF»FHDID»FºFHDpDF¼FIDJD¼F»FIDqDF½FJDKD½F¼FJDrDF¾FKDLD¾F½FKDsDF¿FLDMD¿F¾FLDtDFÀFMDNDÀF¿FMDuDFÁFNDODÁFÀFNDvDFÂFODPDÂFÁFODwDFÃFPDQDÃFÂFPDxDFÄFQDRDÄFÃFQDyDFÅFRDSDÅFÄFRDzDFÆFSDTDÆFÅFSD{DFÇFTDUDÇFÆFTD|DFÈFUDVDÈFÇFUD}D FÉFVDWDÉFÈFVD~D¡FÊFWDXDÊFÉFWDD¢FËFXDYDËFÊFXDD£FÌFYDZDÌFËFYDD¤FÍFZD[DÍFÌFZDD¥FÎF[D\DÎFÍF[DDÏFÎF\DD§FÐF]D^DÐFÑF]DD©FÒF^D_DÒFÐF^DDªFÓF_D`DÓFÒF_DD«FÔF`DaDÔFÓF`DD¬FÕFaDbDÕFÔFaDD­FÖFbDcDÖFÕFbDD®F×FcDdD×FÖFcDD¯FØFdDeDØF×FdDD°FÙFeDfDÙFØFeDD±FÚFfDgDÚFÙFfDD²FÛFgDhDÛFÚFgDD³FÜFhDiDÜFÛFhDD´FÝFiDjDÝFÜFiDDµFÞFjDkDÞFÝFjDD¶FßFkDlDßFÞFkDD·FàFlDmDàFßFlDD¸FáFmDnDáFàFmDD¹FâFnDoDâFáFnDDºFãFoDpDãFâFoDD»FäFpDqDäFãFpDD¼FåFqDrDåFäFqDD½FæFrDsDæFåFrDD¾FçFsDtDçFæFsDD¿FèFtDuDèFçFtDDÀFéFuDvDéFèFuDDÁFêFvDwDêFéFvDDÂFëFwDxDëFêFwDDÃFìFxDyDìFëFxD DÄFíFyDzDíFìFyD¡DÅFîFzD{DîFíFzD¢DÆFïF{D|DïFîF{D£DÇFðF|D}DðFïF|D¤DÈFñF}D~DñFðF}D¥DÉFòF~DDòFñF~D¦DÊFóFDDóFòFD§DËFôFDDôFóFD¨DÌFõFDDõFôFD©DÍFöFDDöFõFDªDÎF÷FDD÷FöFD«DøF÷FD¬DÐFùFDDùFúFD­DÒFûFDDûFùFD®DÓFüFDDüFûFD¯DÔFýFDDýFüFD°DÕFþFDDþFýFD±DÖFÿFDDÿFþFD²D×FGDDGÿFD³DØFGDDGGD´DÙFGDDGGDµDÚFGDDGGD¶DÛFGDDGGD·DÜFGDDGGD¸DÝFGDDGGD¹DÞFGDDGGDºDßFGDDGGD»DàF	GDD	GGD¼DáF
GDD
G	GD½DâFGDDG
GD¾DãFGDDGGD¿DäF
GDD
GGDÀDåFGDDG
GDÁDæFGDDGGDÂDçFGDDGGDÃDèFGDDGGDÄDéFGDDGGDÅDêFGDDGGDÆDëFGD DGGDÇDìFG D¡DGG DÈDíFG¡D¢DGG¡DÉDîFG¢D£DGG¢DÊDïFG£D¤DGG£DËDðFG¤D¥DGG¤DÌDñFG¥D¦DGG¥DÍDòFG¦D§DGG¦DÎDóFG§D¨DGG§DÏDôFG¨D©DGG¨DÐDõFG©DªDGG©DÑDöFGªD«DGGªDÒD÷F G«D¬D GG«DÓD!G G¬DÔDùF"G­D®D"G#G­DÕDûF$G®D¯D$G"G®DÖDüF%G¯D°D%G$G¯D×DýF&G°D±D&G%G°DØDþF'G±D²D'G&G±DÙDÿF(G²D³D(G'G²DÚDG)G³D´D)G(G³DÛDG*G´DµD*G)G´DÜDG+GµD¶D+G*GµDÝDG,G¶D·D,G+G¶DÞDG-G·D¸D-G,G·DßDG.G¸D¹D.G-G¸DàDG/G¹DºD/G.G¹DáDG0GºD»D0G/GºDâDG1G»D¼D1G0G»DãD	G2G¼D½D2G1G¼DäD
G3G½D¾D3G2G½DåDG4G¾D¿D4G3G¾DæDG5G¿DÀD5G4G¿DçD
G6GÀDÁD6G5GÀDèDG7GÁDÂD7G6GÁDéDG8GÂDÃD8G7GÂDêDG9GÃDÄD9G8GÃDëDG:GÄDÅD:G9GÄDìDG;GÅDÆD;G:GÅDíDG<GÆDÇD<G;GÆDîDG=GÇDÈD=G<GÇDïDG>GÈDÉD>G=GÈDðDG?GÉDÊD?G>GÉDñDG@GÊDËD@G?GÊDòDGAGËDÌDAG@GËDóDGBGÌDÍDBGAGÌDôDGCGÍDÎDCGBGÍDõDGDGÎDÏDDGCGÎDöDGEGÏDÐDEGDGÏD÷DGFGÐDÑDFGEGÐDøDGGGÑDÒDGGFGÑDùDGHGÒDÓDHGGGÒDúD GIGÓDÔDIGHGÓDûDJGIGÔDüD"GKGÕDÖDKGLGÕDýD$GMGÖD×DMGKGÖDþD%GNG×DØDNGMG×DÿD&GOGØDÙDOGNGØDE'GPGÙDÚDPGOGÙDE(GQGÚDÛDQGPGÚDE)GRGÛDÜDRGQGÛDE*GSGÜDÝDSGRGÜDE+GTGÝDÞDTGSGÝDE,GUGÞDßDUGTGÞDE-GVGßDàDVGUGßDE.GWGàDáDWGVGàDE/GXGáDâDXGWGáD	E0GYGâDãDYGXGâD
E1GZGãDäDZGYGãDE2G[GäDåD[GZGäDE3G\GåDæD\G[GåD
E4G]GæDçD]G\GæDE5G^GçDèD^G]GçDE6G_GèDéD_G^GèDE7G`GéDêD`G_GéDE8GaGêDëDaG`GêDE9GbGëDìDbGaGëDE:GcGìDíDcGbGìDE;GdGíDîDdGcGíDE<GeGîDïDeGdGîDE=GfGïDðDfGeGïDE>GgGðDñDgGfGðDE?GhGñDòDhGgGñDE@GiGòDóDiGhGòDEAGjGóDôDjGiGóDEBGkGôDõDkGjGôDECGlGõDöDlGkGõDEDGmGöD÷DmGlGöDEEGnG÷DøDnGmG÷DEFGoGøDùDoGnGøD EGGpGùDúDpGoGùD!EHGqGúDûDqGpGúD"EIGrGûDüDrGqGûD#EsGrGüD$EKGtGýDþDtGuGýD%EMGvGþDÿDvGtGþD&ENGwGÿDEwGvGÿD'EOGxGEExGwGE(EPGyGEEyGxGE)EQGzGEEzGyGE*ERG{GEE{GzGE+ESG|GEE|G{GE,ETG}GEE}G|GE-EUG~GEE~G}GE.EVGGEEG~GE/EWGGE	EGGE0EXGG	E
EGG	E1EYGG
EEGG
E2EZGGEEGGE3E[GGE
EGGE4E\GG
EEGG
E5E]GGEEGGE6E^GGEEGGE7E_GGEEGGE8E`GGEEGGE9EaGGEEGGE:EbGGEEGGE;EcGGEEGGE<EdGGEEGGE=EeGGEEGGE>EfGGEEGGE?EgGGEEGGE@EhGGEEGGEAEiGGEEGGEBEjGGEEGGECEkGGEEGGEDElGGEEGGEEEmGGEEGGEFEnGGE EGGEGEoGG E!EGG EHEpGG!E"EGG!EIEqGG"E#EGG"EJErGG#E$EGG#EKEGG$ELEtGG%E&EGG%EMEvGG&E'EGG&ENEwG G'E(E GG'EOExG¡G(E)E¡G G(EPEyG¢G)E*E¢G¡G)EQEzG£G*E+E£G¢G*ERE{G¤G+E,E¤G£G+ESE|G¥G,E-E¥G¤G,ETE}G¦G-E.E¦G¥G-EUE~G§G.E/E§G¦G.EVEG¨G/E0E¨G§G/EWEG©G0E1E©G¨G0EXEGªG1E2EªG©G1EYEG«G2E3E«GªG2EZEG¬G3E4E¬G«G3E[EG­G4E5E­G¬G4E\EG®G5E6E®G­G5E]EG¯G6E7E¯G®G6E^EG°G7E8E°G¯G7E_EG±G8E9E±G°G8E`EG²G9E:E²G±G9EaEG³G:E;E³G²G:EbEG´G;E<E´G³G;EcEGµG<E=EµG´G<EdEG¶G=E>E¶GµG=EeEG·G>E?E·G¶G>EfEG¸G?E@E¸G·G?EgEG¹G@EAE¹G¸G@EhEGºGAEBEºG¹GAEiEG»GBECE»GºGBEjEG¼GCEDE¼G»GCEkEG½GDEEE½G¼GDElEG¾GEEFE¾G½GEEmEG¿GFEGE¿G¾GFEnEGÀGGEHEÀG¿GGEoEGÁGHEIEÁGÀGHEpEGÂGIEJEÂGÁGIEqEGÃGJEKEÃGÂGJErEGÄGKELEÄGÃGKEsEÅGÄGLEtEGÆGMENEÆGÇGMEuEGÈGNEOEÈGÆGNEvE GÉGOEPEÉGÈGOEwE¡GÊGPEQEÊGÉGPExE¢GËGQEREËGÊGQEyE£GÌGRESEÌGËGREzE¤GÍGSETEÍGÌGSE{E¥GÎGTEUEÎGÍGTE|E¦GÏGUEVEÏGÎGUE}E§GÐGVEWEÐGÏGVE~E¨GÑGWEXEÑGÐGWEE©GÒGXEYEÒGÑGXEEªGÓGYEZEÓGÒGYEE«GÔGZE[EÔGÓGZEE¬GÕG[E\EÕGÔG[EE­GÖG\E]EÖGÕG\EE®G×G]E^E×GÖG]EE¯GØG^E_EØG×G^EE°GÙG_E`EÙGØG_EE±GÚG`EaEÚGÙG`EE²GÛGaEbEÛGÚGaEE³GÜGbEcEÜGÛGbEE´GÝGcEdEÝGÜGcEEµGÞGdEeEÞGÝGdEE¶GßGeEfEßGÞGeEE·GàGfEgEàGßGfEE¸GáGgEhEáGàGgEE¹GâGhEiEâGáGhEEºGãGiEjEãGâGiEE»GäGjEkEäGãGjEE¼GåGkElEåGäGkEE½GæGlEmEæGåGlEE¾GçGmEnEçGæGmEE¿GèGnEoEèGçGnEEÀGéGoEpEéGèGoEEÁGêGpEqEêGéGpEEÂGëGqErEëGêGqEEÃGìGrEsEìGëGrEEÄGíGsEtEíGìGsEEîGíGtEEÆGïGuEvEïGðGuEEÈGñGvEwEñGïGvEEÉGòGwExEòGñGwEEÊGóGxEyEóGòGxE EËGôGyEzEôGóGyE¡EÌGõGzE{EõGôGzE¢EÍGöG{E|EöGõG{E£EÎG÷G|E}E÷GöG|E¤EÏGøG}E~EøG÷G}E¥EÐGùG~EEùGøG~E¦EÑGúGEEúGùGE§EÒGûGEEûGúGE¨EÓGüGEEüGûGE©EÔGýGEEýGüGEªEÕGþGEEþGýGE«EÖGÿGEEÿGþGE¬E×GHEEHÿGE­EØGHEEHHE®EÙGHEEHHE¯EÚGHEEHHE°EÛGHEEHHE±EÜGHEEHHE²EÝGHEEHHE³EÞGHEEHHE´EßGHEEHHEµEàG	HEE	HHE¶EáG
HEE
H	HE·EâGHEEH
HE¸EãGHEEHHE¹EäG
HEE
HHEºEåGHEEH
HE»EæGHEEHHE¼EçGHEEHHE½EèGHEEHHE¾EéGHEEHHE¿EêGHEEHHEÀEëGHEEHHEÁEìGHEEHHEÂEíGHEEHHEÃEHHEÄEïGHEEHHEÅEñGHEEHHEÆEòGHE EHHEÇEóGH E¡EHH EÈEôGH¡E¢EHH¡EÉEõGH¢E£EHH¢EÊEöGH£E¤EHH£EËE÷G H¤E¥E HH¤EÌEøG!H¥E¦E!H H¥EÍEùG"H¦E§E"H!H¦EÎEúG#H§E¨E#H"H§EÏEûG$H¨E©E$H#H¨EÐEüG%H©EªE%H$H©EÑEýG&HªE«E&H%HªEÒEþG'H«E¬E'H&H«EÓEÿG(H¬E­E(H'H¬EÔEH)H­E®E)H(H­EÕEH*H®E¯E*H)H®EÖEH+H¯E°E+H*H¯E×EH,H°E±E,H+H°EØEH-H±E²E-H,H±EÙEH.H²E³E.H-H²EÚEH/H³E´E/H.H³EÛEH0H´EµE0H/H´EÜEH1HµE¶E1H0HµEÝE	H2H¶E·E2H1H¶EÞE
H3H·E¸E3H2H·EßEH4H¸E¹E4H3H¸EàEH5H¹EºE5H4H¹EáE
H6HºE»E6H5HºEâEH7H»E¼E7H6H»EãEH8H¼E½E8H7H¼EäEH9H½E¾E9H8H½EåEH:H¾E¿E:H9H¾EæEH;H¿EÀE;H:H¿EçEH<HÀEÁE<H;HÀEèEH=HÁEÂE=H<HÁEéEH>HÂEÃE>H=HÂEêEH?HÃEÄE?H>HÃEëE@H?HÄEìEHAHÅEÆEAHBHÅEíEHCHÆEÇECHAHÆEîEHDHÇEÈEDHCHÇEïEHEHÈEÉEEHDHÈEðEHFHÉEÊEFHEHÉEñEHGHÊEËEGHFHÊEòEHHHËEÌEHHGHËEóE HIHÌEÍEIHHHÌEôE!HJHÍEÎEJHIHÍEõE"HKHÎEÏEKHJHÎEöE#HLHÏEÐELHKHÏE÷E$HMHÐEÑEMHLHÐEøE%HNHÑEÒENHMHÑEùE&HOHÒEÓEOHNHÒEúE'HPHÓEÔEPHOHÓEûE(HQHÔEÕEQHPHÔEüE)HRHÕEÖERHQHÕEýE*HSHÖE×ESHRHÖEþE+HTH×EØETHSH×EÿE,HUHØEÙEUHTHØEF-HVHÙEÚEVHUHÙEF.HWHÚEÛEWHVHÚEF/HXHÛEÜEXHWHÛEF0HYHÜEÝEYHXHÜEF1HZHÝEÞEZHYHÝEF2H[HÞEßE[HZHÞEF3H\HßEàE\H[HßEF4H]HàEáE]H\HàEF5H^HáEâE^H]HáE	F6H_HâEãE_H^HâE
F7H`HãEäE`H_HãEF8HaHäEåEaH`HäEF9HbHåEæEbHaHåE
F:HcHæEçEcHbHæEF;HdHçEèEdHcHçEF<HeHèEéEeHdHèEF=HfHéEêEfHeHéEF>HgHêEëEgHfHêEF?HhHëEìEhHgHëEFiHhHìEFAHjHíEîEjHkHíEFCHlHîEïElHjHîEFDHmHïEðEmHlHïEFEHnHðEñEnHmHðEFFHoHñEòEoHnHñEFGHpHòEóEpHoHòEFHHqHóEôEqHpHóEFIHrHôEõErHqHôEFJHsHõEöEsHrHõEFKHtHöE÷EtHsHöEFLHuH÷EøEuHtH÷EFMHvHøEùEvHuHøE FNHwHùEúEwHvHùE!FOHxHúEûExHwHúE"FPHyHûEüEyHxHûE#FQHzHüEýEzHyHüE$FRH{HýEþE{HzHýE%FSH|HþEÿE|H{HþE&FTH}HÿEF}H|HÿE'FUH~HFF~H}HF(FVHHFFH~HF)FWHHFFHHF*FXHHFFHHF+FYHHFFHHF,FZHHFFHHF-F[HHFFHHF.F\HHFFHHF/F]HHF	FHHF0F^HH	F
FHH	F1F_HH
FFHH
F2F`HHFFHHF3FaHHF
FHHF4FbHH
FFHH
F5FcHHFFHHF6FdHHFFHHF7FeHHFFHHF8FfHHFFHHF9FgHHFFHHF:FhHHFFHHF;FHHF<FjHHFFHHF=FlHHFFHHF>FmHHFFHHF?FnHHFFHHF@FoHHFFHHFAFpHHFFHHFBFqHHFFHHFCFrHHFFHHFDFsHHFFHHFEFtHHFFHHFFFuHHF FHHFGFvHH F!FHH FHFwH H!F"F HH!FIFxH¡H"F#F¡H H"FJFyH¢H#F$F¢H¡H#FKFzH£H$F%F£H¢H$FLF{H¤H%F&F¤H£H%FMF|H¥H&F'F¥H¤H&FNF}H¦H'F(F¦H¥H'FOF~H§H(F)F§H¦H(FPFH¨H)F*F¨H§H)FQFH©H*F+F©H¨H*FRFHªH+F,FªH©H+FSFH«H,F-F«HªH,FTFH¬H-F.F¬H«H-FUFH­H.F/F­H¬H.FVFH®H/F0F®H­H/FWFH¯H0F1F¯H®H0FXFH°H1F2F°H¯H1FYFH±H2F3F±H°H2FZFH²H3F4F²H±H3F[FH³H4F5F³H²H4F\FH´H5F6F´H³H5F]FHµH6F7FµH´H6F^FH¶H7F8F¶HµH7F_FH·H8F9F·H¶H8F`FH¸H9F:F¸H·H9FaFH¹H:F;F¹H¸H:FbFHºH;F<FºH¹H;FcF»HºH<FdFH¼H=F>F¼H½H=FeFH¾H>F?F¾H¼H>FfFH¿H?F@F¿H¾H?FgFHÀH@FAFÀH¿H@FhFHÁHAFBFÁHÀHAFiFHÂHBFCFÂHÁHBFjFHÃHCFDFÃHÂHCFkFHÄHDFEFÄHÃHDFlFHÅHEFFFÅHÄHEFmFHÆHFFGFÆHÅHFFnFHÇHGFHFÇHÆHGFoFHÈHHFIFÈHÇHHFpF HÉHIFJFÉHÈHIFqF¡HÊHJFKFÊHÉHJFrF¢HËHKFLFËHÊHKFsF£HÌHLFMFÌHËHLFtF¤HÍHMFNFÍHÌHMFuF¥HÎHNFOFÎHÍHNFvF¦HÏHOFPFÏHÎHOFwF§HÐHPFQFÐHÏHPFxF¨HÑHQFRFÑHÐHQFyF©HÒHRFSFÒHÑHRFzFªHÓHSFTFÓHÒHSF{F«HÔHTFUFÔHÓHTF|F¬HÕHUFVFÕHÔHUF}F­HÖHVFWFÖHÕHVF~F®H×HWFXF×HÖHWFF¯HØHXFYFØH×HXFF°HÙHYFZFÙHØHYFF±HÚHZF[FÚHÙHZFF²HÛH[F\FÛHÚH[FF³HÜH\F]FÜHÛH\FF´HÝH]F^FÝHÜH]FFµHÞH^F_FÞHÝH^FF¶HßH_F`FßHÞH_FF·HàH`FaFàHßH`FF¸HáHaFbFáHàHaFF¹HâHbFcFâHáHbFFºHãHcFdFãHâHcFFäHãHdFF¼HåHeFfFåHæHeFF¾HçHfFgFçHåHfFF¿HèHgFhFèHçHgFFÀHéHhFiFéHèHhFFÁHêHiFjFêHéHiFFÂHëHjFkFëHêHjFFÃHìHkFlFìHëHkFFÄHíHlFmFíHìHlFFÅHîHmFnFîHíHmFFÆHïHnFoFïHîHnFFÇHðHoFpFðHïHoFFÈHñHpFqFñHðHpFFÉHòHqFrFòHñHqFFÊHóHrFsFóHòHrFFËHôHsFtFôHóHsFFÌHõHtFuFõHôHtFFÍHöHuFvFöHõHuFFÎH÷HvFwF÷HöHvFFÏHøHwFxFøH÷HwFFÐHùHxFyFùHøHxF FÑHúHyFzFúHùHyF¡FÒHûHzF{FûHúHzF¢FÓHüH{F|FüHûH{F£FÔHýH|F}FýHüH|F¤FÕHþH}F~FþHýH}F¥FÖHÿH~FFÿHþH~F¦F×HIFFIÿHF§FØHIFFIIF¨FÙHIFFIIF©FÚHIFFIIFªFÛHIFFIIF«FÜHIFFIIF¬FÝHIFFIIF­FÞHIFFIIF®FßHIFFIIF¯FàH	IFF	IIF°FáH
IFF
I	IF±FâHIFFI
IF²FãHIFFIIF³F
IIF´FåHIFFIIFµFçHIFFIIF¶FèHIFFIIF·FéHIFFIIF¸FêHIFFIIF¹FëHIFFIIFºFìHIFFIIF»FíHIFFIIF¼FîHIFFIIF½FïHIFFIIF¾FðHIFFIIF¿FñHIFFIIFÀFòHIFFIIFÁFóHIFFIIFÂFôHIFFIIFÃFõHIFFIIFÄFöHIFFIIFÅF÷H IFF IIFÆFøH!IF F!I IFÇFùH"I F¡F"I!I FÈFúH#I¡F¢F#I"I¡FÉFûH$I¢F£F$I#I¢FÊFüH%I£F¤F%I$I£FËFýH&I¤F¥F&I%I¤FÌFþH'I¥F¦F'I&I¥FÍFÿH(I¦F§F(I'I¦FÎFI)I§F¨F)I(I§FÏFI*I¨F©F*I)I¨FÐFI+I©FªF+I*I©FÑFI,IªF«F,I+IªFÒFI-I«F¬F-I,I«FÓFI.I¬F­F.I-I¬FÔFI/I­F®F/I.I­FÕFI0I®F¯F0I/I®FÖFI1I¯F°F1I0I¯F×F	I2I°F±F2I1I°FØF
I3I±F²F3I2I±FÙFI4I²F³F4I3I²FÚFI5I³F´F5I4I³FÛF6I5I´FÜFI7IµF¶F7I8IµFÝFI9I¶F·F9I7I¶FÞFI:I·F¸F:I9I·FßFI;I¸F¹F;I:I¸FàFI<I¹FºF<I;I¹FáFI=IºF»F=I<IºFâFI>I»F¼F>I=I»FãFI?I¼F½F?I>I¼FäFI@I½F¾F@I?I½FåFIAI¾F¿FAI@I¾FæFIBI¿FÀFBIAI¿FçFICIÀFÁFCIBIÀFèFIDIÁFÂFDICIÁFéFIEIÂFÃFEIDIÂFêFIFIÃFÄFFIEIÃFëFIGIÄFÅFGIFIÄFìFIHIÅFÆFHIGIÅFíF IIIÆFÇFIIHIÆFîF!IJIÇFÈFJIIIÇFïF"IKIÈFÉFKIJIÈFðF#ILIÉFÊFLIKIÉFñF$IMIÊFËFMILIÊFòF%INIËFÌFNIMIËFóF&IOIÌFÍFOINIÌFôF'IPIÍFÎFPIOIÍFõF(IQIÎFÏFQIPIÎFöF)IRIÏFÐFRIQIÏF÷F*ISIÐFÑFSIRIÐFøF+ITIÑFÒFTISIÑFùF,IUIÒFÓFUITIÒFúF-IVIÓFÔFVIUIÓFûF.IWIÔFÕFWIVIÔFüF/IXIÕFÖFXIWIÕFýF0IYIÖF×FYIXIÖFþF1IZI×FØFZIYI×FÿF2I[IØFÙF[IZIØFG3I\IÙFÚF\I[IÙFG4I]IÚFÛF]I\IÚFG5I^IÛFÜF^I]IÛFG_I^IÜFG7I`IÝFÞF`IaIÝFG9IbIÞFßFbI`IÞFG:IcIßFàFcIbIßFG;IdIàFáFdIcIàFG<IeIáFâFeIdIáF	G=IfIâFãFfIeIâF
G>IgIãFäFgIfIãFG?IhIäFåFhIgIäFG@IiIåFæFiIhIåF
GAIjIæFçFjIiIæFGBIkIçFèFkIjIçFGCIlIèFéFlIkIèFGDImIéFêFmIlIéFGEInIêFëFnImIêFGFIoIëFìFoInIëFGGIpIìFíFpIoIìFGHIqIíFîFqIpIíFGIIrIîFïFrIqIîFGJIsIïFðFsIrIïFGKItIðFñFtIsIðFGLIuIñFòFuItIñFGMIvIòFóFvIuIòFGNIwIóFôFwIvIóFGOIxIôFõFxIwIôFGPIyIõFöFyIxIõFGQIzIöF÷FzIyIöFGRI{I÷FøF{IzI÷FGSI|IøFùF|I{IøF GTI}IùFúF}I|IùF!GUI~IúFûF~I}IúF"GVIIûFüFI~IûF#GWIIüFýFIIüF$GXIIýFþFIIýF%GYIIþFÿFIIþF&GZIIÿFGIIÿF'G[IIGGIIG(G\IIGGIIG)G]IIGGIIG*G^IIGGIIG+GIIG,G`IIGGIIG-GbIIGGIIG.GcIIGGIIG/GdIIG	GIIG0GeII	G
GII	G1GfII
GGII
G2GgIIGGIIG3GhIIG
GIIG4GiII
GGII
G5GjIIGGIIG6GkIIGGIIG7GlIIGGIIG8GmIIGGIIG9GnIIGGIIG:GoIIGGIIG;GpIIGGIIG<GqIIGGIIG=GrIIGGIIG>GsIIGGIIG?GtIIGGIIG@GuIIGGIIGAGvIIGGIIGBGwI IGG IIGCGxI¡IGG¡I IGDGyI¢IGG¢I¡IGEGzI£IGG£I¢IGFG{I¤IG G¤I£IGGG|I¥I G!G¥I¤I GHG}I¦I!G"G¦I¥I!GIG~I§I"G#G§I¦I"GJGI¨I#G$G¨I§I#GKGI©I$G%G©I¨I$GLGIªI%G&GªI©I%GMGI«I&G'G«IªI&GNGI¬I'G(G¬I«I'GOGI­I(G)G­I¬I(GPGI®I)G*G®I­I)GQGI¯I*G+G¯I®I*GRGI°I+G,G°I¯I+GSG±I°I,GTGI²I-G.G²I³I-GUGI´I.G/G´I²I.GVGIµI/G0GµI´I/GWGI¶I0G1G¶IµI0GXGI·I1G2G·I¶I1GYGI¸I2G3G¸I·I2GZGI¹I3G4G¹I¸I3G[GIºI4G5GºI¹I4G\GI»I5G6G»IºI5G]GI¼I6G7G¼I»I6G^GI½I7G8G½I¼I7G_GI¾I8G9G¾I½I8G`GI¿I9G:G¿I¾I9GaGIÀI:G;GÀI¿I:GbGIÁI;G<GÁIÀI;GcGIÂI<G=GÂIÁI<GdGIÃI=G>GÃIÂI=GeGIÄI>G?GÄIÃI>GfGIÅI?G@GÅIÄI?GgGIÆI@GAGÆIÅI@GhGIÇIAGBGÇIÆIAGiGIÈIBGCGÈIÇIBGjG IÉICGDGÉIÈICGkG¡IÊIDGEGÊIÉIDGlG¢IËIEGFGËIÊIEGmG£IÌIFGGGÌIËIFGnG¤IÍIGGHGÍIÌIGGoG¥IÎIHGIGÎIÍIHGpG¦IÏIIGJGÏIÎIIGqG§IÐIJGKGÐIÏIJGrG¨IÑIKGLGÑIÐIKGsG©IÒILGMGÒIÑILGtGªIÓIMGNGÓIÒIMGuG«IÔINGOGÔIÓINGvG¬IÕIOGPGÕIÔIOGwG­IÖIPGQGÖIÕIPGxG®I×IQGRG×IÖIQGyG¯IØIRGSGØI×IRGzG°IÙISGTGÙIØISG{GÚIÙITG|G²IÛIUGVGÛIÜIUG}G´IÝIVGWGÝIÛIVG~GµIÞIWGXGÞIÝIWGG¶IßIXGYGßIÞIXGG·IàIYGZGàIßIYGG¸IáIZG[GáIàIZGG¹IâI[G\GâIáI[GGºIãI\G]GãIâI\GG»IäI]G^GäIãI]GG¼IåI^G_GåIäI^GG½IæI_G`GæIåI_GG¾IçI`GaGçIæI`GG¿IèIaGbGèIçIaGGÀIéIbGcGéIèIbGGÁIêIcGdGêIéIcGGÂIëIdGeGëIêIdGGÃIìIeGfGìIëIeGGÄIíIfGgGíIìIfGGÅIîIgGhGîIíIgGGÆIïIhGiGïIîIhGGÇIðIiGjGðIïIiGGÈIñIjGkGñIðIjGGÉIòIkGlGòIñIkGGÊIóIlGmGóIòIlGGËIôImGnGôIóImGGÌIõInGoGõIôInGGÍIöIoGpGöIõIoGGÎI÷IpGqG÷IöIpGGÏIøIqGrGøI÷IqGGÐIùIrGsGùIøIrGGÑIúIsGtGúIùIsGGÒIûItGuGûIúItGGÓIüIuGvGüIûIuGGÔIýIvGwGýIüIvGGÕIþIwGxGþIýIwGGÖIÿIxGyGÿIþIxG G×IJyGzGJÿIyG¡GØIJzG{GJJzG¢GÙIJ{G|GJJ{G£GJJ|G¤GÛIJ}G~GJJ}G¥GÝIJ~GGJJ~G¦GÞIJGGJJG§GßIJGGJJG¨GàI	JGG	JJG©GáI
JGG
J	JGªGâIJGGJ
JG«GãIJGGJJG¬GäI
JGG
JJG­GåIJGGJ
JG®GæIJGGJJG¯GçIJGGJJG°GèIJGGJJG±GéIJGGJJG²GêIJGGJJG³GëIJGGJJG´GìIJGGJJGµGíIJGGJJG¶GîIJGGJJG·GïIJGGJJG¸GðIJGGJJG¹GñIJGGJJGºGòIJGGJJG»GóIJGGJJG¼GôIJGGJJG½GõIJGGJJG¾GöIJGGJJG¿G÷I JGG JJGÀGøI!JGG!J JGÁGùI"JGG"J!JGÂGúI#JGG#J"JGÃGûI$JGG$J#JGÄGüI%JGG%J$JGÅGýI&JGG&J%JGÆGþI'JG G'J&JGÇGÿI(J G¡G(J'J GÈGJ)J¡G¢G)J(J¡GÉGJ*J¢G£G*J)J¢GÊGJ+J£G¤G+J*J£GËG,J+J¤GÌGJ-J¥G¦G-J.J¥GÍGJ/J¦G§G/J-J¦GÎGJ0J§G¨G0J/J§GÏGJ1J¨G©G1J0J¨GÐG	J2J©GªG2J1J©GÑG
J3JªG«G3J2JªGÒGJ4J«G¬G4J3J«GÓGJ5J¬G­G5J4J¬GÔG
J6J­G®G6J5J­GÕGJ7J®G¯G7J6J®GÖGJ8J¯G°G8J7J¯G×GJ9J°G±G9J8J°GØGJ:J±G²G:J9J±GÙGJ;J²G³G;J:J²GÚGJ<J³G´G<J;J³GÛGJ=J´GµG=J<J´GÜGJ>JµG¶G>J=JµGÝGJ?J¶G·G?J>J¶GÞGJ@J·G¸G@J?J·GßGJAJ¸G¹GAJ@J¸GàGJBJ¹GºGBJAJ¹GáGJCJºG»GCJBJºGâGJDJ»G¼GDJCJ»GãGJEJ¼G½GEJDJ¼GäGJFJ½G¾GFJEJ½GåGJGJ¾G¿GGJFJ¾GæGJHJ¿GÀGHJGJ¿GçG JIJÀGÁGIJHJÀGèG!JJJÁGÂGJJIJÁGéG"JKJÂGÃGKJJJÂGêG#JLJÃGÄGLJKJÃGëG$JMJÄGÅGMJLJÄGìG%JNJÅGÆGNJMJÅGíG&JOJÆGÇGOJNJÆGîG'JPJÇGÈGPJOJÇGïG(JQJÈGÉGQJPJÈGðG)JRJÉGÊGRJQJÉGñG*JSJÊGËGSJRJÊGòG+JTJËGÌGTJSJËGóGUJTJÌGôG-JVJÍGÎGVJWJÍGõG/JXJÎGÏGXJVJÎGöG0JYJÏGÐGYJXJÏG÷G1JZJÐGÑGZJYJÐGøG2J[JÑGÒG[JZJÑGùG3J\JÒGÓG\J[JÒGúG4J]JÓGÔG]J\JÓGûG5J^JÔGÕG^J]JÔGüG6J_JÕGÖG_J^JÕGýG7J`JÖG×G`J_JÖGþG8JaJ×GØGaJ`J×GÿG9JbJØGÙGbJaJØGH:JcJÙGÚGcJbJÙGH;JdJÚGÛGdJcJÚGH<JeJÛGÜGeJdJÛGH=JfJÜGÝGfJeJÜGH>JgJÝGÞGgJfJÝGH?JhJÞGßGhJgJÞGH@JiJßGàGiJhJßGHAJjJàGáGjJiJàGHBJkJáGâGkJjJáG	HCJlJâGãGlJkJâG
HDJmJãGäGmJlJãGHEJnJäGåGnJmJäGHFJoJåGæGoJnJåG
HGJpJæGçGpJoJæGHHJqJçGèGqJpJçGHIJrJèGéGrJqJèGHJJsJéGêGsJrJéGHKJtJêGëGtJsJêGHLJuJëGìGuJtJëGHMJvJìGíGvJuJìGHNJwJíGîGwJvJíGHOJxJîGïGxJwJîGHPJyJïGðGyJxJïGHQJzJðGñGzJyJðGHRJ{JñGòG{JzJñGHSJ|JòGóG|J{JòGHTJ}JóGôG}J|JóGH~J}JôGHVJJõGöGJJõGHXJJöG÷GJJöGHYJJ÷GøGJJ÷GHZJJøGùGJJøG H[JJùGúGJJùG!H\JJúGûGJJúG"H]JJûGüGJJûG#H^JJüGýGJJüG$H_JJýGþGJJýG%H`JJþGÿGJJþG&HaJJÿGHJJÿG'HbJJHHJJH(HcJJHHJJH)HdJJHHJJH*HeJJHHJJH+HfJJHHJJH,HgJJHHJJH-HhJJHHJJH.HiJJHHJJH/HjJJH	HJJH0HkJJ	H
HJJ	H1HlJJ
HHJJ
H2HmJJHHJJH3HnJJH
HJJH4HoJJ
HHJJ
H5HpJJHHJJH6HqJJHHJJH7HrJJHHJJH8HsJJHHJJH9HtJJHHJJH:HuJJHHJJH;HvJJHHJJH<HwJ JHH JJH=HxJ¡JHH¡J JH>HyJ¢JHH¢J¡JH?HzJ£JHH£J¢JH@H{J¤JHH¤J£JHAH|J¥JHH¥J¤JHBH}J¦JHH¦J¥JHCH§J¦JHDHJ¨JHHJ©JHHJªJH HJ«J H!HJ¬J!H"HJ­J"H#HJ®J#H$HJ¯J$H%HJ°J%H&HJ±J&H'HJ²J'H(HJ³J(H)HJ´J)H*HJµJ*H+HJ¶J+H,HJ·J,H-HJ¸J-H.HJ¹J.H/HJºJ/H0HJ»J0H1HJ¼J1H2HJ½J2H3HJ¾J3H4HJ¿J4H5HJÀJ5H6HJÁJ6H7HJÂJ7H8HJÃJ8H9HJÄJ9H:HJÅJ:H;HJÆJ;H<HJÇJ<H=H JÈJ=H>H¡JÉJ>H?H¢JÊJ?H@H£JËJ@HAH¤JÌJAHBH¥JÍJBHCH¦JÎJCHDH¨JÏJEHFHÏJÐJEHmH©JÑJFHGHÑJÏJFHnHªJÒJGHHHÒJÑJGHoH«JÓJHHIHÓJÒJHHpH¬JÔJIHJHÔJÓJIHqH­JÕJJHKHÕJÔJJHrH®JÖJKHLHÖJÕJKHsH¯J×JLHMH×JÖJLHtH°JØJMHNHØJ×JMHuH±JÙJNHOHÙJØJNHvH²JÚJOHPHÚJÙJOHwH³JÛJPHQHÛJÚJPHxH´JÜJQHRHÜJÛJQHyHµJÝJRHSHÝJÜJRHzH¶JÞJSHTHÞJÝJSH{H·JßJTHUHßJÞJTH|H¸JàJUHVHàJßJUH}H¹JáJVHWHáJàJVH~HºJâJWHXHâJáJWHH»JãJXHYHãJâJXHH¼JäJYHZHäJãJYHH½JåJZH[HåJäJZHH¾JæJ[H\HæJåJ[HH¿JçJ\H]HçJæJ\HHÀJèJ]H^HèJçJ]HHÁJéJ^H_HéJèJ^HHÂJêJ_H`HêJéJ_HHÃJëJ`HaHëJêJ`HHÄJìJaHbHìJëJaHHÅJíJbHcHíJìJbHHÆJîJcHdHîJíJcHHÇJïJdHeHïJîJdHHÈJðJeHfHðJïJeHHÉJñJfHgHñJðJfHHÊJòJgHhHòJñJgHHËJóJhHiHóJòJhHHÌJôJiHjHôJóJiHHÍJõJjHkHõJôJjHHÎJöJkHlHöJõJkHH÷JöJlHHÏJøJmHnHøJùJmHHÑJúJnHoHúJøJnHHÒJûJoHpHûJúJoHHÓJüJpHqHüJûJpHHÔJýJqHrHýJüJqHHÕJþJrHsHþJýJrHHÖJÿJsHtHÿJþJsHH×JKtHuHKÿJtHHØJKuHvHKKuHHÙJKvHwHKKvHHÚJKwHxHKKwHHÛJKxHyHKKxH HÜJKyHzHKKyH¡HÝJKzH{HKKzH¢HÞJK{H|HKK{H£HßJK|H}HKK|H¤HàJ	K}H~H	KK}H¥HáJ
K~HH
K	K~H¦HâJKHHK
KH§HãJKHHKKH¨HäJ
KHH
KKH©HåJKHHK
KHªHæJKHHKKH«HçJKHHKKH¬HèJKHHKKH­HéJKHHKKH®HêJKHHKKH¯HëJKHHKKH°HìJKHHKKH±HíJKHHKKH²HîJKHHKKH³HïJKHHKKH´HðJKHHKKHµHñJKHHKKH¶HòJKHHKKH·HóJKHHKKH¸HôJKHHKKH¹HõJKHHKKHºHöJKHHKKH»H KKH¼HøJ!KHH!K"KH½HúJ#KHH#K!KH¾HûJ$KHH$K#KH¿HüJ%KHH%K$KHÀHýJ&KHH&K%KHÁHþJ'KHH'K&KHÂHÿJ(KHH(K'KHÃHK)KHH)K(KHÄHK*KHH*K)KHÅHK+KHH+K*KHÆHK,KH H,K+KHÇHK-K H¡H-K,K HÈHK.K¡H¢H.K-K¡HÉHK/K¢H£H/K.K¢HÊHK0K£H¤H0K/K£HËHK1K¤H¥H1K0K¤HÌH	K2K¥H¦H2K1K¥HÍH
K3K¦H§H3K2K¦HÎHK4K§H¨H4K3K§HÏHK5K¨H©H5K4K¨HÐH
K6K©HªH6K5K©HÑHK7KªH«H7K6KªHÒHK8K«H¬H8K7K«HÓHK9K¬H­H9K8K¬HÔHK:K­H®H:K9K­HÕHK;K®H¯H;K:K®HÖHK<K¯H°H<K;K¯H×HK=K°H±H=K<K°HØHK>K±H²H>K=K±HÙHK?K²H³H?K>K²HÚHK@K³H´H@K?K³HÛHKAK´HµHAK@K´HÜHKBKµH¶HBKAKµHÝHKCK¶H·HCKBK¶HÞHKDK·H¸HDKCK·HßHKEK¸H¹HEKDK¸HàHKFK¹HºHFKEK¹HáHKGKºH»HGKFKºHâHKHK»H¼HHKGK»HãHIKHK¼HäH!KJK½H¾HJKKK½HåH#KLK¾H¿HLKJK¾HæH$KMK¿HÀHMKLK¿HçH%KNKÀHÁHNKMKÀHèH&KOKÁHÂHOKNKÁHéH'KPKÂHÃHPKOKÂHêH(KQKÃHÄHQKPKÃHëH)KRKÄHÅHRKQKÄHìH*KSKÅHÆHSKRKÅHíH+KTKÆHÇHTKSKÆHîH,KUKÇHÈHUKTKÇHïH-KVKÈHÉHVKUKÈHðH.KWKÉHÊHWKVKÉHñH/KXKÊHËHXKWKÊHòH0KYKËHÌHYKXKËHóH1KZKÌHÍHZKYKÌHôH2K[KÍHÎH[KZKÍHõH3K\KÎHÏH\K[KÎHöH4K]KÏHÐH]K\KÏH÷H5K^KÐHÑH^K]KÐHøH6K_KÑHÒH_K^KÑHùH7K`KÒHÓH`K_KÒHúH8KaKÓHÔHaK`KÓHûH9KbKÔHÕHbKaKÔHüH:KcKÕHÖHcKbKÕHýH;KdKÖH×HdKcKÖHþH<KeK×HØHeKdK×HÿH=KfKØHÙHfKeKØHI>KgKÙHÚHgKfKÙHI?KhKÚHÛHhKgKÚHI@KiKÛHÜHiKhKÛHIAKjKÜHÝHjKiKÜHIBKkKÝHÞHkKjKÝHICKlKÞHßHlKkKÞHIDKmKßHàHmKlKßHIEKnKàHáHnKmKàHIFKoKáHâHoKnKáH	IGKpKâHãHpKoKâH
IHKqKãHäHqKpKãHIrKqKäHIJKsKåHæHsKtKåH
[truncated: 1,022,598 more chars]
