# Supplementary material for: Hetero-site nucleation for growing twisted bilayer graphene with a wide range of twist angles
Source: Nat Commun. 2021 Apr 22;12:2391. doi: 10.1038/s41467-021-22533-1 (PMC8062483; doi:10.1038/s41467-021-22533-1)
Supplement: Supplementary file 3 — Source Data [file 41467_2021_22533_MOESM3_ESM.zip › Source Data File/Source Data.xlsx]

## Sheet: Fig_1c
Raman data
Raman shift	mono	3	6	9	12	15	18	21	24	27	30
1000	24.7273	223.667	431.464	632.795	836.096	1024.86	1231.43	1436.06	1627.93	1834.83	2025.56
1001.46	20.9434	220.563	428.709	629.078	832.998	1023.64	1230.46	1434.28	1624.83	1831.48	2022.9
1002.93	18.9268	219.559	425.961	626.58	830.55	1021.93	1227.32	1430.97	1623.82	1830.82	2021.6
1004.39	18.4788	220.684	424.316	625.394	829.605	1021.13	1224.04	1428.32	1624.22	1830.83	2021.19
1005.85	17.4642	218.621	423.244	624.34	828.924	1021.69	1223.46	1430	1623.06	1827.41	2020.06
1007.32	15.1215	218.203	421.148	624.411	826.87	1017.41	1222.53	1428.41	1620.69	1823.11	2019.11
1008.78	13.1771	217.142	418.409	623.439	825.456	1015.38	1222.89	1424.17	1618.39	1824.35	2019.2
1010.24	13.5239	215.235	419.148	621.026	824.298	1015.38	1220.19	1422.81	1617.88	1821.77	2016.66
1011.7	13.4536	214.973	418.129	622.503	823.588	1014.23	1218.53	1422.89	1619.04	1822.76	2017.22
1013.17	12.6617	213.154	415.793	619.57	822.785	1013.31	1217.73	1421.15	1616.67	1820.22	2016.68
1014.63	12.3498	212.25	415.449	617.899	823.099	1012.7	1217.35	1420.45	1616.05	1819.1	2015.1
1016.09	11.8869	211.58	416.262	617.734	823.378	1012.02	1216.43	1419.64	1616.86	1819.86	2013.45
1017.56	11.0069	210.394	415.586	616.073	821.979	1011.56	1215.01	1417.68	1615.9	1819.59	2012.61
1019.02	10.9962	211.17	413.839	615.158	820.471	1012.14	1214.71	1417.43	1614.54	1818.51	2013.08
1020.48	9.41775	210.886	413.57	616.53	823.019	1012.82	1215.8	1414.83	1613.11	1815.85	2012.37
1021.95	12.2467	208.145	415.25	614.85	821.074	1010.97	1213.41	1415.63	1613.28	1817.09	2011.76
1023.41	9.35664	207.658	414.11	612.282	819.852	1010.07	1213.93	1414.97	1612.41	1815.19	2010.81
1024.87	8.87622	207.6	411.935	611.976	818.979	1010.59	1211.68	1411.76	1610.82	1814.29	2009.43
1026.34	8.53943	207.6	410.352	611.755	818.7	1010.04	1213.65	1412.36	1609.74	1814.73	2009.94
1027.8	8.5226	207.231	409.8	611.223	817.963	1008.34	1213.87	1412.69	1609.81	1814.19	2009.36
1029.26	8.79619	206.246	409.108	610.727	816.443	1007.48	1211.71	1411.54	1610.16	1812.48	2007.9
1030.72	8.46096	205.27	408.148	610.238	815.617	1007.95	1211.52	1411.31	1609.3	1811.18	2008.45
1032.19	7.90644	205.512	408.949	609.396	816.825	1007.16	1209.74	1409.69	1607.37	1810.25	2009.11
1033.65	7.20032	205.605	406.306	607.097	815.503	1007.59	1210.79	1409.6	1607.9	1811.39	2005.4
1035.11	7.28895	207.112	407.99	606.299	816.39	1005.91	1207.69	1408.71	1607.81	1807.84	2004.33
1036.58	5.74954	205.439	406.184	607.595	814.95	1004.61	1208.93	1407.44	1606.64	1806.62	2006.29
1038.04	6.88794	204.172	405.534	607.074	816.088	1004.1	1207.48	1407.63	1606.76	1806.53	2005.97
1039.5	6.87828	202.759	405.555	606.271	814.325	1004.05	1206.66	1406.59	1605.85	1806.49	2005.45
1040.97	5.85259	202.074	404.992	605.522	812.504	1004.75	1206.93	1405.07	1604.47	1805.14	2004.66
1042.43	5.17502	202.429	404.168	604.064	812.9	1004.57	1206.26	1404.85	1603.35	1803.31	2003.86
1043.89	4.63747	202.533	403.871	602.363	812.712	1002.65	1204.42	1405.22	1602.28	1803.05	2003.93
1045.35	4.32406	201.691	402.924	602.6	811.81	1003.46	1204.2	1403.79	1602.5	1803.53	2002.73
1046.82	3.61403	199.739	402.214	602.6	810.035	1002.13	1205.18	1403.7	1601.52	1802.91	2001.13
1048.28	2.3817	199.874	402.548	601.73	810.783	1002.01	1204.33	1401.7	1601.33	1802.55	2002.06
1049.74	3.79007	201.49	402.6	602.13	810.824	1001.77	1203.06	1403.14	1602.44	1802.27	2000.69
1051.21	3.84856	201.097	402.407	601.913	809.639	1001.31	1203.02	1402.6	1602.41	1802.26	2001.75
1052.67	2.90701	200.067	402.033	601.753	809.16	1000.89	1203.68	1401.52	1601.19	1802.41	2000.95
1054.13	2.93131	199.6	401.547	600.748	810.563	1001.37	1203.01	1402.03	1600.72	1802.16	2000.47
1055.6	3.36791	199.693	401.354	599.485	810.819	1001.71	1202.06	1402.99	1601.42	1801.95	2001.65
1057.06	2.63664	199.723	401.503	600.255	808.092	1000.48	1203.36	1402.42	1601.7	1802.36	2001.32
1058.52	3.6	199.06	400.614	601.76	810.388	1000.78	1203.45	1402.83	1601.67	1801.8	2001.49
1059.99	3.6	199.682	399.726	602.382	809.234	1000.61	1201.85	1402.12	1601.31	1801.8	2002.37
1061.45	3.68627	199.096	401.684	601.106	807.647	1001.12	1202.49	1402.88	1600.61	1801.71	2001.62
1062.91	2.64736	199.977	401.173	601.802	809.355	1000.6	1203.2	1402.25	1600.8	1801.17	2000.9
1064.37	1.97977	200.236	400.836	600.947	810.128	1000.72	1203.08	1401.87	1600.45	1801.19	2001.53
1065.84	2.27656	200.412	401.277	600.777	810.147	1001.48	1202.9	1401.59	1600.89	1801.46	2001.47
1067.3	3.24483	200.642	401.197	600.488	809.974	1001.41	1203.19	1401.99	1601.63	1802.1	2000.92
1068.76	3.53727	200.176	400.593	599.407	810.294	1000.63	1204	1402.52	1601.49	1802.15	2000.95
1070.23	2.46048	199.04	400.464	599.477	811.005	1000.88	1204.66	1401.92	1600.94	1800.84	2001.2
1071.69	2.30876	199.384	399.153	600.521	809.68	1001.56	1203.66	1402.02	1601.54	1801.3	2000.96
1073.15	2.39778	201.253	399.687	599.72	812.529	1001.21	1203.21	1402.2	1601.99	1800.32	2002.56
1074.62	2.31318	200.345	402.912	601.436	811.819	1001.2	1203.89	1402.55	1601.48	1801.26	2001.04
1076.08	2.52734	200.276	401.278	600.791	810.866	1001.43	1204.45	1401.84	1600.87	1801.25	2000.42
1077.54	2.92408	200.17	400.276	601.213	810.6	1002.47	1203.3	1401.79	1600.57	1802.37	2000.11
1079.01	3.80065	199.561	400.477	600.684	810.923	1001.87	1202.11	1403.25	1600.99	1802.95	2000.38
1080.47	3.79812	199.401	401.144	600.287	809.996	1001.37	1202.99	1403.63	1601.06	1802.34	2000.91
1081.93	2.71109	199.8	401.279	600.543	809.588	1002.1	1204.19	1401.99	1600.73	1801.44	2000.81
1083.39	2.35439	199.694	400.685	600.106	812.015	1002.11	1203.4	1400.89	1601.04	1801.38	2000.49
1084.86	3.21804	199.413	401.082	600.469	811.895	1001.43	1204.44	1401.62	1601.22	1802.31	2002.24
1086.32	2.50485	200.393	401.795	600.202	813.588	1001.7	1203.9	1401.8	1601.4	1801.51	2001.7
1087.78	2.67712	199.337	399.94	601.263	811.917	1001.43	1203.55	1400.91	1601.13	1801.68	2000.81
1089.25	2.93323	199.045	399.7	600.156	812.633	1001.48	1203.19	1401.58	1600.56	1801.39	2001.63
1090.71	3.13389	200.339	399.901	600.469	813.636	1001.03	1203.77	1401.93	1600.67	1801.43	2001.03
1092.17	3.42435	200.832	401.066	599.622	813.663	1000.86	1203.65	1401.72	1601.14	1801.16	2000.43
1093.64	3.01156	200.202	401.176	599.107	814.215	1001.17	1202.89	1401.68	1600.13	1801.49	2000.8
1095.1	2.47254	199.635	399.955	599.911	814.751	1001.43	1202.75	1402.31	1599.19	1801.65	2001.57
1096.56	3.06138	199.866	399.704	600.452	813.829	1001.28	1203.61	1402.86	1600.56	1800.81	2001.64
1098.02	4.05635	200.439	400.935	600.248	813.613	1001.21	1204.13	1402.02	1601.28	1801.27	2000.73
1099.49	5.03752	200.672	400.505	599.902	813.656	1001.32	1203.01	1401.52	1600.5	1799.78	2000.33
1100.95	2.62644	199.601	400.683	599.992	811.959	1002.12	1203.55	1402.14	1600.59	1802.72	2001.67
1102.41	3.28921	199.419	400.943	601.132	815.195	1001.55	1203.68	1401.88	1601.81	1801.95	2001.4
1103.88	2.3777	199.681	400.649	601.33	813.896	1001.68	1205.24	1402.71	1602.17	1800.65	2001.02
1105.34	2.79232	199.681	400.084	600.408	812.703	1002.1	1204.65	1402.15	1601.01	1800.02	2001.49
1106.8	3.4	199.747	399.605	599.653	812.988	1002.35	1204	1401.7	1600.98	1800.88	2002
1108.27	3.43822	199.862	399.82	599.691	813.194	1002.25	1204.39	1401.98	1601.76	1802.66	2001.68
1109.73	2.89263	199.8	400.721	600.083	813.087	1001.94	1204.81	1401.96	1601.64	1803.13	2001.08
1111.19	1.69121	199.953	401.096	600.47	813.471	1001.7	1204.76	1401.5	1601.65	1801.27	2001.2
1112.66	3.58714	200.616	400.229	601.313	810.535	1001.25	1203.21	1401.12	1602.3	1802.03	2000.74
1114.12	3.40828	199.454	402.017	601.492	812.413	1001.87	1204.73	1402.82	1600.87	1801.05	2001.28
1115.58	4.08247	199.912	401.929	601.756	812.159	1001.81	1204.54	1402.05	1601.74	1801.09	2002.41
1117.04	3.97594	199.627	399.883	600.904	810.681	1000.98	1204.8	1401.75	1601.3	1801.85	2001.26
1118.51	3.00213	200.526	399.97	601.498	810.905	1000.7	1204.96	1402.41	1601.16	1801.91	2001.44
1119.97	2.17824	200.403	401.044	600.981	811.354	1000.75	1204.41	1403.07	1600.77	1802.12	2001.16
1121.43	2.6333	199.8	401.169	600.488	812.004	1001.71	1203.9	1402.39	1600.79	1802.01	2000.08
1122.9	3.66531	199.767	400.241	600.641	812.8	1002.57	1204.32	1401.69	1601.07	1801.63	1999.69
1124.36	3.28963	199.722	399.678	599.789	812.445	1001.68	1205.11	1402.34	1600.67	1802.01	2000.61
1125.82	1.59395	199.835	400.441	599.517	811.47	1000.98	1204.79	1401.11	1600.94	1802.26	2001.55
1127.29	2.32224	200.088	401.496	600.416	813.476	1001.61	1204.7	1401.21	1601.19	1801.22	2000.42
1128.75	3.84506	199.282	401.227	601.491	811.864	1002.05	1204.52	1402.2	1600.29	1802.84	2001.58
1130.21	3.43662	200.488	400.556	600.554	810.09	1001.94	1203.78	1402.14	1601.41	1801.39	2002.02
1131.68	3.44019	200.73	400.61	600.861	811.102	1001.41	1205	1401.05	1602.47	1802.4	2001.05
1133.14	3.85834	199.506	401.238	600.742	811.282	1001.38	1204.94	1400.42	1601.78	1801.69	2001.2
1134.6	3.95191	199.342	400.86	601.191	811	1001.7	1204.15	1401.44	1601.4	1801.49	2001.9
1136.06	3.72197	200.039	399.905	601.12	811.234	1002.06	1204.11	1403.15	1601.47	1801.85	2001.69
1137.53	3.80081	199.957	400.03	600.13	811.342	1002.16	1204.74	1403.34	1601.19	1801.33	2001.22
1138.99	4.26326	199.6	401.118	600.571	810.369	1001.78	1205.14	1401.9	1601.86	1801.27	2001.87
1140.45	4.10807	199.648	401.2	600.121	808.965	1001.7	1205.37	1402.83	1603.65	1800.78	2001.29
1141.92	4.19778	200.187	401.2	601.467	809.682	1001.7	1206.18	1403.19	1600.87	1801.68	2001.2
1143.38	4.2	199.762	401.55	600.275	810.575	1001.44	1204.54	1401.45	1602.38	1801.79	2001.9
1144.84	2.57756	198.85	401.136	601.568	810.545	1002.48	1205.85	1401.2	1602.14	1801.88	2002.46
1146.31	2.4351	199.739	400.129	600.928	811.371	1002.46	1204.96	1401.74	1601.73	1801.77	2001.59
1147.77	2.88397	199.846	399.757	600.798	810.664	1002.47	1205.15	1401.89	1600.86	1801.76	2001.1
1149.23	3.05342	199.686	400.219	601.007	810.033	1002.09	1205.71	1402.31	1600.81	1801.43	2001.15
1150.69	3.21834	199.973	400.591	600.427	809.9	1001.57	1205.49	1403.12	1601.29	1800.96	2001.56
1152.16	3.41655	200.205	400.505	600.124	809.514	1001.78	1205.17	1403.19	1601.05	1801.08	2001.89
1153.62	2.9	200.356	400.976	601.472	810.208	1001.95	1204.82	1402.04	1601	1801.54	2001.14
1155.08	3.00018	199.582	401.835	600.865	809.33	1001.78	1204.87	1400.8	1601.45	1801.23	2001.81
1156.55	4.52966	199.312	400.846	601.854	811.309	1003.04	1204.42	1402.33	1600.64	1801.68	2000.37
1158.01	4.94298	199.729	400.2	600.099	810.114	1003.36	1202.86	1401.97	1600.6	1800.93	2001.76
1159.47	4.54617	200.103	401.31	600.178	810.505	1001.74	1203.89	1400.92	1601.28	1800.95	2001.17
1160.94	3.67898	200.331	401.045	600.497	811.093	1001.33	1205.81	1401.19	1601.04	1801	2000.44
1162.4	2.41248	199.069	400.478	600.156	810.523	1001.51	1206.54	1403.05	1600.36	1801.06	2000.81
1163.86	2.29031	198.908	400.436	599.936	809.128	1001.83	1205.91	1403.48	1600.5	1801.42	2001.48
1165.33	2.89391	200.248	400.6	600.241	808.66	1001.46	1205.31	1402.11	1601.31	1801.41	2001.42
1166.79	2.49737	200.295	400.701	600.399	809.525	1000.55	1205.5	1401.63	1601.37	1800.88	2000.87
1168.25	2.09908	199.146	401	600.069	809.784	1001.51	1205.21	1402.12	1600.51	1801.49	2001.12
1169.71	3.22658	199.485	400.957	599.9	810.72	1002.63	1203.68	1401.13	1601.09	1802	2002.79
1171.18	3.67717	200.927	400.237	599.9	809.368	1001.36	1205.03	1401.58	1601	1802	2000.99
1172.64	2.50345	200.231	400.029	599.644	809.898	1001.64	1205.7	1401.17	1599.72	1801.57	2000.9
1174.1	3.05508	198.892	400.755	600.808	809.924	1002.53	1204.52	1400.87	1601.09	1800.29	2000.98
1175.57	2.77547	199.68	400.934	600.151	809.703	1001.29	1205.8	1401.78	1601.47	1800.42	2001.66
1177.03	2.66693	199.799	400.065	599.656	809.489	1000.22	1207.15	1401.35	1601.57	1800.81	2000.61
1178.49	2.4799	199.309	400.406	600.066	809.674	1000.59	1206.04	1401.1	1601.56	1800.44	2000.46
1179.96	2.35109	199.057	401.098	600.464	810.251	1001.08	1204.59	1401.99	1601.11	1800.58	2001.6
1181.42	2.82606	198.8	400.07	600.322	810.387	1001.04	1205.75	1402.45	1600.63	1801.46	2001.44
1182.88	3.06198	198.962	399.943	599.987	809.63	1001.85	1207.5	1402.02	1600.64	1800.65	2000.92
1184.35	3.83657	199.806	401.137	599.419	810.395	1001.16	1207.02	1400.72	1600.32	1801.4	2000.54
1185.81	2.93498	199.897	400.235	599.69	811.748	1002.07	1207.29	1402.43	1600.59	1801.4	2001.18
1187.27	3.07336	199.727	400.807	600.047	809.806	1002.19	1205.83	1402.33	1601.9	1801.57	2001.46
1188.73	3.25392	199.623	400.284	600.947	809.731	1002.05	1205.75	1401.92	1601.33	1801.52	2002.12
1190.2	2.89682	199.802	400.302	600.394	809.464	1001.46	1205.53	1401.8	1602.51	1801.37	2001.7
1191.66	3.44649	199.957	399.711	599.713	810.104	1001.14	1205.74	1401	1602.22	1801.36	2001.06
1193.12	3.28512	199.762	399.772	599.929	811.129	1001.81	1206.33	1401.4	1601.4	1801.16	2001.04
1194.59	2.61386	199.348	400.324	600.59	811.145	1002.52	1206.97	1402.01	1600.96	1800.14	2001.38
1196.05	2.65853	199.326	400.285	600.928	809.778	1002.43	1206.64	1401.37	1600.68	1799.52	2001.5
1197.51	2.56008	200.011	400.333	600.833	808.237	1002.56	1205.26	1401.67	1601.27	1801.16	2001.44
1198.98	3.68225	200.438	399.733	600.118	808.462	1002.79	1207.73	1401.22	1600.56	1801.36	2001.17
1200.44	3.50164	199.806	401.088	600.298	809.094	1002.7	1208	1402.39	1599.11	1801	2000.9
1201.9	2.87268	199.71	401.458	599.493	809.996	1002.43	1206.48	1401.77	1601.97	1800.73	2001.35
1203.37	3.43975	198.9	400.78	600.36	808.661	1002.48	1205.26	1401.62	1601.18	1800.7	2002.04
1204.83	3.31869	199.544	400.108	600.319	809.003	1002.08	1204.86	1402.09	1601.11	1800.63	2001.43
1206.29	1.80383	199.475	400.386	600.139	809.725	1002.32	1206.32	1402.42	1600.84	1800.36	2000.55
1207.75	1.61612	200.121	401.467	600.049	810.563	1002.45	1207.35	1402.09	1601.16	1800.92	2001.38
1209.22	2.7577	200.085	401.493	599.792	809.519	1001.68	1206.65	1401.99	1601.45	1801.23	2002.04
1210.68	3.56013	198.896	400.564	599.916	807.62	1001.54	1205.89	1402.27	1600.65	1800.51	2001.21
1212.14	3.76509	199.28	400.722	600.575	808.637	1002.74	1206.7	1401.98	1599.95	1800.1	2001
1213.61	3.35208	199.809	400.722	600.047	809.852	1001.75	1207.22	1401.98	1600.71	1800.32	2001.83
1215.07	3.65478	199.242	400.217	601.651	810.252	1003.38	1206.04	1402.55	1600.16	1801.77	2002.71
1216.53	2.47855	200.327	400.67	600.385	811.609	1002.93	1207.13	1403.72	1601.79	1801.05	2003.08
1218	2.48455	199.639	399.939	600.469	809.671	1001.89	1206.19	1403.04	1601.05	1800.66	2000.9
1219.46	2.95046	200.251	400.25	600.2	809.225	1003.13	1206.98	1402.3	1601.8	1800.9	2001.78
1220.92	2.9688	200.172	399.81	600.625	808.806	1003.21	1206.45	1402.17	1600.85	1801.52	2001.54
1222.38	2.9	200	400.231	600.507	809.443	1002.94	1206.62	1401.69	1600.48	1801.41	2000.58
1223.85	2.85319	199.86	401.268	599.779	809.304	1002.53	1207.15	1401.53	1601.21	1800.73	2001.13
1225.31	2.68775	199.064	401.8	600.31	808.587	1002.44	1206.75	1402.62	1601.69	1800.97	2001.81
1226.77	2.33156	198.449	401.154	601.832	808.703	1003.06	1206.65	1404.11	1601.22	1802.32	2001.31
1228.24	2.2361	199.544	399.855	601.083	808.405	1002.98	1208.19	1403.84	1600.67	1802.38	2002.01
1229.7	3.56981	199.216	401.307	599.942	809.374	1001.98	1207.77	1401.41	1601.44	1800.21	2001.49
1231.16	2.30037	198.4	400.4	602.3	810.1	1001.8	1208.4	1401.5	1601.8	1801.3	2000.4
1232.63	3.38807	199.307	400.853	601.212	808.74	1002.16	1207.58	1402.77	1601.07	1801.93	2001.58
1234.09	3.17429	198.667	400.9	601.019	808.763	1001.22	1208.56	1402.57	1601.16	1802.08	2001.62
1235.55	2.59514	199.798	401.116	601.144	810.242	1002.23	1208.44	1403.29	1601.56	1801.74	2001.24
1237.02	1.96031	199.232	400.635	601.2	811.303	1002.76	1208.17	1402.72	1602.14	1801.22	2002.36
1238.48	2.12864	199.457	400.514	600.771	809.296	1003.07	1208.53	1402.74	1601.7	1801.96	2003.05
1239.94	2.94351	199.978	400.833	601.065	808.586	1003.08	1209.52	1402.62	1600.66	1801.91	2001.8
1241.4	3.21901	200.121	400.895	601.268	810.692	1002.76	1208.93	1402.01	1600.63	1801.01	2001.04
1242.87	3.14113	200.744	399.973	600.411	810.951	1002.75	1206.97	1402.51	1601.83	1801.71	2002.14
1244.33	4.19917	200.3	398.603	601.066	808.765	1002.78	1208.77	1403.2	1602.42	1802.47	2001.42
1245.79	3.11634	200.277	401.994	600.022	807.412	1002.25	1209.58	1402.26	1602.07	1801.79	2001.58
1247.26	2.11755	200.005	400.722	601.474	811.135	1002.89	1209.4	1402.99	1602.89	1801.7	2002.48
1248.72	2.18932	198.928	401.772	600.071	810.128	1003.88	1208.24	1402.64	1601.92	1801.97	2002.23
1250.18	3.16184	198.96	400.618	601.503	810.16	1002.48	1208.98	1402.6	1602.2	1803.2	2002.2
1251.65	2.97405	200.065	400.513	600.196	810.484	1003.66	1209.27	1402.88	1601.66	1801.94	2001.14
1253.11	3.54308	199.757	401.033	600.367	808.618	1004.11	1210.54	1402.88	1602.2	1801.61	2001.13
1254.57	2.73183	199.511	400.56	600.53	808.51	1003.74	1209.66	1403.54	1602.91	1802.12	2001.98
1256.04	2.82574	200.313	400.907	600.944	809.806	1002.93	1209.95	1403.76	1602.84	1802.49	2002.28
1257.5	4.15682	200.509	401.679	601.518	810.478	1002.27	1211.82	1403.13	1602.81	1802.11	2001.41
1258.96	3.82841	199.503	400.751	600.62	810.718	1002.58	1210.77	1403.05	1603.12	1801.35	2000.94
1260.42	4.21672	199.867	401	600.368	810.134	1003.1	1209.82	1403.1	1602.3	1801.72	2002.87
1261.89	4.24567	200.285	401.492	601.669	811.207	1003.16	1209.95	1402.62	1602.3	1801.14	2003.08
1263.35	3.60891	201.286	401.401	601.305	810.115	1003.89	1210.59	1402.9	1602.3	1799.23	2001.72
1264.81	2.43256	201.031	400.771	600.671	809.292	1003.18	1209.61	1402.99	1600.95	1802.52	2002.78
1266.28	3.43128	200.677	399.892	600.6	810.493	1003.99	1209.74	1401.79	1602.25	1802.74	2002.01
1267.74	2.90912	200.816	400.491	600.672	810.225	1003.34	1212.46	1401.86	1601.74	1801.98	2002.88
1269.2	3.04068	200.585	400.548	600.133	810.755	1003.57	1212.93	1403.01	1601.84	1801.89	2001.6
1270.67	3.51623	200.778	400.616	600.989	812.551	1003.95	1211.46	1403.92	1602.37	1801.19	2001.19
1272.13	3.42903	199.971	401.071	601.458	812.074	1004.32	1209.73	1402.75	1602.55	1801.04	2002.11
1273.59	3.53524	199.18	401.835	601.126	809.121	1004.66	1210.29	1401.58	1602.25	1801.81	2002.56
1275.05	3.77826	200.2	402.188	601.837	807.977	1004.52	1212.46	1402.19	1601.64	1801.67	2002.53
1276.52	2.7914	200.181	401.119	602.014	809.668	1004.37	1211.24	1401.6	1601.37	1801.06	2002.43
1277.98	4.36332	200.08	401.22	601.2	810.371	1004.61	1211.22	1403.79	1602.03	1802.09	2001.78
1279.44	3.102	199.895	401.404	601.205	810.101	1003.8	1213.29	1403.68	1601.4	1801.1	2002.5
1280.91	3.28429	199.439	401.769	601.661	810.192	1003.8	1212.1	1401.86	1601.77	1800.73	2002.5
1282.37	3.63359	199.4	400.549	601.2	808.699	1004.8	1212.33	1402.62	1602.38	1802.53	2002.08
1283.83	3.77468	199.549	400.823	600.951	808.624	1004.25	1212.77	1403.32	1601.9	1801.56	2002.67
1285.3	2.35021	199.995	401.132	601.164	811.138	1004.86	1213.43	1403.17	1600.91	1802.35	2002.83
1286.76	2.00018	200.486	401.772	601.357	810.914	1003.87	1212.67	1403.51	1601.36	1802.71	2002.29
1288.22	2.97889	200.603	401.667	601.206	809.509	1003.58	1211.75	1402.98	1601.71	1802.6	2002.68
1289.69	3.22252	200.062	401.299	600.443	809.876	1004.24	1212.32	1402.56	1601.6	1802.34	2003.14
1291.15	3.09048	199.928	401.538	599.911	810.62	1004.19	1213.49	1403.28	1601.65	1802.02	2002.44
1292.61	4.4	200.943	401.4	600.6	810.157	1005.05	1213.03	1403.2	1601.44	1802.32	2002.12
1294.07	4.15121	200.386	401.441	600.6	810.783	1006.45	1211.35	1403.86	1602.43	1801.8	2002.17
1295.54	2.61024	200.331	401.664	600.661	811.187	1005.48	1215.37	1403.54	1601.43	1802.39	2001.95
1297	2.79308	200.879	401.024	601.758	809.176	1005.11	1214.82	1402.44	1601.98	1802.21	2001.13
1298.46	3.06391	200.284	400.56	601.008	810.947	1004.75	1215.94	1402.93	1602.79	1802.38	2001.63
1299.93	4.60723	200.359	401.214	601.059	810.962	1005.33	1215.07	1402.52	1602.34	1803.03	2002.18
1301.39	3.30158	199.834	400.338	601.737	809.131	1005.57	1217.7	1402.47	1602.34	1802.99	2002.16
1302.85	3.84496	200.658	400.834	601.689	811.014	1005.72	1217.03	1402.38	1601.65	1802.28	2001.17
1304.32	4.17058	201.032	400.434	601.285	810.99	1006.39	1215.52	1402.57	1601.52	1801.69	2000.98
1305.78	3.2584	200.304	400.322	601.055	810.367	1006.63	1215.56	1403.34	1601.98	1801.41	2001.71
1307.24	2.85661	199.957	401.493	601.33	810.384	1005.93	1216.11	1403.45	1601.83	1801.74	2001.8
1308.71	3.3282	200.231	401.633	602.041	808.997	1005.41	1216.13	1402.92	1601.54	1802.39	2001.44
1310.17	3.43946	199.78	400.661	602.361	809.737	1005.25	1215.72	1403.84	1602.18	1802.24	2002.26
1311.63	3.61121	199.868	400.5	602.009	810.622	1003.75	1215.81	1403.32	1601.33	1802.62	2002.11
1313.09	3.70559	201.208	400.536	600.5	810.025	1006.48	1215.89	1404.28	1601.56	1801.27	2002.23
1314.56	3.88878	201.483	401.727	600.5	810.85	1005.84	1215.43	1403.54	1600.28	1803.47	2003.33
1316.02	4.84612	200.554	401.112	601.016	810.04	1006.23	1217.98	1404.1	1602.61	1802.57	2002.8
1317.48	4.06935	200.633	401.698	601.876	811.451	1006.22	1219.18	1402.57	1603.39	1802.79	2002
1318.95	3.31579	201.323	401.347	602.308	811.485	1006.41	1219.4	1402.79	1602.39	1802.21	2001.59
1320.41	2.67415	201.052	401.222	601.609	810.57	1006.07	1219.7	1403.71	1602.45	1802.33	2001.5
1321.87	2.55754	200.175	402.14	600.837	810.835	1006.75	1220.01	1403.84	1602.22	1801.65	2001.87
1323.34	3.3631	199.877	402.458	601.219	810.837	1007.03	1220.67	1403.64	1601.66	1801.07	2002.2
1324.8	3.98475	199.992	401.577	601.462	810.323	1006.66	1220.5	1404.09	1602.03	1801.72	2001.98
1326.26	3.84772	200.048	401.468	600.885	810.597	1008.57	1219.07	1404.72	1602.94	1802.33	2002.01
1327.72	4.36517	200.719	402.565	602.073	810.108	1011.15	1219.69	1404.33	1603.2	1802.52	2003.45
1329.19	3.78898	200.756	402.044	602.58	811.334	1007.92	1220.65	1403.66	1602.9	1803.01	2004.75
1330.65	3.70557	200.422	402.383	600.747	810.85	1007.33	1221.92	1404.16	1603.72	1803.08	2003.48
1332.11	3.88915	201.157	401.833	599.003	812.502	1008.25	1222.56	1405.99	1604.46	1802.34	2002.93
1333.58	4.41822	200.164	402.232	601.577	810.786	1008.65	1222.95	1406.88	1603.03	1803.77	2003.59
1335.04	4.1876	200.391	401.285	601.766	811.047	1008.54	1224.17	1405.59	1603.74	1804.86	2003.78
1336.5	3.96019	200.78	402.608	602.259	812.109	1010.18	1224.15	1406.53	1603.51	1804.12	2004.78
1337.97	4.147	200.468	404.164	602.747	812.5	1010.47	1224.37	1406.36	1604.78	1804.38	2005.39
1339.43	4.19277	199.878	403.789	602.739	812.875	1009.45	1224.22	1406.7	1605.75	1805.23	2005.39
1340.89	4.00901	200.1	402.363	603.237	813.427	1009.8	1226.81	1406.99	1605.89	1806.01	2004.75
1342.36	4.68513	200.663	401.899	603.065	813.737	1010.74	1229.48	1407.17	1606.34	1806.24	2005.18
1343.82	5.73636	200.366	402.605	601.764	813.156	1009.86	1228.51	1409.56	1607.16	1806.59	2007.35
1345.28	5.12121	200.182	403.142	602.612	811.897	1009.31	1229.5	1412.32	1608.03	1808.63	2007.95
1346.74	5.14745	201.508	403.366	603.413	813.066	1011.27	1229.11	1411.37	1609.08	1809.36	2007.21
1348.21	4.78004	200.92	403.735	603.435	813.52	1011.75	1226.78	1411.86	1610.45	1811.18	2008.67
1349.67	4.41215	201.288	402.539	602.24	813.888	1012.67	1232.03	1413.06	1613.21	1812.75	2009.96
1351.13	5.55632	200.322	403.123	602.912	812.566	1015.1	1232.11	1412.48	1609.12	1813.42	2010.8
1352.6	3.91905	200.686	403.524	603.648	812.886	1012.16	1230.89	1411.83	1610.95	1812.37	2010.33
1354.06	4.52159	201.019	403.6	603.654	813.438	1012.57	1229.36	1411.7	1609.82	1811.52	2010.78
1355.52	4.965	201.295	403.665	603.86	813.73	1012.61	1230.4	1411.31	1608.87	1812.99	2010.61
1356.99	5.17114	201.001	402.787	603.372	813.857	1013.14	1230.91	1411.16	1608.3	1811.85	2010.11
1358.45	4.07229	200.847	402.542	602.802	813.9	1012.77	1228.39	1410.56	1607.41	1808.97	2010
1359.91	4.03567	201.288	403.206	602.906	813.612	1011.96	1226.29	1410.27	1606.64	1808.22	2008.95
1361.38	5.76672	201.101	403.034	603.3	813.566	1012.73	1226.47	1410.73	1605.9	1808.7	2007.03
1362.84	5.29378	200.052	402.303	603.297	814.452	1013.37	1226.08	1409.38	1605.13	1807.8	2006.78
1364.3	4.1	200.675	402.935	602.682	814.742	1011.56	1225.74	1405.8	1605.52	1807.57	2007.71
1365.76	4.2545	201.307	402.994	602.658	813.913	1009.08	1223.26	1406.06	1604.27	1807.65	2008.01
1367.23	5.65124	199.518	401.989	603.218	813.087	1009.78	1224.78	1408.47	1604.89	1805.29	2006.16
1368.69	3.16244	200.44	401.436	604.14	812.442	1008.67	1223.58	1407.18	1604.24	1804.74	2004.23
1370.15	2.7415	201.276	402.348	602.304	812.659	1009.81	1222.64	1406.32	1604.72	1803.75	2004.96
1371.62	3.79718	201.478	401.951	602.47	812.935	1008.51	1224.46	1406.75	1603.23	1804.15	2004.08
1373.08	5.01763	199.877	401.518	602.459	812.365	1009.86	1222.74	1406.83	1603.29	1804.51	2005.71
1374.54	5.4	200.582	401.651	602.149	813.294	1009.28	1221.49	1406.23	1603.63	1803.78	2005.31
1376.01	4.29858	201.014	402.461	601.945	813.119	1007.62	1218.71	1406.45	1604.42	1803.19	2004.93
1377.47	2.78466	200.747	402.905	602.279	812.968	1008.04	1217.78	1406.43	1603.96	1803.29	2004.77
1378.93	2.69419	200.245	402.364	602.304	813.442	1007.87	1219.58	1405.54	1603.24	1804.49	2004.81
1380.39	3.91908	199.911	401.86	601.891	813.264	1006.02	1220.17	1405.48	1604.41	1805.49	2005.38
1381.86	4.6	200.952	402.466	602.252	813.4	1006.82	1220.14	1406.55	1605.81	1804.64	2005.43
1383.32	4.6	200.965	403.399	602.15	813.35	1006.87	1220.88	1406.92	1606.34	1805.42	2006.93
1384.78	4.57335	201.827	403.731	602.436	812.993	1005.6	1220.71	1408	1603.95	1805.61	2006.15
1386.25	4.30248	202.107	402.017	602.784	811.911	1009.67	1219.78	1407.98	1603.4	1806.67	2006.69
1387.71	4.48723	202.662	403.311	601.583	812.743	1007.45	1218.3	1406.69	1603.77	1804.55	2005.95
1389.17	4.75831	200.633	402.281	601.5	814.608	1007.3	1218.89	1406.26	1604.75	1805.78	2006.16
1390.64	4.56443	200.064	402.571	602.05	811.759	1005.97	1217.9	1405.26	1605.76	1804.74	2005.18
1392.1	4.57094	200.709	402.7	601.774	809.339	1005.53	1218.52	1404.93	1605.29	1803.62	2003.69
1393.56	5.17036	200.556	402.383	601.347	811.869	1005.37	1215.79	1405.15	1604.18	1804	2004.02
1395.03	4.4393	200.635	402.367	601.312	814.035	1005.58	1215.62	1405.91	1603.53	1804.68	2004.28
1396.49	3.84146	200.61	402.452	601.69	813.238	1005.85	1216.51	1405.48	1602.87	1803.31	2003.33
1397.95	4.83388	200.382	402.359	602	812.345	1005.86	1215.04	1404.74	1602.67	1801.76	2003.64
1399.41	5.40096	200.666	402.067	602.1	812.733	1006.23	1214.07	1405.03	1603.57	1802.27	2005.17
1400.88	4.27093	200.561	401.626	602.507	812.387	1007.15	1214.97	1404.93	1603.6	1803.32	2004.38
1402.34	3.84473	199.539	401.737	602.897	811.403	1007.1	1214.26	1404.69	1601.75	1804.47	2002.94
1403.8	3.6	200.611	401.911	601.912	812.464	1006.09	1214.32	1403.42	1602.51	1802.92	2003.01
1405.27	3.59294	200.626	401.951	601.182	813.832	1005.24	1216.06	1404.4	1603.39	1802.29	2002.33
1406.73	3.4078	198.682	400.655	600.72	814.665	1006.35	1214.95	1404.5	1603.11	1802.01	2003.07
1408.19	3.31131	199.576	401.487	601.143	812.66	1002.94	1213.39	1403.88	1602.04	1801.73	2002.66
1409.66	3.54389	200.513	402.657	602.338	811.424	1004.7	1211.49	1402.91	1602.47	1801.62	2003.58
1411.12	3.89602	200.478	402.308	601.194	811.052	1004.31	1212.51	1402.7	1603.49	1801.67	2004.1
1412.58	3.86665	200.467	400.833	601.767	813.6	1004.67	1214.33	1403.1	1602.47	1802.17	2003.33
1414.05	3.8	200.322	400.734	601.766	814.663	1003.99	1213.28	1403.89	1602.04	1802.34	2002.66
1415.51	4.52787	200.408	401.308	601.192	814.24	1003.98	1212.26	1403.99	1602.2	1801.78	2002.14
1416.97	4.21717	200.109	402.125	601.045	814.045	1005.23	1213.43	1403.48	1602.47	1801.66	2002.47
1418.43	3.67351	199.762	402.226	601.025	813.801	1004.99	1214.18	1403.87	1602.01	1802.21	2002.7
1419.9	4.40731	200.079	400.979	601.021	813.3	1003.84	1213.18	1404.58	1600.91	1802.55	2001.76
1421.36	3.20181	200.006	400.884	601.002	813.529	1005.08	1212.44	1403.62	1601.56	1803.08	2002.27
1422.82	2.29409	200.527	401.547	600.22	814.457	1004.84	1211.07	1404	1602.05	1803.39	2003.31
1424.29	2.85074	199.676	401.707	601.29	815.199	1004.14	1211.82	1405.38	1601.82	1801.78	2002.22
1425.75	3.4067	200.495	400.705	600.135	814.104	1005.6	1209.89	1403.01	1602	1802.7	2001.31
1427.21	3.87066	200.123	401.077	602.547	814.382	1005.32	1209.05	1403.66	1601.81	1802.98	2002.15
1428.68	3.81306	199.231	401.969	602.439	815.791	1003.74	1211.61	1403.96	1602.84	1802.91	2002.63
1430.14	3.72024	200.536	401.542	602.56	814.325	1005.73	1212.96	1404.24	1601.8	1801.78	2003.82
1431.6	2.82772	200.827	401.255	602.237	815.136	1005.65	1211.53	1404.59	1602.59	1802.01	2003.3
1433.07	3.15576	199.292	400.807	600.92	815.534	1005.47	1212.41	1405.09	1603.52	1803.05	2002.41
1434.53	3.67534	199.552	401.769	601.177	815.558	1005.73	1211.45	1405.12	1602.92	1803.21	2002.28
1435.99	3.64582	200.454	401.932	601.389	815.6	1005.59	1210.87	1404.69	1601.79	1802.59	2002.25
1437.45	3.89916	200.955	401.699	601.31	815.999	1005.39	1211.54	1403.56	1602.59	1801.67	2002.45
1438.92	4.36273	200.766	402.088	602.035	816.239	1005.31	1211.34	1403.51	1603.57	1802.01	2003.09
1440.38	3.87665	200.123	401.356	602.237	815.346	1005.12	1210.93	1405.23	1603.1	1803.28	2003.22
1441.84	3.03961	201.053	400.449	601.586	814.556	1005.1	1210.77	1405.58	1604.27	1802.53	2002.89
1443.31	3.51624	200.77	401.551	602.103	815.254	1004.07	1210.06	1406.11	1603.4	1803.12	2003.01
1444.77	3.7384	200.063	401.401	601.692	814.518	1004.1	1210.69	1404.15	1603.01	1802.21	2002.18
1446.23	5.06511	199.728	402.374	602.581	814.705	1006.08	1213.52	1404.58	1604.05	1802.3	2003.9
1447.7	3.66987	200.844	401.351	601.837	814.891	1005.15	1214.26	1403.93	1602.19	1802.3	2004
1449.16	3.51163	200.547	402.714	601.623	817.021	1004.22	1212.18	1404.52	1603.69	1804.16	2002.59
1450.62	3.41849	200.663	402.329	602.252	817.3	1005	1210.92	1405.01	1603.82	1803.67	2003.22
1452.08	3.32541	200.7	400.857	601.654	816.778	1004.6	1211.97	1403.83	1601.41	1803.35	2003.25
1453.55	3.16451	200.903	401.213	601.739	818.294	1004.06	1209.62	1404.62	1602.63	1802.55	2002.45
1455.01	4.19569	200.696	402.209	601.23	816.665	1004.93	1209.58	1404.71	1603.66	1803.42	2002.53
1456.47	4.73808	200.068	402.114	600.908	817.367	1005.11	1210.99	1404.18	1603.92	1803.71	2003.12
1457.94	4.17565	199.936	401.087	601.424	817.414	1004.98	1213.53	1404.09	1602.69	1803.82	2003.59
1459.4	4.10351	200.805	401.046	601.739	815.784	1005.18	1213.62	1405.01	1602.31	1803.84	2003.92
1460.86	4.26391	201.163	401.799	601.299	816.567	1005.4	1210.77	1405.63	1603.7	1803.3	2004.03
1462.33	3.4	200.073	401.346	601.329	816.727	1005.99	1211.39	1404.5	1602.82	1803.71	2003.61
1463.79	3.38003	200.1	401.38	602.34	816.9	1004.96	1211.1	1404.5	1602.68	1803.12	2002.76
1465.25	3.39232	200.434	402.087	601.542	817.313	1003.25	1211.1	1404.61	1603.03	1802.8	2002.55
1466.72	3.94143	199.993	401.954	600.507	817.341	1003.64	1211.06	1405.25	1603.08	1802.8	2002.08
1468.18	3.10235	199.9	401.302	600.6	816.502	1004.2	1210.5	1404.5	1601.4	1802.8	2000.4
1469.64	3.84476	200.738	401.114	600.786	817.896	1004.85	1209.85	1403.76	1601.59	1802.99	2003.01
1471.1	3.29541	200.368	399.891	600.368	818.086	1003.17	1211.44	1403.35	1602.55	1802.48	2003.03
1472.57	3.2	200.22	401.933	600.38	818.738	1004.49	1210.11	1404.74	1602.38	1802.96	2002.76
1474.03	3.78448	199.323	401.404	601.788	817.585	1003.22	1210.21	1404.15	1601.42	1802.37	2002.55
1475.49	3.26907	199.93	400.535	602.366	818.628	1003.07	1210	1402.67	1601.7	1802.17	2002.5
1476.96	2.78037	200.161	401.556	601.084	819.819	1004.5	1210.28	1403.36	1602.3	1802.08	2003.1
1478.42	3.07253	199.415	401.336	601.211	819.834	1004.77	1209.11	1403.72	1601.49	1802.05	2002.06
1479.88	3.63314	199.32	400.866	601.867	821.558	1004.44	1209.62	1403.3	1601.25	1802.43	2001.27
1481.35	3.49952	200.521	401.32	601.28	822.919	1004.2	1210.66	1403.34	1601.88	1802.52	2002.24
1482.81	3.06754	201.734	401.435	600.532	820.963	1003.94	1209.07	1404.04	1601.2	1802.17	2002.67
1484.27	3.37305	201.326	401.846	600.566	820.077	1004.41	1209.35	1404.46	1600.66	1802.06	2002.09
1485.74	3.3	199.541	401.843	601.977	821.345	1003.65	1210.22	1402.42	1601.94	1801.52	2001.7
1487.2	3.14708	199.797	402.247	601.528	822.606	1002.96	1209.76	1403.4	1602.35	1802.17	2001.54
1488.66	2.27454	200.363	401.337	601.633	824.798	1004.6	1209.13	1404.04	1603.74	1803.01	2002.89
1490.12	3.18608	199.901	401.796	600.814	828.499	1004.59	1211.99	1404.49	1601.7	1800.7	2001.5
1491.59	1.78224	199.995	401.422	602.218	828.405	1003.28	1210.87	1403.46	1602.17	1800.89	2001.59
1493.05	4.07943	200.176	401.841	600.449	835.362	1003.29	1210.27	1403.49	1602.64	1802.22	2002.22
1494.51	5.13495	200.118	402.635	600.772	841.445	1003.22	1209.14	1404.07	1601.48	1802.4	2003.12
1495.98	4.69777	200.552	401.596	601.578	848.171	1004.03	1209.58	1404.8	1601.8	1802.85	2002.17
1497.44	3.53603	200.631	401.475	601.662	859.295	1003.75	1208.63	1402.93	1600.9	1802.1	2002.83
1498.9	3.53743	201.162	402.037	601.912	868.062	1004.31	1209.22	1401.44	1601.09	1802.07	2002.74
1500.37	3.8	200.545	401.345	601.145	871.98	1004.58	1209.62	1403.46	1601.72	1801.68	2002.57
1501.83	3.35154	200.049	400.7	600.699	868.964	1004.85	1209.7	1404.7	1601.85	1801.85	2002.55
1503.29	3.55236	200.43	400.8	601.087	860.651	1004.56	1210.09	1403.84	1601.67	1802.07	2003.18
1504.75	4.36282	200.749	401.432	601.349	850.91	1003.67	1210.31	1403.09	1601.76	1801.65	2003.98
1506.22	3.92971	200.63	402.531	601.847	842.179	1003.89	1210.62	1402.86	1602.32	1801.9	2003.63
1507.68	3.14925	199.948	402.403	602.474	838.987	1004	1210.16	1403.75	1602.99	1801.9	2003.4
1509.14	3.20806	200.4	401.874	602.479	840.946	1003.94	1208.19	1403.5	1604	1801.88	2002.54
1510.61	3.00551	200.352	402.188	601.464	837.612	1005.05	1209.56	1404.38	1602.91	1801.7	2002.81
1512.07	4.49409	199.976	402.035	601.224	837.411	1005.33	1210.17	1404.15	1601.56	1801.04	2003.49
1513.53	4.40026	199.601	401.003	601.599	832.813	1004.2	1212.89	1403.4	1602.6	1801.6	2001.8
1515	2.9979	200.535	401.654	601.974	835.698	1003.92	1210.84	1402.56	1602.23	1803.47	2003.67
1516.46	3.68599	200.6	402.137	602	835.201	1005.47	1210.26	1403.81	1602.64	1802.46	2003.01
1517.92	3.63757	200.844	402.038	602.731	834.856	1006.02	1211.01	1403.84	1602.21	1802.54	2003.55
1519.39	3.97509	201.275	402	601.25	835.85	1004.9	1211.35	1402.22	1602.25	1802.22	2002.35
1520.85	4.85787	201.056	401.931	600.7	837.302	1005.26	1208.44	1402.66	1602.92	1803.06	2003.42
1522.31	4.32046	200.712	402.214	601.642	840.69	1004.97	1210.43	1403.67	1603.07	1803.37	2003.97
1523.77	4.25414	200.77	403.081	602.314	840.073	1003.92	1211.38	1404.68	1602.94	1802.96	2003.5
1525.24	5.35997	200.697	403.195	603.059	840.833	1004.67	1211.97	1404.9	1602.9	1802.6	2003.15
1526.7	5.74335	200.723	402.889	603.433	840.358	1005.86	1212.68	1404.02	1603.93	1802.99	2003.68
1528.16	5.22285	200.653	402.923	603.254	839.94	1005.76	1212.09	1404.65	1604.47	1803.68	2004.63
1529.63	4.83937	200.491	403.191	603.565	845.133	1005.44	1212.92	1406.64	1603.63	1803.44	2004.9
1531.09	4.37971	201.327	404.08	603.195	845.519	1005.03	1213.18	1405.61	1604.09	1802.83	2004.51
1532.55	4.68209	201.482	404.362	601.862	846.667	1005.44	1210.96	1403.82	1603.56	1803.3	2004.14
1534.02	4.98542	201.552	404.148	602.421	847.773	1005.67	1211.33	1404.42	1603.8	1803.55	2004.74
1535.48	4.89135	200.186	401.552	604.214	848.252	1006.11	1211.84	1405.09	1603.82	1802.63	2004.76
1536.94	4.81907	201.127	402.152	603.254	848.882	1006.23	1209.17	1405.01	1603.98	1802	2002.26
1538.41	5.47701	202.067	403.938	601.656	851.701	1007.17	1211.71	1405.19	1603.32	1805.38	2004.23
1539.87	3.50169	201.373	403.364	602.508	853.98	1006.66	1212.53	1404.38	1604.66	1802.5	2002.67
1541.33	3.46993	199.686	403.13	602.685	858.958	1005.75	1213.7	1406.42	1604.8	1804.15	2003.09
1542.79	5.63615	201.141	403.179	603.966	860.354	1005.36	1212.48	1405.85	1604.88	1803.39	2003.12
1544.26	5.46716	201.673	404.959	602.541	862.992	1006.99	1211	1405.89	1603.36	1802.37	2004.05
1545.72	4.66092	202.172	404.185	602.574	864.776	1006.99	1213.43	1405.26	1602.73	1804.05	2004
1547.18	4.70771	201.908	404.054	604.192	866.8	1007.07	1214.8	1404.9	1604.18	1804.63	2004.35
1548.65	5.95935	201.433	403.173	603.829	872.316	1007.58	1216.7	1405.51	1604.6	1804.23	2004.37
1550.11	5.65033	201.35	402.5	603.25	874.75	1006.85	1217.1	1406	1603.6	1803.4	2003.9
1551.57	4.2346	201.577	403.11	604.087	877.846	1006.17	1215.12	1406.8	1604.02	1803.58	2003.35
1553.04	4.24646	201.992	404.462	603.892	886.857	1007.62	1215.27	1408.07	1605.42	1804.08	2003.71
1554.5	5.1277	202.562	405.64	603.354	892.798	1008.81	1216.48	1408.47	1605.24	1803.69	2005.29
1555.96	5.69187	203.154	405.008	604.603	894.865	1007.74	1215.07	1408.81	1604.88	1804.47	2005.6
1557.42	5.35749	203.428	405.279	604.31	901.579	1008.06	1215.78	1409.45	1605.6	1803.6	2005.25
1558.89	5.01301	203.682	405.06	606.309	909.872	1007.99	1216.09	1408.14	1604.59	1804.75	2006.68
1560.35	4.06943	202.55	404.449	606.91	923.014	1008.75	1218.32	1410.06	1605	1805.1	2005.46
1561.81	4.70855	202.94	405.868	607.004	941.123	1010.99	1219.41	1410.58	1604.16	1805.97	2005.07
1563.28	4.89731	201.619	407.378	607.099	957.073	1010.7	1219.6	1410.21	1605.38	1805.21	2004.41
1564.74	5.45824	203.833	407.121	608.589	966.697	1011.82	1220.25	1411.5	1604.56	1806.41	2006.63
1566.2	4.01342	204.787	408.149	608	986.463	1012.16	1221.96	1412.21	1605.9	1806.41	2008.02
1567.67	4.20933	203.836	409.528	607.9	1024.98	1014	1223.35	1413.86	1607.98	1805.75	2008.36
1569.13	5.52092	204.821	408.732	608.205	1060.14	1014.48	1224.97	1416.49	1608.17	1807.74	2009.01
1570.59	6.81993	206.828	409.603	610.635	1101.65	1015.49	1229.15	1417.62	1610.86	1809.11	2009.62
1572.06	7.46092	207.043	411.209	612.513	1163.83	1018.7	1231.16	1422.3	1613.7	1809.07	2009.21
1573.52	7.77915	208.651	412.994	615.269	1244.04	1023.25	1233.25	1428.22	1615.79	1811.29	2011.35
1574.98	7.62923	209.954	417.103	617.017	1353.86	1026.33	1238.13	1432.82	1617.74	1814.58	2014.52
1576.44	7.98339	211.945	420.338	617.783	1503.41	1030.85	1243.39	1438.49	1621.23	1816.29	2018.91
1577.91	8.3411	214.734	421.836	621.636	1680.44	1038.93	1249.11	1445.95	1627.48	1818.93	2023.45
1579.37	7.58529	217.095	427.234	628.803	1873.13	1047.86	1254.69	1453.52	1637.06	1825.58	2027.85
1580.83	8.64248	220.852	436.578	635.697	2120.28	1060.11	1263.24	1463.02	1648.78	1834.53	2035.63
1582.3	12.2463	225.672	445.395	643.375	2468.01	1079.95	1280.51	1477.17	1661.95	1843.99	2046.29
1583.76	13.1722	233.545	459.568	657.082	2881.31	1101.54	1294.1	1493.29	1684.35	1857.72	2060.65
1585.22	17.7423	247.478	483.903	679.755	3386.61	1127.09	1313.88	1507.82	1717.99	1881.63	2079.06
1586.69	21.3887	264.79	510.228	711.426	3994.73	1147.5	1321.52	1519.35	1752.66	1910.02	2107.54
1588.15	24.3232	290.113	543.802	753.116	4586.13	1152.96	1338.89	1523.2	1781.43	1955.93	2143.55
1589.61	33.6001	325.8	572.2	792.4	5070.7	1161.2	1347.6	1525	1794.3	1997.2	2169.2
1591.08	42.7945	358.692	597.224	824.059	5217.24	1160.44	1349.5	1516.09	1791.27	2044.5	2189.86
1592.54	55.1123	375.802	606.475	829.379	4984.31	1153.15	1342.71	1512.2	1764.43	2056.05	2181.96
1594	61.8045	366.402	582.477	824.159	4420.5	1140.43	1325.9	1505.82	1734.36	2033.02	2155.3
1595.46	64.6942	339.202	551.597	791.609	3694.6	1118.94	1301.98	1490.02	1704.83	1990.3	2123.59
1596.93	64.758	305.831	523.456	741.723	2971.6	1091.77	1283.21	1477.33	1675.61	1939.21	2093.86
1598.39	58.7835	278.919	491.334	704.045	2389.77	1069.6	1270.22	1462.5	1652.31	1896.34	2066.02
1599.85	50.7277	258.07	467.675	671.189	1962.65	1051.31	1257.87	1449.64	1638.09	1866.36	2044.58
1601.32	43.8304	243.409	449.075	647.529	1653.3	1039.16	1247.22	1438.4	1627.98	1844.79	2032.82
1602.78	34.9748	232.392	434.516	633.2	1430.78	1030.39	1243.79	1432.77	1620.8	1831.07	2025.12
1604.24	24.2135	225.533	426.519	625.062	1277.08	1024.52	1238.35	1428.49	1615.77	1822.45	2017.15
1605.71	17.9329	220.048	421.565	619.458	1184.65	1020.82	1232.04	1422.19	1612.46	1816.83	2011.98
1607.17	15.1727	214.092	417.243	614.118	1126.01	1017.25	1231.79	1417.11	1610.33	1814.5	2010.85
1608.63	10.7297	211.401	414.043	612.107	1068.2	1015.84	1228.41	1414.31	1608.1	1812.92	2010.25
1610.1	8.13841	208.457	411.509	611.401	1025.72	1015.28	1224.07	1414.36	1607.6	1811.26	2008.41
1611.56	6.34316	206.178	411.712	610.512	1004.7	1013.84	1224.47	1410.68	1606.71	1809.46	2006.01
1613.02	7.11488	206.202	411.06	609.877	978.136	1010.95	1223.28	1411.28	1606.35	1807.37	2007.68
1614.48	6.65217	206.58	409.675	608.455	964.995	1011.84	1223.03	1410.96	1606	1807.92	2006.79
1615.95	6.25165	205.631	411.935	609.635	948.581	1012.69	1221.82	1409.15	1605.34	1805.91	2004.6
1617.41	5.61879	204.724	415.102	610.192	935.905	1009.87	1222.08	1408.47	1605.91	1806.11	2006.02
1618.87	6.56977	205.961	415.197	614.852	920.975	1008.25	1221.03	1406.95	1606.58	1806.58	2006.97
1620.34	5.12833	204.988	422.742	615.46	905.047	1009.58	1223.94	1407.91	1604.48	1805.5	2004.7
1621.8	5.696	204.987	429.055	617.588	900.046	1009.96	1220.81	1408.09	1604.47	1804.36	2003.98
1623.26	4.65151	205.492	435.642	620.525	893.101	1008.52	1219.23	1408.43	1604.01	1804.86	2003.9
1624.73	5.63336	206.217	442.065	621.717	883.837	1008.51	1219.31	1406.03	1604.05	1804.61	2004.9
1626.19	4.1219	205.1	449.451	622.044	879.55	1008.46	1217.38	1407.54	1604.61	1804.07	2004.98
1627.65	4.54488	203.927	446.447	620.82	873.278	1008.4	1217.48	1406.58	1604.19	1804.17	2004.97
1629.11	4.72534	205.348	441.09	617.452	866.791	1008.34	1216.4	1405.2	1604.4	1803.49	2004.75
1630.58	4.78779	204.731	431.86	615.282	864.385	1007.78	1216.36	1406.05	1603.84	1803.23	2004.54
1632.04	4.73655	202.973	421.769	612.792	860.19	1006.35	1216.26	1405.42	1603.04	1802.5	2003.87
1633.5	4.06895	202.069	413.773	608.745	854.584	1005.35	1214.88	1404.34	1602.9	1801.56	2003.16
1634.97	4.50548	201.384	408.638	605.063	850.344	1005.17	1214.66	1404.21	1602.73	1802	2003.86
1636.43	4.55108	200.832	407.002	603.76	845.087	1004.85	1214.79	1403.85	1601.96	1802.38	2004.04
1637.89	2.76706	200.333	405.228	603.762	840.731	1004.67	1212.29	1404.64	1601.84	1801.26	2002
1639.36	2.92882	200.661	403.242	602.127	840.232	1005.03	1209.33	1405.07	1603.04	1800.63	2001.61
1640.82	3.31266	201.752	402.739	601.748	840.843	1005.19	1209.42	1403.43	1602.38	1801.42	2002.98
1642.28	3.93339	201.214	401.87	601.823	838.397	1003.98	1209.92	1403.22	1602.2	1802.06	2002.33
1643.75	2.51657	199.921	402.898	601.558	834.448	1004.33	1211.36	1403.31	1601.81	1801.73	2001.46
1645.21	3.10052	201.621	402.151	601.751	835.691	1004.42	1209.36	1403.31	1601.85	1800.73	2002.83
1646.67	2.22621	199.963	400.858	600.384	833.727	1003.72	1208.97	1402.59	1601.33	1801.09	2001.29
1648.13	2.69727	199.301	401.895	600.106	832.389	1004.09	1208.5	1404.19	1600.1	1802.69	2001.2
1649.6	2.22007	199.492	400.94	601.156	830.384	1002.56	1208.21	1402.76	1600.68	1801.45	2001.78
1651.06	3.7527	200.505	400.717	600.469	829.021	1004.14	1207.38	1402.15	1600.61	1801.49	2001.34
1652.52	3.0331	200.513	402	601.007	828.9	1002.31	1206.26	1402.79	1601.64	1801.07	2000.52
1653.99	2.40702	200.5	402.857	600.361	827.503	1002.41	1206.18	1402.32	1600.73	1801.74	2000.07
1655.45	4.00664	201.043	401.371	602.062	827.045	1002.97	1204.96	1402.67	1601.28	1801.67	2001.71
1656.91	3.47829	200.543	400.243	601.067	823.643	1003.1	1206.42	1401.85	1600.77	1800.8	2001.25
1658.38	2.48368	199.547	401.096	601.048	823.975	1003.31	1206	1401.84	1600.71	1800.71	2000.76
1659.84	1.24065	199.392	400.257	600.916	822.206	1002.57	1205.12	1402.13	1602.08	1800.74	2000.57
1661.3	0.75948	200.273	400.273	600.522	822.109	1001.56	1205.2	1402.26	1601.97	1800.34	2000.86
1662.77	1.62504	200.745	401.075	599.905	823.275	1001.81	1205.23	1402.74	1600.74	1799.88	2000.71
1664.23	2.40098	200.498	401.149	600.055	822.995	1001.69	1204.7	1402.85	1600.7	1799.9	2000.2
1665.69	2.08555	199.839	400.447	601.061	821.487	1001.42	1204.62	1402.51	1600.65	1800.7	2000.23
1667.15	1.84979	199.508	399.758	601.142	821.341	1001.47	1205.04	1402.07	1600.42	1801.19	2000.46
1668.62	2.60933	199.912	400.035	599.979	821.609	1001.22	1204.99	1401.67	1600.67	1800.68	2000.7
1670.08	3.00444	200.001	400.469	599.133	819.896	1001.44	1204.37	1401.6	1600.03	1800.5	2000.74
1671.54	2.59889	199.686	399.973	599.541	820.813	1001.19	1203.64	1401.57	1600.07	1800.9	2000.31
1673.01	2.73959	199.448	399.472	600.376	820.903	1001.4	1204.12	1402.36	1600.62	1800.97	2001.43
1674.47	1.71829	199.62	399.838	600.103	818.542	1001.26	1204.34	1401.7	1601.14	1800.96	2000.86
1675.93	2.26143	199.439	400.415	599.408	817.746	1000.78	1203.73	1400.95	1601.53	1800.11	2000.82
1677.4	2.79961	198.31	400.544	599.967	817.166	1001.3	1203.89	1401.24	1600.61	1800.61	2001.52
1678.86	4.25164	200.719	400.887	599.666	819.273	1002.01	1203.83	1401.61	1600.63	1799.95	2001.66
1680.32	2.22271	199.575	400.7	599.225	818.875	1000.8	1204.27	1401.69	1599.72	1800.69	2001.05
1681.78	3.08385	198.618	400.7	600.182	817.918	1000.8	1203.12	1401.21	1600.58	1800.5	1999.14
1683.25	1.97181	199.634	399.854	599.354	816.678	1001.36	1204.6	1400.82	1600.79	1800.41	2000.42
1684.71	1.54103	198.713	401.595	600.018	816.779	1001.13	1203.89	1401.25	1600.44	1800.85	2000.5
1686.17	1.32885	198.258	399.832	599.33	818.768	1000.76	1202.35	1400.87	1599.89	1800.64	2000.33
1687.64	1.62536	198.444	400.557	600.013	815.521	1001.03	1202.83	1401.94	1600.13	1800.52	2000.71
1689.1	1.85439	198.423	400.337	600.2	815.086	1001.79	1202.46	1401.89	1599.89	1801.35	1999.64
1690.56	1.75399	198.619	399.908	599.616	816.441	1001.2	1202.45	1402.68	1599.58	1800.58	1999.88
1692.03	2.1822	198.838	400.558	599.813	815.453	1000.62	1202.91	1401.55	1599.91	1800.27	2001.06
1693.49	2.27053	198.835	399.8	599.482	816.742	1000.76	1203.1	1402	1599.84	1800.3	2000.98
1694.95	2.44255	198.921	399.261	599.443	816.041	1000.48	1203.34	1401.63	1599.4	1800.06	2000.7
1696.42	1.80762	198.717	399.979	599.034	816.541	1000.82	1202.42	1401.06	1599.6	1800.3	1999.79
1697.88	2.04023	198.605	399.817	599.598	817.275	1000.67	1201.81	1400.63	1599.64	1800.6	2000.41
1699.34	2.46082	199.088	399.442	599.967	815.686	1000.83	1202.87	1400.3	1599.84	1800.12	2001.26
1700.8	2.05559	199.234	399.434	599.533	815.166	1001.6	1203.36	1401.07	1599.81	1799.6	2000.63
1702.27	2.04037	198.496	399.625	599.619	816.121	1001.28	1202.52	1401.25	1599.6	1799.92	1999.86
1703.73	2.06359	198.118	400.109	599.318	814.989	1000.62	1201.77	1400.77	1599.95	1800.29	1999.49
1705.19	1.93513	198.987	399.73	599.162	813.251	1000.56	1201.49	1401.54	1599.69	1800.36	2000.19
1706.66	1.60098	199.517	399.886	599.301	815.054	1000.84	1202.07	1401	1600.3	1800.5	2000.4
1708.12	1.39395	198.569	399.673	599.29	816.063	1000.13	1201.83	1400.1	1600.41	1799.74	2000.1
1709.58	2.11538	199.338	399.756	600.472	814.326	1000.13	1201.71	1400.87	1599.55	1800.54	2000.6
1711.05	1.48318	199.067	399.3	599.2	815.133	1000.97	1203.15	1402.47	1600.75	1800.48	2000.08
1712.51	1.98932	198.964	399.902	599.34	814.507	1000.94	1202.23	1401.2	1599.94	1799.59	1999.65
1713.97	2.62645	199.479	400.547	600.282	812.632	1001.73	1201.07	1400.64	1599.58	1800.85	2000.64
1715.44	2.86007	200.235	399.945	600.115	814.015	1000	1200.98	1402.07	1600.38	1800.3	2000.01
1716.9	2.08584	198.989	398.909	600.381	814.272	1000.1	1204.47	1401.4	1600	1800.3	2000.2
1718.36	0.93269	198.125	399.678	598.844	811.965	1000.49	1202.26	1401.4	1599.61	1800.49	2000.3
1719.82	1.46097	198.848	401.102	600.015	812.928	999.846	1201.08	1401.4	1599.04	1800.59	2000.11
1721.29	1.76921	198.272	399.585	599.472	811.654	999.8	1201.18	1401.31	1599	1801.05	2000.28
1722.75	1.54233	199.317	400.001	598.885	812.445	1000.14	1201.89	1400.44	1599.52	1800.84	2000.73
1724.21	2.15717	198.843	399.771	599.211	811.614	1001.19	1201.42	1400.88	1598.61	1800.22	1999.81
1725.68	2.14313	198.229	399.543	599.222	812.577	1000.69	1201.93	1400.84	1599.58	1799.79	2000.31
1727.14	2.17465	199.892	399.948	599.723	812.825	1000.13	1201.43	1400.8	1600.2	1799.48	1999.98
1728.6	1.91621	199.365	399.107	600.468	813.722	1000.21	1202.12	1401.15	1599.09	1799.97	2000.72
1730.07	2.47287	198.362	399.911	599.354	813.696	1000.17	1201.49	1400.63	1599.41	1800.27	2000.97
1731.53	2.22722	198.927	399.036	599.145	813.564	1000.48	1202.4	1400.94	1599.55	1799.92	2000.84
1732.99	2.25967	199.46	398.979	598.681	813.3	1000.64	1202.18	1401.48	1599.52	1799.58	2000.14
1734.45	2.33115	198.937	399.725	599.213	812.312	1000.15	1201.78	1401.6	1599.88	1799.44	1999.59
1735.92	2.77957	198.816	399.847	599.631	811.068	999.958	1201.37	1401.76	1599.47	1799.4	1999.97
1737.38	2.61245	199.149	399.505	599.496	811.63	1000.39	1201.73	1401.65	1599.39	1799.35	2000.5
1738.84	1.8089	198.881	398.972	599.381	811.935	1001.11	1202.11	1401.35	1599.99	1799.35	2000.42
1740.31	2.20343	198.794	399.329	599.336	811.529	1001.1	1201.15	1401.59	1599.81	1799.78	2000.45
1741.77	2.51645	199.545	399.74	599.608	812.055	1000.44	1200.95	1401.23	1599.17	1799.92	2000.68
1743.23	1.69096	199.856	399.139	599.161	811.639	1000.12	1201.27	1400.42	1599.43	1799.4	2000.36
1744.7	1.51941	199.055	399.431	598.869	811.461	999.525	1201.65	1400.92	1600.1	1799.51	2000.41
1746.16	2.25078	198.356	399.695	599.107	810.611	999.884	1201.92	1400.63	1599.36	1799.61	2000.9
1747.62	2.68065	198.524	399.956	599.827	810.632	1000.12	1201.52	1401.6	1599.93	1800.11	2000.45
1749.09	1.93748	198.642	399.2	599.579	810.071	1000.28	1202.52	1401.63	1599.03	1799.16	2000.35
1750.55	1.99599	198.783	399.252	599.535	811.17	1000.53	1202.36	1400.7	1599.99	1799.28	1999.42
1752.01	3.13402	198.686	399.528	599.686	811.444	999.976	1201.4	1400.99	1600.41	1800.52	1999.7
1753.47	1.57421	198.621	399.626	599.611	810.888	998.812	1202.58	1399.87	1600.4	1800.02	2000.79
1754.94	2.27942	198.771	399.058	599.693	809.136	1000.59	1202.34	1401.22	1599.62	1800.19	1999.87
1756.4	3.30771	198.412	399.796	599.588	809.681	1000.5	1201.6	1400.21	1599.91	1800.13	1999.51
1757.86	3.49288	198.705	399.702	599.297	811.692	1000.4	1201.6	1400.5	1600.2	1800.89	1999.81
1759.33	2.14114	199.574	399.991	598.718	810.147	999.526	1202.09	1401.28	1599.71	1799.83	2000.87
1760.79	1.72502	199.225	399.156	598.138	810.569	1000.72	1202.19	1401.02	1599.42	1799.33	2000.24
1762.25	3.50894	197.662	399.824	599.185	810.057	999.896	1201.66	1401.09	1600.03	1800.11	1998.93
1763.72	2.13093	197.849	400.249	599.649	810	999.974	1202.04	1400.75	1599.75	1799.15	2000.54
1765.18	2.40346	198.236	399.629	599.784	810.084	1000.17	1202.1	1401.2	1600.37	1799.25	2000.13
1766.64	2.09671	198.865	399.984	598.59	811.633	999.151	1202.66	1401.22	1599.37	1799.86	2000.48
1768.11	2.61941	199.387	399.481	598.919	810.142	1000.45	1201.33	1400.43	1599.64	1799.92	2000.52
1769.57	1.98361	198.906	399.226	598.58	809.006	1000.6	1201.49	1400.35	1599.35	1800.27	2000.57
1771.03	2.26815	198.984	399.555	598.968	811.428	1000	1200.92	1399.62	1599.77	1800.47	2000.6
1772.49	2.36432	198.761	399.971	599.2	811.55	1000.61	1201.62	1400.59	1600.2	1800.03	2000.53
1773.96	1.91196	199.247	399.971	599.071	811.423	1000.03	1202.04	1401.26	1599.33	1800.38	2001.02
1775.42	1.94609	199.169	400.085	598.508	811.169	1000.24	1201.26	1401.67	1599.05	1799.84	2000.44
1776.88	1.98321	198.316	399.324	598.667	810.55	999.707	1201.68	1401.14	1599.73	1799.42	1999.84
1778.35	1.5683	198.121	399.419	599.055	809.084	999.055	1202.08	1400.49	1600.43	1800.16	1999.91
1779.81	1.76964	198.874	399.426	599.048	809.3	1000.4	1201.74	1400.92	1600.39	1800.6	2000.37
1781.27	2.5437	199.155	398.9	599.098	810.351	1000.91	1201.26	1401.11	1599.71	1799.86	1999.91
1782.74	2.3936	198.762	399.176	599.476	809.149	1000.25	1200.72	1401.12	1600.08	1799.06	1999.51
1784.2	2.53081	198.557	399.328	599.8	808.574	1000.09	1200.41	1401.11	1600.57	1799.93	2000.04
1785.66	2.94057	198.7	399.14	599.52	810.839	1000	1200.9	1400.68	1599.92	1800.62	2000.14
1787.13	2.21084	198.926	399.274	599.026	811.259	999.746	1201.47	1400.65	1599.69	1799.97	2000.05
1788.59	2.23026	198.359	399.672	599.138	808.596	999.275	1200.8	1400.67	1599.64	1800.5	1999.73
1790.05	1.77613	197.407	400.2	599.414	808.51	1000.29	1201.13	1401.14	1599.99	1800.27	1999.82
1791.51	1.58401	197.48	399.864	598.692	809.508	1000.33	1201.77	1400.89	1599.84	1800.03	2000.19
1792.98	2.12573	198.3	399.426	598.05	810.2	999.95	1200.43	1400.95	1599.15	1799.83	1999.8
1794.44	2.63539	198.467	400.501	598.81	810.21	1000.01	1201.01	1401.8	1600.08	1800.35	1999.57
1795.9	0.94236	198.25	399.762	599.804	811.415	999.969	1202.45	1401.04	1600.28	1799.68	1999.72
1797.37	0.78155	199.039	399.567	599.384	811.835	1000.92	1201.2	1400.7	1598.71	1799.46	1999.48
1798.83	1.44176	197.928	399.507	599.219	811.419	1000	1202.08	1400.2	1599.84	1800.69	1999.87
1800.29	2.83093	199.358	400.115	598.859	810.731	999.958	1201.38	1400.25	1600.09	1800.04	1999.68
1801.76	1.43087	199.008	399.392	600.107	809.423	999.654	1202.05	1400.67	1599.88	1800.32	1999.49
1803.22	1.78041	199.105	399.339	598.976	810.841	1000.29	1201.42	1400.34	1598.49	1799.32	1999.42
1804.68	1.44171	199.189	400.078	598.509	809.75	1000.1	1201.8	1401.11	1600.28	1799.78	1999.8
1806.14	3.28847	198.703	399.106	598.898	811.986	1000	1202	1401.4	1599.6	1798.91	1999.7
1807.61	2.62371	198.797	399.873	598.127	809.681	1000.97	1202.19	1401.21	1599.41	1799.29	1999.89
1809.07	2.50615	198.237	398.68	599.226	808.849	1000.62	1202.58	1401.01	1598.74	1800.05	1998.96
1810.53	1.40671	199.293	399.238	599.847	807.342	1000.14	1201.51	1400.45	1599.52	1800.19	1999.26
1812	2.09537	198.693	399.123	600.077	808.967	1000.72	1201.05	1400.67	1599.78	1799.76	2000.98
1813.46	1.2577	198.686	398.929	599.672	810.571	1000.8	1201.34	1400.19	1599.97	1799.53	1999.57
1814.92	1.7645	198.7	398.651	599.102	810.966	999.886	1201.65	1400.68	1599.42	1799.92	1999.38
1816.39	1.9804	199.263	398.6	598.92	809.714	1000.02	1200.57	1400.24	1600.02	1800.4	2000.28
1817.85	0.83392	199.167	398.522	599.833	810.177	1000.33	1201.85	1401.19	1599.19	1800.5	2000.34
1819.31	2.15198	198.574	398.65	599.499	810.775	999.799	1202.3	1400.97	1599.43	1799.75	2000.22
1820.78	2.04784	198.545	400.222	599.228	808.581	999.093	1200.27	1400.94	1600.54	1800.51	1999.98
1822.24	3.33851	197.901	399.471	599.27	808.609	999.949	1200.55	1401	1600.48	1800.34	2000.25
1823.7	2.58518	198.139	398.496	599.098	810.617	1001.28	1201.94	1400.33	1600.23	1799.63	2000.33
1825.16	2.74231	198.594	398.494	598.676	809.78	1000.53	1201.23	1400.45	1599.94	1799.66	1999.78
1826.63	2.07987	198.949	399.533	598.376	809.771	999.838	1201.6	1400.89	1600.05	1799.55	2000.68
1828.09	0.68377	198.563	399.802	599.076	809.524	1000.52	1202.26	1400.64	1599.48	1799.82	1999.73
1829.55	1.23008	199.001	399.028	599.428	809.229	999.913	1201.5	1400.46	1600.2	1799.81	1999.46
1831.02	1.83572	198.833	399.202	599.026	809.126	999.757	1201.28	1400.72	1601.1	1800.04	1999.88
1832.48	1.1251	198.2	399.125	598.591	809.057	1000.67	1200.97	1401.21	1600.21	1799.98	2000.01
1833.94	1.49724	199.197	399.098	598.898	809.25	1000.4	1201.1	1401.35	1599.8	1800.1	1999.95
1835.41	2.96934	199.488	399.363	599.163	809.015	999.658	1201.56	1400.77	1599.92	1800.93	1999.79
1836.87	3.19502	198.79	399.46	599.62	808.835	999.545	1201.48	1400.43	1599.29	1800.45	2000.58
1838.33	2.06147	198.687	399.645	600.372	808.83	1000.03	1201.53	1400.86	1599.07	1799.78	2000.96
1839.8	1.24021	198.842	399.139	599.677	808.359	1001.04	1200.98	1401	1599.58	1799.86	2000.3
1841.26	1.56517	199.273	399.203	599.165	808.53	1001.02	1200.73	1400.66	1600.04	1799.35	2000.57
1842.72	2.17752	198.722	399.593	599.138	809.684	999.616	1201.1	1400.81	1599.92	1799.78	2001.36
1844.18	2.36727	198.665	399.367	598.234	810.233	999.565	1200.83	1401.2	1599.93	1800.33	2000.97
1845.65	2.31643	199.231	399.331	598.842	809.774	1000.59	1200.7	1401.23	1600.41	1800.86	2000.42
1847.11	2.85718	199.186	399.629	600.214	808.457	1000.43	1201.63	1401.5	1599.83	1801.09	1999.91
1848.57	2.55268	198.821	400.253	599.395	808.442	999.789	1201.94	1402.21	1599.53	1800.64	2000.09
1850.04	1.56516	198.769	400.135	599.293	809.545	1000.48	1202.46	1402.41	1599.88	1799.35	1999.73
1851.5	2.31258	199.278	399.3	599.878	810.153	1000.12	1201.78	1401.53	1600.13	1801.23	1999.87
1852.96	2.3543	199.121	399.3	599.564	810.247	1000.55	1201.16	1402.31	1601.18	1801.6	2001.22
1854.43	3.78256	198.905	399.283	598.862	808.295	1001.79	1202.01	1401.03	1600.77	1801.01	2001.02
1855.89	3.41052	199.309	399.185	599.902	807.952	1001	1202.91	1402.45	1601.05	1800.27	1999.94
1857.35	2.03627	198.892	399.152	598.931	808.866	1001.78	1202.39	1401.64	1600.58	1801.04	2001.19
1858.81	3.42514	199.413	399.489	599.778	809.387	999.809	1202.25	1401.79	1599.26	1800.04	2000.6
1860.28	2.13148	198.753	399.426	599.609	810.074	1000.66	1201.88	1400.92	1600.56	1800.51	2001.49
1861.74	3.39923	199.26	399.687	599.653	809.793	1000.27	1202.62	1401.07	1600.24	1801.59	2002.28
1863.2	2.03664	198.732	399.541	599.055	809.645	1001.27	1201.54	1400.66	1600.83	1801.47	2000.61
1864.67	2.80771	199.377	400.359	600.182	808.508	1000.58	1202.29	1402.03	1601.51	1800.82	2000.83
1866.13	3.09587	198.503	398.807	599.5	808.801	999.803	1202	1403.3	1601.79	1801.4	2001.8
1867.59	2.21366	199.189	400.277	599.5	809.095	1000.49	1202.2	1402.41	1600.42	1801.5	2001.11
1869.06	2.68206	199.007	400.107	599.982	808.714	1000.4	1202.68	1402.5	1600.69	1801.89	2002.84
1870.52	2.32214	198.906	398.966	600	808.983	1000.49	1204.02	1402.88	1601.08	1801.81	2000.92
1871.98	2.57729	200.379	400.471	599.353	810.109	1002.35	1202.99	1402.72	1602.02	1801.98	2000.62
1873.45	3.77671	199.052	399.423	600.115	807.847	1001.41	1202.54	1400.62	1601.65	1803	2001.41
1874.91	2.12949	199.166	400.893	600.908	809.282	1000.95	1203.56	1400.75	1601.95	1801.24	2001.59
1876.37	1.46684	201.193	399.714	599.874	809.847	1001.68	1204.57	1402.79	1601.22	1802.73	2002.29
1877.83	3.1782	200.06	399.923	599.531	809.138	1000.45	1203.18	1402.17	1602.37	1802.07	2001.64
1879.3	3.66563	198.475	400.166	599.417	808.917	1001.53	1202.98	1402.25	1602.02	1801.73	2002.33
1880.76	3.05276	198.766	400.038	599.076	808.738	1001.64	1202.84	1402.95	1601.82	1802.1	2001.77
1882.22	2.42555	200.007	399.367	599.395	809.807	1001.36	1203.35	1403.1	1601.33	1802.99	2001.68
1883.69	2.37719	198.911	398.968	599.191	808.325	1002.23	1202.5	1401.94	1601.05	1802.51	2001.62
1885.15	2.09843	198.802	399.277	599.628	808.479	1001.37	1202.05	1401.6	1601.08	1801.7	2002.2
1886.61	2.22066	199.415	398.885	599.874	809.141	1000.56	1202.74	1401.6	1600	1801.79	2001.15
1888.08	2.73071	200.102	399.274	598.967	809.3	1001.4	1202.07	1401.03	1601.04	1802.04	2001.35
1889.54	2.06022	199.25	400.2	598.95	808.88	1001.03	1201.77	1401.99	1601.74	1801.82	2000.9
1891	2.31416	198.936	400.022	599.373	809.109	1000.22	1202.76	1401.61	1600.78	1801.29	2000.6
1892.47	2.53345	198.734	399.6	599.7	810.298	1000.87	1202.67	1401.8	1600.77	1801.43	2000.67
1893.93	1.91673	198.794	399.759	599.606	809.439	1000.98	1201.95	1401.78	1601.71	1801.28	2001.09
1895.39	1.6	198.458	399.332	599.626	807.88	1001.12	1201.76	1401.16	1600.33	1801.79	2001.43
1896.85	2.76672	198.568	399	599.577	808.198	1000.87	1202.48	1400.72	1599.79	1801.16	2001.38
1898.32	2.90258	199.397	399.418	599.799	808.76	1001.26	1203.62	1401.44	1599.98	1800.74	2001.12
1899.78	2.26745	199.044	399.758	599.651	808.742	1001.47	1201.77	1401.77	1600.19	1801.54	2001.47
1901.24	2.38243	198.331	399.348	599.513	808.926	1001.24	1201.63	1402	1600	1800.98	2001.8
1902.71	2.54513	198.639	399.549	599.655	809.155	1001.36	1201.76	1403.01	1600.52	1800.53	2000.92
1904.17	2.2334	199.16	400	599.22	808.454	1000.33	1201.06	1402.37	1600.72	1801.39	1999.99
1905.63	1.06896	199.197	400.103	599.524	808.886	1000.02	1201.72	1401.87	1600.56	1801.18	1999.64
1907.1	1.00238	199.351	399.849	599.699	808.797	1001	1202.4	1401.8	1600.45	1800.35	2000.1
1908.56	2.43243	199.162	399.111	598.957	809.354	1000.81	1202.21	1401.1	1600.1	1800.01	2000.7
1910.02	3.00578	198.983	399.124	599.36	809.781	1000.63	1201.89	1401.33	1600.24	1800.18	2001.12
1911.48	2.35298	198.89	399.554	599.599	808.346	1000.91	1201.95	1401.29	1600.17	1801.19	2001.01
1912.95	2.14137	198.444	399.721	599.618	807.782	1000.4	1201.64	1401.68	1599.33	1801.37	2000.12
1914.41	1.88956	198.756	399.872	599.76	807.64	999.473	1201.43	1402.33	1599.2	1800.44	1999.73
1915.87	0.8	198.812	399.782	599.353	808.459	999.641	1202.05	1401.49	1599.92	1800.47	1999.87
1917.34	1.55567	198.877	399.303	599.642	808.042	1000.82	1202.5	1401.68	1599.92	1800.8	2000.12
1918.8	2.77678	199.178	398.746	599.215	807.846	1000.85	1201.82	1401.52	1600.25	1800.38	1999.74
1920.26	2.9	198.389	399.226	599.363	808.511	1000.45	1201.79	1400.1	1599.91	1799.98	1999.98
1921.73	2.50876	198.378	399.136	599.264	808.593	1000.24	1202.44	1400.35	1599.26	1799.67	2000.41
1923.19	1.90272	198.666	398.96	599.132	807.818	1000.3	1201.87	1400.7	1600.04	1799.8	1999.92
1924.65	2.19878	198.633	398.533	598.671	806.93	1000.53	1201.54	1400.34	1600.2	1800.03	1999.19
1926.12	2.24202	198.479	398.726	598.316	807.558	1001.03	1200.92	1400.57	1600.03	1800.34	2000.72
1927.58	1.80929	197.94	398.909	598.909	808.051	1001.19	1201.72	1401.47	1600.01	1800.18	2001.25
1929.04	1.4841	198.437	398.671	598.758	808.516	1001.31	1201.88	1400.73	1599.83	1800.54	2000.47
1930.5	1.06134	199.529	398.85	599.205	808.939	1000.91	1201.46	1400.91	1599.96	1800.34	1999.79
1931.97	1.01805	198.22	399.739	600.027	809.008	1000.27	1201.47	1401.28	1599.89	1800.2	2000.91
1933.43	2.07686	198.227	399.92	599.569	808.453	1000.03	1202.2	1401.45	1599.48	1800.28	2000.92
1934.89	2.24014	199.068	398.764	598.048	808.936	1000.45	1201.35	1401.04	1600	1800.38	2000.15
1936.36	1.16844	199.281	399.418	598.337	808.374	1000.33	1201.39	1400.41	1599.95	1799.89	2000.51
1937.82	1.59492	198.373	398.822	598.973	808.953	999.617	1201.24	1401.38	1599.8	1799.52	2001.2
1939.28	2.27948	199.205	399.126	599.374	808.049	1000.52	1202.2	1401.99	1599.88	1799.6	2001.06
1940.75	2.3551	199.845	399.729	598.733	809.322	1000.48	1202.19	1400.32	1600.08	1799.7	2000.36
1942.21	2.79914	199.054	398.673	599.572	808.982	998.976	1200.87	1400.02	1599.47	1799.9	2000.06
1943.67	1.66093	198.571	399.137	599.034	808.832	1001.8	1202.28	1400.29	1599.04	1799.24	2000.89
1945.14	0.72413	199.352	399.592	599.344	808.628	1000.69	1201.18	1401.14	1599.89	1800.51	1999.46
1946.6	1.9	199.025	398.679	600.025	809.405	999.891	1201.11	1400.79	1600.81	1800.89	1999.81
1948.06	1.95564	198.572	399.491	599.53	809.958	998.797	1201.34	1400.8	1600.31	1799.73	1999.93
1949.52	2.37735	198.439	398.368	599.216	809.455	999.413	1201.99	1401.3	1600.41	1799.98	2000.05
1950.99	2.85244	198.7	399.476	599.893	807.99	999.524	1200.67	1400.62	1600.5	1800.49	1999.83
1952.45	2.5	198.744	399.355	599.155	809.465	999.624	1201.17	1400.83	1600.43	1800.38	2000.59
1953.91	2.47019	198.931	399.76	599.58	809.672	999.02	1200.97	1401.16	1599.93	1800.14	1999.04
1955.38	2.11915	197.58	399.472	599.346	806.826	999.281	1201.58	1401.63	1600.24	1799.77	2000.33
1956.84	1.3	199.36	400.136	598.848	808.06	1000.05	1201.34	1400.89	1600.6	1801.38	2000.55
1958.3	1.20745	198.893	399.407	599.35	807.65	999.578	1200.84	1400.8	1600.55	1799.96	2000.05
1959.77	0.11619	198.806	399.457	598.724	808.337	1000.62	1202.5	1400.82	1600	1799.54	2000.66
1961.23	1.90523	198.858	398.816	599.079	808.874	1000.78	1200.9	1401.08	1601.55	1800.07	2000.11
1962.69	1.97818	198.135	399.122	598.735	808.413	998.757	1200.95	1400.69	1600.59	1799.49	2000.19
1964.15	1.56683	198.882	399.596	599.507	808.696	1000.01	1202.02	1400.41	1600.38	1799.32	1999.88
1965.62	3.32209	198.419	399.516	599.676	808.581	1000.4	1202.63	1400.63	1599.82	1799.81	1999.42
1967.08	0.52246	199.111	400.079	598.802	807.915	1000.41	1200.23	1401.86	1600.6	1800.31	2000.29
1968.54	1.69463	199.688	399.005	598.902	808.69	1001.11	1201.79	1399.92	1600.4	1800.7	1999.7
1970.01	1.20438	198.6	399.499	599.099	807.797	1002.09	1200.6	1401.4	1600.3	1800.4	1999.8
1971.47	2.69299	198.6	399.301	598.801	806.904	999.214	1201.79	1400.6	1600.9	1800.7	1999.7
1972.93	2.0085	198.798	398.608	598.109	808.678	1000.29	1201.01	1400.7	1600.41	1800.7	2000
1974.4	1.21551	199.29	398.502	599.081	808.602	1000.99	1201.1	1401.29	1600.99	1799.52	2000.39
1975.86	2.17466	198.325	398.792	599.587	808.6	1000.71	1201.1	1400.42	1600.03	1802.33	2000.69
1977.32	2.39355	198.59	398.316	598.826	808.213	1001.09	1201	1401.27	1600.97	1800.66	2000.22
1978.79	2.20781	199.273	400.318	600.145	808.488	999.851	1201.96	1400.24	1600.62	1800.22	2000.39
1980.25	3.24986	198.632	400.305	599.15	808.882	1001.33	1202.1	1399.53	1600.79	1799.82	2000.97
1981.71	1.21442	199.453	399.352	599.29	808.616	999.788	1201.53	1401.11	1599.38	1800.37	2000.43
1983.17	1.75921	199.029	398.829	599.112	807.282	1000.17	1200.09	1401.2	1600.52	1800.97	2000.97
1984.64	2.36138	199.281	400.016	598.164	810.475	1000.2	1202.71	1400.92	1601.44	1799.88	2000.35
1986.1	1.47023	198.928	399.263	599.867	810.514	1000.66	1201.6	1401.18	1600.48	1799.99	1999.09
1987.56	1.67722	199.085	398.923	599.353	806.711	1000.33	1200.58	1401.85	1600.49	1800.74	2000.57
1989.03	1.33261	198.641	400.278	598.565	810.074	1001.31	1201.51	1402.45	1600.59	1800.25	2000.98
1990.49	1.30161	198.873	399.67	599.594	809.755	1000.85	1201.69	1401.31	1600.23	1800.84	2001.45
1991.95	3.29692	198.535	398.601	599.964	809.969	1001.16	1201.06	1401.93	1600.64	1801.98	2000.77
1993.42	2.41534	198.867	399.486	598.564	807.926	999.483	1201.72	1400.47	1600.15	1801.19	1999.9
1994.88	1.49451	198.37	400.394	598.251	807.529	1000.65	1200.02	1402.89	1600.63	1800.99	2001.86
1996.34	3.44103	199.451	399.25	598.484	808.765	1001.5	1201.58	1400.89	1599.8	1800.81	2000.48
1997.81	2.97054	200.02	399.807	599.392	808.134	999.907	1200.66	1401.5	1600.84	1800.97	2000.73
1999.27	2.1072	198.757	399.261	599.152	808.247	999.877	1201.99	1401.94	1600.57	1801.09	2000.62
2000.73	1.74535	198.327	398.86	598.925	807.621	1000.96	1202.88	1402.85	1600.95	1801.27	2002.16
2002.19	2.30457	199.084	398.828	599.228	806.973	1000.75	1202.01	1401.69	1600.46	1801.14	2001.85
2003.66	1.35955	198.262	399.315	599.041	809.329	1001.39	1201.9	1401.68	1601.28	1801.35	2000.4
2005.12	2.49653	198.69	399.586	598.585	809.075	1000.64	1201.41	1402.37	1601.15	1801.3	2001.42
2006.58	2.15916	198.639	399.357	598.796	809.161	1001.37	1202.16	1402.73	1601.92	1800.77	2001.75
2008.05	2.03586	199.29	399.642	598.538	807.24	1001.16	1201.86	1402.14	1600.98	1801.17	2000.84
2009.51	1.93711	198.824	399.424	599.432	807.814	1000.41	1202.42	1402.26	1602.34	1801.17	2002.8
2010.97	0.59087	198.901	399.978	599.308	808.496	1001.42	1202.97	1401.46	1600.43	1801.74	2001.19
2012.44	2.3057	199.228	399.735	600.338	807.995	1001.1	1203.4	1401.42	1600.45	1801.88	2000.81
2013.9	2.14223	199.144	399.282	599.081	809.806	1000.61	1201.63	1401.67	1601.51	1801.9	2001.49
2015.36	1.72592	199.571	401.004	598.35	810.667	1001.06	1202.89	1401.67	1600.85	1800.52	2000.82
2016.83	2.03808	199.154	399.966	600.122	807.221	1000.78	1202.48	1401.72	1600.55	1800.5	2002.26
2018.29	2.7068	199.116	398.947	599.067	807.341	1001.32	1201.73	1403	1601.61	1801.82	2000.53
2019.75	1.90511	197.957	400.185	599.067	807.988	1001.13	1202.15	1401.68	1600.84	1801.52	2002.15
2021.21	2.31489	199.517	399.411	599.915	807.469	1002.15	1202.77	1402.89	1601.36	1801.28	2001.52
2022.68	3.14804	198.775	399.11	599.732	808.141	1001.56	1202.51	1400.91	1600.7	1802.64	2001.58
2024.14	1.94547	198.899	399.437	598.784	809.025	1001.91	1202.66	1400.68	1601.48	1802.07	2001.35
2025.6	1.2956	198.219	398.932	598.956	808.182	1001.44	1203.35	1402.14	1601.61	1801.18	2001.56
2027.07	3.22296	198.921	398.93	599.068	807.629	1001.44	1202.32	1402.72	1600.97	1801.7	2001.53
2028.53	1.7696	199.386	398.439	598.552	810.831	1001.71	1201.7	1401.92	1601.56	1802.32	2001.71
2029.99	0.96007	198.631	399.213	598.408	808.84	1000.37	1202.76	1401.16	1601.56	1801.62	2000.34
2031.46	1.86439	198.418	399.478	599.154	807.315	1001.32	1202.36	1402.35	1600.62	1801.7	2001.82
2032.92	1.98571	199.772	398.88	599.814	808.688	1001.48	1201.91	1401.63	1600.74	1802.3	2001.29
2034.38	2.3628	198.199	398.991	600.086	808.839	1001.44	1201.97	1400.99	1601.1	1801.69	2000.69
2035.85	3.25021	198.464	399.869	599.803	808.482	1000.35	1202.84	1401.31	1600.49	1801.73	2001.77
2037.31	2.14812	198.912	399.664	599.016	809.39	1001.66	1202.49	1401.56	1601.12	1801.23	2001.5
2038.77	3.07649	199.137	400.003	599.058	808.625	1001.86	1200.85	1401.29	1600.43	1801.33	2000.53
2040.23	2.61463	199.167	399.828	599.285	806.866	1001.14	1201.01	1400.6	1601	1799.99	2001.71
2041.7	1.10732	198.642	398.604	599.098	808.143	1000.81	1202.41	1401.77	1600.37	1799.69	2001.74
2043.16	3.30961	198.619	399.112	599.914	808.446	1001.15	1202.14	1402.02	1600.71	1801.48	2001.51
2044.62	2.95966	199.337	399.489	599.39	808.171	1002.72	1201.6	1401.97	1600.38	1802.14	2000.75
2046.09	1.4407	198.322	399.388	598.031	809.774	1001.23	1201.91	1401.15	1600.52	1800.74	2000.55
2047.55	3.01954	198.159	399.728	598.632	808.477	1000.39	1201.52	1401.45	1600.97	1800.23	2001
2049.01	2.07845	199.474	398.688	598.983	808.218	1000.31	1201.2	1401.92	1600.91	1801.23	1999.95
2050.48	1.01176	199.299	399.141	599.453	808.802	1000.02	1201.54	1401.66	1600.01	1800.3	2000.24
2051.94	0.19401	198.699	398.885	598.781	808.272	1001.3	1202.25	1401.29	1600.09	1800.57	2001.41
2053.4	1.86443	198.308	399.562	599.149	806.749	1000.31	1201.62	1401.24	1600.45	1800.92	2000.52
2054.86	2.06873	198.779	398.413	599.222	808.946	1000.57	1200.99	1401.08	1600.9	1800.26	1999.46
2056.33	2.14097	199.037	399.876	599.618	807.918	1000.03	1201.15	1400.82	1600.2	1799.08	2001.07
2057.79	1.92011	198.132	398.997	598.938	809.009	1000.21	1201.44	1400.79	1600.26	1800.75	2000.33
2059.25	2.3119	198.41	398.216	598.931	806.744	1000.3	1201.29	1400.99	1599.62	1801.1	2000.37
2060.72	2.28661	198.757	399.684	599.381	807.873	1000.13	1202.2	1400.87	1599.84	1800.83	2001.22
2062.18	1.94737	199.061	398.787	599.508	809.203	1000.09	1202.68	1400.59	1599.62	1799.88	2000.15
2063.64	1.83382	199	399.014	598.851	808.001	999.635	1201.91	1400.04	1599.39	1800.21	1999.49
2065.11	1.94119	198.339	398.16	598.968	808.491	999.923	1201.34	1399.68	1599.9	1800.16	2000.25
2066.57	1.38651	198.413	399.02	599.127	808.422	999.608	1200.43	1399.71	1599.75	1799.91	2000.39
2068.03	3.32761	198.953	399.331	598.876	807.733	1000.29	1201.62	1400.2	1599.74	1799.27	1999.99
2069.5	2.24939	199.281	399.206	599.012	809.724	1000.53	1201	1401.1	1600.05	1800.18	2000.02
2070.96	1.80697	198.365	398.876	598.759	808.377	998.719	1201.27	1401.14	1599.09	1799.98	2000.46
2072.42	0.67787	198.149	399.264	598.808	807.365	1000.31	1201.34	1402.16	1599.66	1799.36	1999.94
2073.88	2.51876	198.223	399.215	598.92	806.918	1000.45	1201.55	1401.63	1599.97	1799.65	2000.31
2075.35	2.53109	199.108	398.155	598.039	807.446	1000.19	1201.28	1400.62	1599.82	1799.96	2000.68
2076.81	1.48344	198.74	399.673	598.884	806.735	999.248	1201.79	1400.7	1600.23	1800.04	1999.47
2078.27	2.26621	198.784	399.506	598.694	805.436	1000.23	1201.68	1400.5	1599.04	1800.44	2001.14
2079.74	1.67475	198.58	399.225	598.643	807.072	999.621	1201.94	1400.16	1600.59	1800.16	1999.76
2081.2	1.80937	198.634	398.519	598.815	807.459	999.57	1201.26	1400.68	1599.83	1800.19	2000.56
2082.66	2.44723	199.331	399.277	598.591	808.756	1000.27	1201.25	1400.72	1600.3	1800.11	1999.82
2084.13	1.83242	198.679	398.908	598.752	808.26	1000.19	1200.76	1400.51	1599.58	1799.48	2000.16
2085.59	1.96252	199.706	398.704	598.858	806.735	1000.35	1200.99	1400.9	1600.89	1799.74	2000.56
2087.05	1.65215	198.598	399.601	597.9	810.14	999.772	1201.16	1401.53	1599.98	1799.32	2000.48
2088.51	1.30634	198.956	399	599.461	808.276	1001.17	1201.21	1401.24	1600.28	1799.9	2000.26
2089.98	1.56614	198.732	398.619	598.962	806.795	1000.55	1200.92	1401.09	1599.91	1800.02	1999.96
2091.44	0.66552	199.01	399.048	599.097	807.517	1000.05	1201.03	1400.86	1600	1798.83	2000.24
2092.9	0.96757	198.186	398.959	598.667	806.489	999.727	1201.91	1400.97	1600.08	1799.74	2000.19
2094.37	1.77277	198.542	399.302	599.305	809.093	1000.56	1201.51	1399.23	1599.9	1799.46	1999.23
2095.83	1.35712	199.022	398.881	598.242	808.387	1000	1201.02	1400.92	1600.7	1800.6	2000.41
2097.29	0.82545	199.364	398.956	599.086	807.969	1000.18	1201.48	1402.53	1600.12	1799.93	2000.08
2098.76	2.25489	198.536	398.412	598.925	806.569	1000.34	1200.04	1400.14	1599.76	1799.69	1999.53
2100.22	1.52282	198.701	399.169	599.673	806.598	999.59	1201.44	1399.87	1599.89	1799.21	1999.53
2101.68	1.00619	198.419	398.876	599.52	807.113	998.887	1200.73	1401.03	1599.39	1799.02	2000.03
2103.15	1.03067	198.442	398.131	599.098	808.397	1000.66	1200.61	1401.28	1600.29	1799.51	1999.99
2104.61	1.60163	198.658	399.323	599.41	806.918	1000.79	1200.62	1399.61	1599.42	1799.54	2000.71
2106.07	1.09084	199.125	398.096	598.825	807.586	1000.49	1200.31	1400.27	1599.83	1800.59	2000.33
2107.53	1.49507	198.265	398.853	599.137	807.678	1000.08	1200.8	1401.02	1599.88	1800.15	2000.09
2109	1.88405	198.391	399.314	599.135	806.475	1000.03	1201.7	1400.54	1599.54	1800.09	2000.04
2110.46	2.19036	198.56	399.237	599.189	806.424	999.679	1200.85	1400.71	1599.92	1799.78	1999.88
2111.92	1.81745	198.489	399.146	599.024	806.749	999.798	1201.42	1400.9	1600.68	1800.06	2000.14
2113.39	1.58909	198.651	399.578	599.964	807.906	999.932	1201.16	1401.82	1599.44	1799.58	2000.02
2114.85	1.14013	198.508	399.72	599.491	806.712	999.682	1201.2	1401.25	1599.32	1799.87	2000.16
2116.31	2.37014	198.222	399.394	598.921	807.115	999.728	1201.68	1400.14	1600.17	1800.21	2000
2117.78	2.62133	198.552	398.562	599.033	807.946	1000.32	1202.18	1400.79	1600.18	1800.03	2000.38
2119.24	1.73432	198.171	399.753	599.729	807.657	1000.8	1201.96	1400.58	1599.79	1800.15	1999.29
2120.7	1.79683	198.044	398.961	598.323	806.923	1000.84	1200.88	1400.52	1600.67	1800.17	1999.04
2122.17	0.77916	198.663	398.703	598.941	806.886	999.356	1201.32	1400.53	1600.22	1800.14	1999.97
2123.63	1.62202	199.073	398.777	598.491	808.65	999.569	1201.6	1400.38	1599.47	1799.92	1999.94
2125.09	1.38548	198.508	399.091	598.475	807.98	1000.82	1201.54	1399.92	1599.41	1799.9	2000.21
2126.55	1.5148	198.488	399.115	599.043	808.179	1000.3	1201.54	1400.78	1600.31	1800.41	1999.88
2128.02	1.49147	198.266	399.171	599.541	809.133	999.989	1201.18	1400.23	1600.02	1799.62	2000.24
2129.48	1.5865	198.346	399.406	600.115	808.148	1000.68	1200.64	1400.1	1599.6	1800.04	1999.94
2130.94	1.66533	198.942	399.73	599.106	806.897	1000.03	1200.92	1400.58	1599.8	1799.55	2000.76
2132.41	0.83772	198.45	398.505	598.148	806.992	1000.8	1201.46	1401.31	1599.87	1799.79	1999.78
2133.87	1.40831	198.079	398.91	598.916	806.4	1000.62	1201.47	1400.44	1599.5	1799.65	1999.38
2135.33	2.54729	198.463	399.246	599.033	807.625	999.821	1200.97	1400.36	1598.99	1799.82	1999.67
2136.8	1.82371	199.379	399.278	598.854	808.53	999.743	1201.92	1400.34	1599.18	1799.79	1999.77
2138.26	1.53824	198.873	399.992	599.275	807.75	999.945	1201.4	1400.71	1599.6	1799.76	1999.65
2139.72	1.17123	198.24	398.957	598.294	807.47	1000.21	1200.97	1400.89	1599.67	1799.68	1999.98
2141.19	0.6561	198.838	398.377	598.861	806.936	999.729	1200.26	1401.05	1599.56	1799.63	2000.16
2142.65	0.85278	199.319	398.754	598.738	806.867	999.238	1200.78	1400.22	1599.61	1799.94	1999.6
2144.11	1.05481	198.466	399.205	598.967	807.309	999.978	1201.56	1399.68	1599.42	1800.1	1999.84
2145.57	2.00597	198.219	399.034	598.845	805.815	1000	1201.43	1400.52	1599.15	1800.13	2000.05
2147.04	1.80746	198.657	399.198	599.179	806.752	999.701	1201.34	1400.54	1599.64	1800.25	1999.78
2148.5	1.41578	198.543	398.849	598.661	808.513	1000.14	1201.38	1400.67	1599.83	1800.25	2000.1
2149.96	1.05881	198.411	399.115	598.412	807.259	1000.28	1200.6	1400.77	1599.77	1800.07	1999.88
2151.43	1.45535	198.252	399.07	598.221	806.438	1000.06	1200.49	1401.12	1600.19	1799.99	2000.24
2152.89	1.79702	198.795	399.073	599.178	806.691	999.689	1201.09	1400.71	1600.42	1800.2	2000.05
2154.35	1.13113	198.983	399.033	598.512	807.072	1000.4	1201.76	1400.27	1599.7	1800.11	1999.94
2155.82	1.32714	198.978	399.476	598.78	807.636	1000.18	1201.43	1400.72	1599.7	1799.8	1999.89
2157.28	1.62307	199.071	399.021	598.803	807.137	999.957	1201.39	1400.61	1600.19	1799.98	2000.18
2158.74	1.63346	198.631	398.928	598.458	807.717	1000.52	1201.19	1400.34	1599.65	1799.77	2000.48
2160.2	1.12623	198.376	399.497	598.501	807.366	1000.36	1201.48	1400.79	1599.23	1799.92	2000.73
2161.67	0.87477	198.474	399.296	598.485	806.927	1000.05	1201.1	1400.81	1599.43	1800.19	2000.22
2163.13	1.50897	198.517	398.979	598.497	807.102	1000.18	1201.55	1400.28	1599.47	1800.02	1999.64
2164.59	1.72108	198.402	398.718	598.81	807.146	1000.51	1201.42	1400.12	1599.46	1800.11	2000.4
2166.06	1.75366	198.23	398.776	598.751	807.127	999.993	1200.54	1400.01	1599.05	1800.87	1999.86
2167.52	0.76605	198.651	399.095	598.945	807.032	999.875	1200.09	1400.67	1599.5	1800.39	2000.22
2168.98	0.55038	198.391	398.942	598.695	806.194	1000.13	1201.07	1400.47	1599.71	1799.59	2000.06
2170.45	1.89908	198.222	399.258	598.676	806.061	1000.33	1201.52	1400.17	1599.66	1799.76	1999.91
2171.91	2.49053	198.467	399.153	598.361	806.705	999.709	1201.27	1399.97	1599.84	1799.88	2000.23
2173.37	1.5858	198.319	399.141	598.693	807.168	1000.33	1201.18	1400.76	1600.11	1799.39	1999.69
2174.84	1.45781	197.7	399.135	598.659	806.542	1000.15	1200.73	1400.9	1600.43	1799.67	1998.87
2176.3	1.29833	198.825	398.697	598.958	807.686	999.943	1200.36	1400.96	1600.02	1799.92	1999.84
2177.76	1.51449	198.663	398.48	598.975	807.261	999.922	1201.29	1401.24	1599.18	1799.41	2000.47
2179.22	2.28376	198.081	398.931	598.645	806.935	1000.06	1201.84	1400.43	1599.16	1799.65	1999.81
2180.69	2.39215	198.758	398.932	599.796	807.656	999.922	1200.18	1400.85	1599.84	1800.47	2000.6
2182.15	1.37289	199.268	399.647	599.236	806.852	999.672	1200.53	1400.27	1599.79	1799.93	2000.27
2183.61	0.70707	199.056	399.464	598.41	807.336	999.698	1201.84	1400.46	1599.65	1800.27	1999.47
2185.08	1.43729	198.514	399.224	599.418	807.784	1000.89	1201.82	1400.52	1599.96	1800.42	1999.87
2186.54	1.87397	198.889	399.89	599.005	806.51	1000.48	1200.65	1400.45	1599.8	1800.25	1999.93
2188	1.98703	198.319	399.292	599.258	807.815	1000.46	1201.36	1400.88	1599.88	1800.12	2000.59
2189.47	1.57561	198.534	399.634	598.441	806.803	1000.65	1201.14	1400.31	1599.82	1799.9	1999.57
2190.93	1.51082	198.226	398.974	599.572	806.983	999.816	1200.23	1400.56	1599.99	1799.87	1999.3
2192.39	1.3127	199.105	399.053	599.653	806.118	999.335	1201.85	1400.06	1600.55	1800.47	2000.14
2193.86	0.37472	199.001	399.167	598.471	807.563	1000.15	1201.44	1400.07	1599.76	1799.54	2000.01
2195.32	0.96621	198.691	399.304	598.612	807.043	999.866	1200.98	1400.77	1599.59	1799.65	1999.45
2196.78	1.2137	198.568	398.889	598.795	806.109	1000.48	1201.39	1400.11	1599.74	1800.21	1999.55
2198.24	0.26397	198.784	399.432	599.146	807.769	999.691	1201	1401.2	1599.36	1799.43	2001.15
2199.71	1.89459	198.403	399.228	598.303	806.325	999.336	1200.57	1400.77	1599.24	1799.78	2000.33
2201.17	1.33838	198.452	399.172	599.289	807.042	1000.22	1201	1400.5	1599.58	1800.4	2000.02
2202.63	1.34695	199.22	398.41	598.957	805.916	1000.31	1201.38	1400.61	1601.11	1800.07	2000.96
2204.1	1.14153	198.532	399	598.808	807.433	1000.01	1201.4	1400.71	1599.81	1799.37	2000.63
2205.56	1.38748	198.272	400.278	599.561	807.473	1000.43	1201.74	1400.97	1599.56	1799.63	2000.02
2207.02	0.36978	198.884	400.213	599.45	806.193	1000.19	1200.65	1400.8	1600.09	1800.14	2000.04
2208.49	0.85098	198.016	398.745	598.598	806.951	1000.1	1201.19	1399.89	1599.67	1800.23	1999.99
2209.95	1.27854	198.872	399.169	598.443	806.972	1000.59	1200.72	1400.4	1599.68	1800.34	1999.85
2211.41	0.98845	198.509	399.768	598.77	806.882	1000.21	1201.29	1400.83	1599.83	1800.46	2000.09
2212.88	1.20734	199.114	399.952	598.814	807.996	1000.37	1201.66	1401.21	1599.97	1800.36	2000.42
2214.34	1.13074	198.952	399.565	599.222	807.545	1000.22	1201.74	1401.46	1599.92	1799.96	1999.94
2215.8	1.35791	198.806	399.192	598.813	807.314	1001.06	1201.74	1400.66	1599.72	1799.9	2000.56
2217.26	2.34121	198.471	398.903	599.057	807.013	1000.93	1201.78	1400.57	1600.04	1800.87	2000.59
2218.73	2.23503	198.985	399.246	599.278	807.385	1000.37	1201.87	1401.37	1600.16	1799.71	2000.38
2220.19	1.19347	198.99	399.088	599.37	807.923	1000.73	1202.38	1401	1599.89	1800.02	2000.23
2221.65	1.45655	198.437	399.125	598.714	806.598	999.997	1201.25	1401.87	1600.15	1800.99	2000.66
2223.12	1.1988	198.989	399.285	598.66	806.024	1000.18	1201.54	1401.74	1600.27	1799.94	2001.06
2224.58	2.46421	198.695	398.572	598.782	807.366	1000.64	1201.88	1401.87	1600.03	1799.89	2000.63
2226.04	2.596	198.428	398.965	599.118	806.797	999.985	1201.83	1401.52	1599.99	1800.42	2001.03
2227.51	1.64692	198.592	399.093	599.109	806.942	1000.36	1201.19	1401.13	1600.31	1800.44	2000.84
2228.97	1.26877	198.348	399.387	598.798	807.236	1000.67	1201.94	1400.64	1600.49	1800.19	2000.54
2230.43	1.52795	199.202	399.392	598.687	807.325	1001	1202.51	1401.48	1599.97	1799.91	2000.57
2231.89	1.71672	198.372	399.602	598.964	806.447	1000.94	1201.46	1401.62	1600.7	1801.19	2001.32
2233.36	1.6345	198.542	399.311	598.687	807.44	1000.13	1201.1	1401.39	1600.2	1800.77	2000.21
2234.82	2.17192	198.083	399.038	598.776	808.24	999.811	1201.62	1401.59	1600.47	1800.8	2000.88
2236.28	1.95975	198.591	399.269	598.721	807.044	999.968	1201.45	1401.29	1600.24	1801.05	2000.5
2237.75	1.58409	198.964	398.931	598.837	806.257	1000	1201.6	1400.73	1600.48	1800.84	2000.02
2239.21	1.22381	198.766	398.56	598.67	806.255	1000.05	1201.86	1401.05	1600.55	1799.86	2000.22
2240.67	1.74152	198.453	399.397	598.624	806.669	1000.56	1201.79	1400.49	1599.62	1799.71	2000.21
2242.14	1.30525	198.552	399.286	598.61	806.851	1000.21	1201.51	1400.6	1600.34	1800.19	2000.67
2243.6	1.62188	198.777	399.182	598.43	807.609	1000.22	1201.99	1400.8	1599.85	1800.02	2000.21
2245.06	1.55985	198.287	398.752	598.818	807.072	1000.03	1201.27	1400.67	1599.16	1800.01	2000.84
2246.53	1.22372	198.564	398.884	598.707	806.448	1000.76	1201.88	1400.98	1599.72	1799.83	2000.26
2247.99	1.57978	198.303	399.38	599.069	806.891	1000.24	1201.11	1402.03	1600.18	1799.5	1999.86
2249.45	2.08935	199.226	399.154	599.038	806.727	1000.08	1201.68	1400.18	1600.13	1799.94	1999.78
2250.91	1.81356	198.799	400.084	599.704	807.213	999.653	1201.77	1400.22	1599.87	1800.39	2000.05
2252.38	0.63423	198.917	399.199	598.652	807.757	999.621	1201.55	1400.72	1599.68	1799.96	2000.37
2253.84	1.2814	197.943	398.433	598.576	808.198	999.942	1201.54	1400.59	1600.37	1800.78	2000.5
2255.3	0.54161	198.433	398.364	598.856	807.399	1001.08	1201.86	1400.62	1598.58	1800.01	1999.9
2256.77	1.43753	198.81	399.051	598.725	807.655	1000.51	1201.48	1400.7	1599.12	1800.01	2000.11
2258.23	1.03661	199.074	398.892	598.838	806.74	999.83	1201.22	1400.65	1600.17	1799.56	1999.96
2259.69	1.68369	198.332	399.044	598.611	808.572	999.433	1200.8	1400.3	1599.81	1799.01	1999.55
2261.16	1.09229	198.264	399.426	598.877	806.77	1000.71	1201.43	1400.85	1599.67	1799.54	2000.35
2262.62	1.16714	198.387	399.748	598.491	806.293	1000.06	1200.92	1400.54	1600.3	1800.13	2000.12
2264.08	1.59723	198.983	398.638	598.769	806.83	1000.05	1201.36	1401.55	1599.34	1799.72	1999.94
2265.54	1.842	198.904	398.537	599.033	807.312	999.819	1200.65	1400.81	1599.54	1799.76	2000.01
2267.01	1.737	198.563	398.633	598.726	806.946	1000.1	1200.65	1400.54	1599.62	1799.92	2000.33
2268.47	1.18956	198.792	398.853	598.995	806.499	999.766	1201.73	1400.46	1600.19	1799.7	2000.56
2269.93	1.97937	198.349	399.153	599.095	806.176	1000.14	1201.79	1400.31	1600.68	1799.93	2000.06
2271.4	2.13397	198.051	400.155	598.686	806.725	1000.49	1201.2	1400.14	1600.52	1799.91	1999.54
2272.86	1.47992	198.197	399.682	598.451	806.979	999.589	1201.86	1400.1	1600.22	1799.51	1999.07
2274.32	1.78206	198.485	398.962	598.839	807.431	999.4	1201.31	1401.16	1599.99	1799.95	2000.19
2275.79	2.57287	198.624	398.939	599.121	806.217	999.981	1201.06	1400.46	1600.12	1799.34	1999.75
2277.25	1.91187	198.443	399.407	598.928	806.572	999.92	1201.49	1400.53	1599.57	1800.1	1999.57
2278.71	1.0843	198.798	399.279	599.47	805.79	1000.38	1201.18	1400.64	1600.02	1799.5	2000.45
2280.18	1.89809	198.768	398.694	598.94	807.367	1000.23	1201.2	1400.53	1599.39	1799.4	2000.99
2281.64	1.07186	198.609	399.343	598.023	806.772	1000.09	1201.77	1400.7	1599.91	1800.21	2000.1
2283.1	1.38225	198.093	399.244	598.464	805.994	999.62	1200.68	1400.76	1599.44	1800.38	1999.76
2284.56	1.05073	198.147	398.747	598.899	806.69	1000.37	1201.58	1400.16	1599.79	1799.77	1999.75
2286.03	1.43219	198.048	399.441	598.398	806.356	1000.35	1201.11	1400.21	1599.84	1800.1	2000.45
2287.49	1.67121	198.411	398.916	598.397	807.115	999.341	1200.5	1400.35	1599.49	1800.44	1999.9
2288.95	1.58426	198.908	399.008	598.723	808.03	1000.38	1201.51	1400.87	1600.09	1799.85	1999.87
2290.42	1.85829	198.327	399.205	599.107	807.472	1000.54	1201.72	1400.89	1600.43	1799.54	2000.28
2291.88	1.04546	198.619	399.887	598.484	806.395	1000.16	1201.07	1401.05	1600.42	1799.51	2000.85
2293.34	0.56321	198.257	398.944	598.996	806.347	1000.26	1200.81	1400.54	1599.94	1799.48	2000.34
2294.81	2.17157	198.46	399.31	599.241	806.767	999.963	1201.82	1400.87	1600.38	1800.43	1999.94
2296.27	2.08767	198.6	399.562	599.171	806.851	1000.18	1201.94	1401.05	1599.71	1800.67	2000.44
2297.73	1.47647	198.129	399.051	598.822	806.989	999.918	1200.86	1401.14	1599.8	1799.63	2000.16
2299.2	1.42094	198.485	398.419	598.6	806.991	999.988	1200.66	1400.95	1599.74	1800.08	2000.43
2300.66	2.0564	198.221	398.519	598.628	806.972	1000.46	1201.15	1400.45	1599.8	1800.14	1999.84
2302.12	1.43399	198.653	398.771	599.071	806.578	1000.55	1201.66	1399.9	1600.84	1800.22	2000.64
2303.58	1.74439	198.538	399.82	599.663	806.604	1000.7	1201.48	1401	1600.08	1800.12	2000.65
2305.05	1.66453	198.335	399.355	598.853	806.672	1000.66	1201.41	1400.18	1599.95	1799.65	2000.84
2306.51	1.20599	198.218	399.252	598.269	806.681	1000.11	1200.89	1400.09	1599.9	1800.26	2000.59
2307.97	1.43093	198.571	399.288	598.854	806.962	999.15	1201.13	1400.21	1600.62	1800.26	2000.22
2309.44	1.69055	198.616	398.979	599.48	807.237	999.272	1201.38	1400.92	1599.98	1800.27	2000.12
2310.9	1.02298	198.225	400.079	599.263	806.439	1000.43	1200.91	1400.34	1599.53	1800.16	2000.38
2312.36	0.96389	198.508	399.545	598.581	805.773	1000.57	1201.59	1399.99	1599.71	1800.17	2000.33
2313.83	1.45396	198.925	398.928	598.706	805.951	1000.3	1202.27	1400.52	1600.16	1800.27	1999.84
2315.29	1.76646	198.186	399.031	599.227	806.242	1000.36	1202.84	1400.28	1599.98	1800.37	2000.42
2316.75	1.49931	198.238	399.71	598.849	806.18	1000.27	1201.42	1401.17	1600.56	1800.66	2000.42
2318.22	1.0447	198.876	399.368	598.454	806.765	999.984	1201.67	1399.93	1600.58	1799.9	1999.6
2319.68	1.30815	198.936	398.343	599.071	805.741	1000.57	1201.22	1400.57	1600.32	1799.6	2000.32
2321.14	1.42604	198.804	398.649	599.159	806.636	1000.42	1201.45	1400.56	1599.76	1800.38	1999.73
2322.6	1.16308	198.433	399.827	598.872	807.01	1000.05	1201.28	1400.1	1600.1	1800.7	2000.25
2324.07	1.33257	198.751	399.521	598.296	806.275	1000.77	1201.77	1401.19	1599.95	1800.17	2000.11
2325.53	1.76307	198.882	399.324	599.367	806.813	1000.77	1202	1400.94	1599.54	1800.6	2000.31
2326.99	1.65124	198.919	399.092	598.904	806.521	1001.2	1201.19	1400.57	1601.26	1801.24	2000.78
2328.46	1.72382	198.944	399.995	599.278	806.704	1000.2	1200.18	1401.21	1600.63	1800.71	2000.56
2329.92	1.70314	199.283	399.283	599.618	808.112	1000.67	1201.73	1401.74	1600.55	1801.2	2000.98
2331.38	1.67842	198.885	400.299	599.586	806.515	1001.39	1201.54	1401.15	1600.52	1800.28	2000.84
2332.85	1.61116	199.151	399.74	598.684	806.406	1000.87	1200.78	1400.53	1600.54	1800.13	2000.29
2334.31	2.06305	198.875	398.8	599.281	805.834	1001.38	1201.99	1401.9	1599.72	1800	2000.31
2335.77	1.93057	198.743	398.503	598.969	807.012	1000.08	1201.28	1401.68	1600.23	1800.59	2000.58
2337.23	1.65826	198.882	399.101	598.989	805.535	1000.31	1201.55	1401.14	1600.11	1800.08	1999.98
2338.7	1.88242	198.538	399.228	599.13	805.732	999.889	1201.41	1401.02	1600.33	1799.97	1999.7
2340.16	1.45193	198.01	399.272	599.549	807.512	1000.57	1201.35	1401.51	1600.2	1800.29	1999.31
2341.62	1.06933	198.11	399.228	598.932	806.69	1000.38	1201.63	1400.95	1600.6	1800.32	2000.42
2343.09	1.89285	198.838	399.037	598.825	806.435	1000.16	1201.5	1401.18	1600.14	1800.27	2000.54
2344.55	1.74125	199.064	398.534	599.134	806.931	1000.5	1201.75	1401.4	1599.62	1800.19	2000.41
2346.01	1.20448	198.991	398.861	599.333	806.694	1000.56	1201.37	1401.39	1600.32	1800.97	2000.74
2347.48	1.38124	198.911	399.85	598.926	807.126	1000.63	1201.17	1400.57	1600.94	1800.65	2001.48
2348.94	1.47879	198.773	399.495	598.576	806.573	1000.33	1201.64	1401.02	1600.17	1800.46	2000.23
2350.4	1.88575	198.773	398.822	599.259	806.557	1000.75	1201.88	1401.18	1599.47	1800.45	1999.81
2351.87	1.08868	198.891	398.913	599.423	807.339	1000.38	1201.45	1401.56	1599.92	1799.81	2000.34
2353.33	0.97134	198.944	398.904	599.298	807.228	999.815	1202.27	1401.3	1600.49	1800.23	2000.79
2354.79	1.48906	198.327	399.01	599.569	806.058	1000.51	1202.24	1400.85	1600.68	1800.48	2000.8
2356.25	1.34979	198.729	399.211	599.452	806.401	1000.33	1201.78	1401.05	1599.89	1800.08	2000.6
2357.72	0.80538	198.662	399.63	599.338	806.39	1000.48	1201.5	1401.18	1600.48	1799.72	2000.82
2359.18	1.54299	199.2	399.43	598.803	805.955	1000.2	1202.11	1401.18	1600.49	1800.67	2001.04
2360.64	1.66165	198.745	399.4	599.056	805.825	1000.47	1201.68	1400.57	1600.51	1800.28	2000.73
2362.11	0.96951	198.714	399.239	599.484	807.142	1000.1	1202.63	1400.4	1600.29	1800.06	1999.47
2363.57	1.34674	198.455	399.626	599.874	806.156	1000.06	1202.52	1400.89	1600.28	1801.2	1999.67
2365.03	1.33794	198.912	399.623	598.973	806.547	1001.44	1202.22	1400.94	1601.17	1800.54	2000.37
2366.5	2.00443	198.615	399.459	598.782	806.986	1001.13	1201.6	1400.87	1600.23	1799.75	2001.08
2367.96	0.94733	199.149	399.435	599.454	806.215	1000.22	1201.66	1402.18	1600.27	1800.82	1999.77
2369.42	1.9095	198.792	398.402	598.416	805.92	1000.52	1201.2	1401.58	1600.35	1799.97	1999.91
2370.89	1.90379	199.079	399.107	599.294	807.987	1000.74	1201.1	1401.29	1601.17	1799.96	2000.39
2372.35	1.70618	198.811	399.709	599.094	806.772	1000.84	1201.1	1401.22	1600.96	1799.72	2000.67
2373.81	2.33671	198.993	399.675	599.836	807.241	1000.04	1201.34	1400.59	1600.77	1800.47	1999.86
2375.27	2.10909	198.251	399.724	598.746	807.386	1000.83	1202.29	1400.95	1599.84	1800.9	1999.64
2376.74	1.49263	198.552	398.904	599.722	806.826	1000.28	1201.33	1401.64	1600.2	1800.68	2000.43
2378.2	2.11185	198.598	399.921	599.034	806.792	1000.01	1202.27	1400.78	1600.67	1800.47	2000.87
2379.66	1.48727	199.057	399.881	598.716	807.598	1000.2	1201.88	1400.08	1600.35	1800.35	2000.96
2381.13	0.85255	199.109	399.694	598.936	807.153	1000.32	1201.24	1400.74	1601.03	1800.41	2000.68
2382.59	0.86161	199.347	399.721	599.129	806.766	999.583	1201.63	1401.67	1600.98	1800.23	2000.49
2384.05	1.44238	199.626	399.054	599.328	806.308	1000.06	1201.5	1401.66	1600.62	1801.34	2000.66
2385.52	1.00312	198.658	399.134	599.868	806.698	1000.18	1202.56	1401.28	1600.89	1801.44	2000.52
2386.98	1.29725	198.611	400.016	599.489	806.497	1000.55	1202.04	1401.47	1600.89	1800.49	1999.69
2388.44	1.56161	199.151	399.753	598.584	806.599	1001.31	1202.34	1402.04	1599.87	1800.32	2000.45
2389.9	1.85074	198.753	399.014	598.906	808.03	1000.99	1201.75	1402.32	1600.22	1800.16	2001.13
2391.37	1.88449	198.8	398.731	599.454	807.177	1000.63	1202.2	1401.95	1600.26	1800.31	2000.79
2392.83	1.74835	199.372	399.626	599.06	805.536	1000.71	1201.86	1401.35	1600.1	1800.1	2000.67
2394.29	2.36819	199.578	398.872	598.634	806.577	1001.18	1201.89	1401.23	1599.69	1800.9	2000.27
2395.76	2.11581	199.098	398.462	599.867	807.49	1001.61	1202.39	1401.17	1600.19	1800.71	2000.3
2397.22	1.65087	198.984	399.507	599.453	806.175	1001.8	1201.78	1401.21	1599.85	1800.46	2000.42
2398.68	1.26555	198.837	399.582	599.109	808.252	1001.32	1201.64	1401.11	1600.49	1801.03	2000.78
2400.15	3.21359	199.267	399.364	599.363	808.13	1000.54	1202.2	1400.86	1601.13	1800.55	2001.21
2401.61	1.41892	198.295	399.791	599.643	808.016	1001.24	1203.13	1402.53	1600.81	1800.59	2001.15
2403.07	1.82306	199.411	399.943	598.468	807.51	1001.32	1202.26	1402.07	1600.79	1801.3	2002.08
2404.54	1.40159	199.945	399.065	599.022	806.117	1001.64	1202.3	1402.65	1601.22	1800.58	2000.61
2406	1.71113	199.289	399.658	598.799	807.525	1000.59	1201.46	1401.97	1601.47	1800.39	2000.14
2407.46	1.8925	198.92	400.098	599.635	807.649	1000.8	1201.94	1401.71	1601.07	1800.54	2000.7
2408.92	1.47301	199.055	399.904	599.296	807.824	1000.39	1201.86	1401.54	1600.74	1800.43	2001.02
2410.39	1.30174	198.883	399.455	599.361	808.018	1000.9	1202.2	1402.08	1601.01	1800.72	2000.78
2411.85	1.00309	198.914	399.109	598.998	808.431	1000.57	1202.8	1401.95	1601.24	1801.23	2000.63
2413.31	1.15853	198.751	399.331	599.456	808.316	1001.59	1202.68	1401.5	1601.41	1801.82	2000.99
2414.78	1.47515	198.783	399.667	599.835	806.59	1001.42	1202.65	1401.43	1601.35	1801.26	2001.38
2416.24	0.93852	198.576	399.847	599.45	807.352	1000.97	1202.65	1402.05	1601.6	1801.11	2001.24
2417.7	2.07522	198.597	400.147	600.082	808.722	1000.5	1203.38	1402.18	1601.06	1801.28	2001.29
2419.17	2.22196	199.479	400.209	599.912	807.833	1000.98	1202.88	1403.22	1601.61	1801.46	2001.12
2420.63	1.92514	199.041	400.803	599.36	808.168	1001.22	1202.89	1403.11	1601.76	1801.72	2001.4
2422.09	1.78147	198.882	400.588	599.322	808.386	1000.74	1203	1402.23	1602.02	1801.69	2000.71
2423.56	1.88779	199.28	400.495	600.176	805.855	1001.55	1204.26	1402.64	1601.79	1802.64	2002.2
2425.02	2.05904	199.479	399.663	600.106	807.241	1002.13	1204	1402.88	1602.02	1802.02	2001.94
2426.48	1.53258	198.785	400.555	600.372	805.693	1000.87	1202.3	1402.71	1603.47	1802.03	2001.76
2427.94	1.64602	199.119	400.942	600.057	805.534	1001.56	1203.07	1402.03	1602.25	1802.97	2001.6
2429.41	1.50798	199.904	400.276	599.537	807.949	1001.79	1203.66	1402.39	1602.44	1802.93	2002.67
2430.87	0.35495	199.126	400.749	599.928	809.103	1001.6	1205.65	1403.32	1602.6	1801.69	2000.85
2432.33	2.31006	199.54	399.904	599.908	808.292	1001.73	1203.09	1404.37	1602.23	1802.98	2002.39
2433.8	2.20087	200.215	399.751	600.924	808.691	1003.13	1205.21	1404.63	1602.06	1803.26	2002.26
2435.26	1.67062	199.293	399.839	600.485	809.372	1002.9	1204.82	1403.6	1603.28	1804.35	2003.21
2436.72	1.54713	199.492	400.893	600.385	809.843	1003.26	1204.6	1403.78	1603.46	1802.98	2001.52
2438.19	2.38153	200.259	401.588	600.363	808.536	1004.43	1205.86	1404.79	1604.26	1803.67	2002.73
2439.65	2.29384	199.641	400.076	600.593	808.339	1003.51	1206.62	1403.62	1605.61	1804.8	2003.91
2441.11	1.94591	199.039	401.075	600.917	810.918	1004.74	1206.46	1404.73	1606.02	1805.17	2004.25
2442.57	2.52853	199.849	401.07	601.039	810.458	1005.46	1207.47	1405.93	1606.01	1806.04	2005.62
2444.04	2.54039	200.267	401.047	600.041	809.907	1006.41	1208.09	1407.03	1607.11	1806.48	2005.59
2445.5	1.74603	199.401	401.58	600.852	810.443	1007.34	1208.46	1407.67	1608.54	1807.73	2005.41
2446.96	1.78453	199.493	401.965	601.848	811.239	1008.5	1209.63	1407.94	1610.15	1810.08	2006.51
2448.43	2.88365	201.285	402.321	602.299	811.262	1008.58	1211.07	1408.75	1611.82	1810.93	2007.18
2449.89	3.19627	201.508	402.528	603.044	811.712	1009.96	1210.95	1410.28	1612.95	1812.26	2008.44
2451.35	3.0329	201.165	403.667	602.672	812.151	1009.14	1211.35	1412.19	1615.06	1815.84	2012.48
2452.82	4.11031	201.049	403.444	602.521	812.93	1011.29	1214.01	1412.59	1617.27	1817.17	2013.29
2454.28	3.62583	201.089	403.741	603.661	816.303	1012.31	1213.75	1414.77	1617.36	1819.67	2015.86
2455.74	4.44374	201.336	404.655	604.627	814.112	1013.36	1216.2	1417.09	1618.52	1818.72	2016.99
2457.21	3.69903	202.413	404.393	603.848	813.979	1014.03	1214.87	1416.22	1620.4	1826.73	2018.11
2458.67	4.82981	202.38	405.488	604.37	814.382	1016.48	1217.8	1418.66	1620.52	1822.16	2019.61
2460.13	5.8087	202.249	404.886	606.07	813.085	1014.16	1217.73	1419.3	1620.84	1820.42	2017.15
2461.59	6.8818	203.038	403.881	605.945	814.986	1013.02	1216.36	1417.49	1617.87	1822.46	2019.37
2463.06	6.58247	202.561	404.67	602.839	815.187	1014.52	1216.3	1417.06	1617.6	1823.84	2017.93
2464.52	5.14491	201.774	405.45	605.479	813.183	1015.37	1217.38	1417.38	1616.61	1820.99	2016.12
2465.98	4.74259	201.932	405.222	603.869	812.913	1014.42	1217.45	1416.16	1616.06	1822.19	2015.76
2467.45	5.11183	201.477	405.152	603.22	812.851	1013.28	1215.89	1416.9	1616.36	1819.25	2015.39
2468.91	5.04992	201.253	404.605	603.066	815.435	1012.55	1215.79	1416.13	1617.14	1817.63	2014.24
2470.37	4.88501	200.703	404.623	603.169	814.862	1011.63	1216.22	1414.21	1615.7	1815.81	2014.31
2471.84	5.02162	201.325	404.352	602.935	813.27	1010.81	1214.96	1411.85	1613.18	1816.07	2014.22
2473.3	5.47774	201.788	403.304	602.729	812.565	1010.5	1212.37	1412.45	1612.71	1816.37	2013.17
2474.76	4.58542	200.796	402.755	602.789	812.06	1009.8	1212.16	1413.05	1612.21	1813.03	2010.88
2476.23	5.29774	200.886	403.339	601.225	812.029	1010.09	1212.09	1412.86	1611.99	1813.51	2011.01
2477.69	5.25103	201.591	401.539	601.701	813.357	1009.73	1212.44	1413.62	1610.78	1814.9	2010.88
2479.15	3.36392	200.833	401.434	602.508	812.433	1008.59	1211.96	1410.66	1611.51	1814.38	2010.84
2480.61	3.3602	200.691	402.989	602.041	811.266	1008.08	1210.38	1410.78	1611.23	1810.91	2010.62
2482.08	3.58102	200.552	401.628	601.505	810.74	1010	1211.17	1409.89	1610.13	1811.39	2010.43
2483.54	2.70556	201.444	402.58	601.548	811.84	1008.31	1211.4	1409.68	1609.69	1810.81	2011.35
2485	3.22302	199.912	401.881	600.422	813.534	1007.5	1210.59	1409.73	1608.43	1811.45	2008.95
2486.47	5.59658	201.444	401.779	602.286	811.669	1007.77	1207.77	1409.31	1606.78	1813.03	2007.64
2487.93	3.93791	202.015	401.185	601.123	811.572	1008.37	1209.63	1409.08	1609.94	1809.8	2007.64
2489.39	3.71454	200.828	400.634	601.543	812.255	1005.88	1211.34	1408.27	1607.13	1810.05	2008.68
2490.86	4.37519	200.989	401.218	600.743	810.297	1006.48	1210.23	1408.1	1606.71	1809.66	2007.82
2492.32	3.6861	200.591	400.814	601.03	810.464	1008.07	1209.89	1407.69	1607.07	1809.36	2007.1
2493.78	3.00859	199.919	400.741	601.366	810.37	1006.83	1207.8	1407.39	1606.38	1808.5	2007.49
2495.25	3.19724	199.436	401.772	601.413	810.862	1006.84	1209.17	1407.56	1606.69	1807.87	2007.48
2496.71	3.22109	200.068	401.358	600.572	810.196	1006.33	1208.42	1407.78	1605.87	1808.66	2006.36
2498.17	2.97792	200.772	400.106	601.12	810.269	1005.65	1208.15	1407.27	1607.21	1807.92	2006.43
2499.63	2.65727	199.968	400.652	601.248	810.34	1005.29	1207.9	1406.9	1607.15	1807.79	2005.97
2501.1	3.32072	199.923	401.198	601.174	810.975	1005.78	1207.21	1407.31	1605.54	1808.32	2006.4
2502.56	3.02542	200.191	400.913	601.561	810.964	1005.28	1207.15	1406.73	1605.97	1808.4	2005.02
2504.02	3.14535	199.632	400.624	601.81	809.928	1006.41	1206.91	1405.67	1604.94	1807.24	2005.13
2505.49	2.5888	200.466	400.855	600.918	810.877	1007.08	1206.7	1406.17	1603.78	1805.29	2004.28
2506.95	1.10625	200.638	401.024	600.785	810.291	1005.33	1208.1	1407.29	1604.47	1806.78	2006.02
2508.41	1.5642	200.133	400.021	602.785	808.937	1005.28	1205.81	1405.41	1606.62	1806.39	2006.06
2509.88	2.41733	200.315	401.08	602.472	811.073	1005.21	1205.53	1405.95	1603.9	1805.94	2004.99
2511.34	2.54897	199.517	401.718	602.321	809.078	1005.93	1206.25	1405.88	1604.5	1808.18	2005.52
2512.8	1.74739	200.973	400.522	601.123	809.927	1003	1206.01	1406.18	1604.9	1805.86	2004.75
2514.26	1.976	199.338	401.32	601.372	809.408	1004.39	1206.45	1403.35	1604.83	1805.83	2004.88
2515.73	2.89709	199.486	400.649	601.184	808.505	1004.62	1206.19	1405.56	1604.47	1805.09	2006.02
2517.19	2.30409	200.208	400.555	600.41	810.37	1003.65	1206.26	1404.51	1605.28	1805.16	2005.95
2518.65	3.0017	199.687	401.516	601.116	809.553	1003.22	1205.53	1404.54	1604.61	1804.25	2005.66
2520.12	2.28375	199.593	401.871	601.316	809.581	1004.02	1206.85	1403.81	1604.36	1804.95	2004.23
2521.58	2.17358	200.231	401.323	601.248	810.248	1004.97	1206.62	1403.63	1604.45	1805.49	2004.43
2523.04	2.71857	199.875	400.986	600.757	809.731	1004.4	1206.94	1404.19	1604.85	1805.7	2004.67
2524.51	2.54029	199.24	401.1	601.219	810.049	1004.97	1206.96	1404.31	1603.99	1804.83	2003.02
2525.97	2.09753	199.354	401.249	601.272	808.109	1004.58	1206.77	1403.47	1604.22	1805.41	2002.3
2527.43	1.73308	200.158	401.732	601.243	808.834	1004.05	1206.4	1402.92	1604.6	1805.1	2002.82
2528.9	2.17143	200.204	401.058	602.138	810.098	1003.52	1206.2	1403.94	1603.38	1804.91	2003.31
2530.36	3.02359	200.3	401.892	601.108	809.498	1003.4	1206.64	1404.17	1604.62	1806.11	2002.91
2531.82	2.03732	200.659	401.16	599.981	810.322	1003.04	1204.91	1404.36	1604.64	1806.03	2003.57
2533.28	2.26575	200.538	400.6	601.964	811.938	1004.06	1205.48	1404.51	1602.88	1805.61	2003.01
2534.75	2.69749	200.135	401.941	600.281	808.535	1003	1204.15	1404.81	1603.97	1803.82	2004.65
2536.21	2.00707	199.607	402.199	600.678	809.385	1004.21	1206.19	1405.64	1602.35	1804.36	2004.1
2537.67	1.87122	201.001	401.022	599.954	808.784	1005.34	1206.9	1405.97	1603.13	1804.16	2003.94
2539.14	2.97391	200.259	401.618	600.948	808.1	1002.69	1205.36	1403.29	1604.05	1804.38	2001.8
2540.6	1.97109	200.747	402.291	600.829	809.463	1003.49	1205.06	1403.92	1602.97	1805.23	2003.09
2542.06	2.24139	200.249	401.481	601.306	808.601	1003.91	1206.76	1404.44	1602.17	1803.42	2004.41
2543.53	2.21956	200.278	400.648	601.029	809.897	1003.38	1204.87	1403.53	1602.55	1804.51	2003.67
2544.99	2.88338	199.661	401.418	601.073	808.515	1003.83	1205.04	1403.96	1601.76	1803.25	2003.6
2546.45	2.20971	200.409	401.072	601.249	807.959	1003.93	1205.07	1403.43	1602.89	1802.55	2003.04
2547.91	2.82748	200.157	401.128	600.528	808.244	1002.95	1204.8	1403.87	1603.24	1803.24	2002.86
2549.38	3.34569	199.811	401.42	599.969	808.516	1002.68	1204.18	1404.34	1602.62	1803.52	2002.94
2550.84	2.34947	201.53	401.983	599.56	807.589	1003.56	1205.14	1404.59	1603.58	1803.56	2003
2552.3	1.60785	200.782	401.573	600.561	807.995	1004.25	1205.35	1404.89	1603.27	1803.11	2002.62
2553.77	1.58906	199.923	401.291	601.176	808.81	1002.91	1205.36	1403.53	1602.53	1802.88	2003.07
2555.23	1.4313	199.83	400.655	601.301	807.158	1004.07	1205.73	1404.62	1602.51	1802.86	2002.08
2556.69	2.25946	200.114	400.762	601.975	807.962	1003.33	1205.12	1403.68	1603.09	1803.24	2001.54
2558.16	1.21794	199.641	401.579	601.703	810.004	1001.61	1204.01	1403.03	1603.4	1804.26	2002.92
2559.62	1.91973	200.422	402.016	600.917	808.681	1004.35	1206.21	1404.49	1602.34	1804.14	2003.04
2561.08	1.05413	200.447	401.475	600.296	808.514	1002.9	1205.31	1406.22	1602.65	1802.85	2002.14
2562.55	2.14163	201.045	401.902	603.027	810.178	1002.75	1204.94	1404.37	1602.8	1803.55	2002.31
2564.01	2.61524	200.59	400.852	602.292	809.629	1003.77	1205.46	1404.07	1603.31	1804.23	2002.59
2565.47	1.36415	200.508	400.572	601.073	808.482	1003.36	1205.97	1404.26	1603.95	1804.23	2002.83
2566.93	1.65531	200.698	401.657	600.563	808.304	1002.86	1205.25	1403.08	1602.48	1804.24	2002.67
2568.4	1.8385	200.037	401.7	600.985	808.276	1003.42	1205.02	1402.71	1602.48	1804.16	2002.2
2569.86	1.67805	200.381	402.152	602.198	809.222	1002.86	1205	1403.36	1602.33	1803.1	2002.82
2571.32	3.66861	200.707	401.91	601.708	808.884	1003.08	1204.66	1402.7	1602.85	1802.35	2002.51
2572.79	2.30861	199.874	401.391	601.281	809.083	1002.95	1204.65	1402.91	1602.77	1802.94	2003.15
2574.25	2.59255	200.211	401.475	600.103	808.387	1003.73	1205.06	1404.45	1603.22	1804.07	2004.2
2575.71	2.18276	199.523	401.077	600.125	808.763	1002.84	1204.77	1405.31	1603.34	1804.2	2004.92
2577.18	2.54323	201.027	402.311	601.195	808.921	1003.47	1205.13	1402.56	1604.21	1803.36	2004.13
2578.64	2.41516	199.691	401.895	600.447	808.728	1004.15	1203.83	1403.85	1603.07	1803.07	2004.21
2580.1	1.36659	199.465	402.553	602.016	808.94	1004.34	1206.19	1403.96	1603.12	1803.19	2002.72
2581.57	0.2996	200.53	401.912	602.153	809.561	1003.35	1206.34	1402.59	1603.18	1804.06	2002.8
2583.03	1.83653	200.376	401.355	602.41	809.647	1003.46	1206.24	1404.93	1602.17	1802.59	2004.16
2584.49	1.00756	199.678	401.562	602.057	808.683	1004.73	1206.85	1404.54	1603.39	1804.23	2002.99
2585.95	1.25658	199.612	402.13	602.232	809.541	1004.46	1205.07	1404.24	1603.16	1804.37	2003.07
2587.42	2.15067	199.969	401.944	602.108	809.302	1004.45	1205.63	1403.87	1602.93	1804.16	2002.76
2588.88	2.25633	201.105	403.053	602.822	810.553	1003.68	1206.47	1405.16	1603.84	1803.66	2003.54
2590.34	1.70756	200.726	402.802	602.347	810.329	1003.57	1207.08	1404.4	1603.52	1803.32	2003.48
2591.81	2.00409	200.512	403.38	602.368	811.497	1003.69	1206.74	1404	1602.6	1804.21	2004.46
2593.27	2.34041	200.563	403.009	602.413	811.061	1004.04	1206.38	1405.01	1603.32	1804.93	2004.66
2594.73	2.1133	201.366	402.987	601.945	810.93	1003.36	1207.31	1405.95	1603.76	1804.18	2004.78
2596.2	2.24972	200.016	403.091	603.911	811.544	1002.75	1205.98	1404.03	1604.87	1803.7	2004.05
2597.66	3.80188	200.333	402.633	602.918	811.269	1004.17	1204.96	1404.13	1605.12	1805.86	2004.08
2599.12	1.53491	201.571	403.143	601.762	811.601	1003.9	1207.16	1406.31	1604.64	1804.45	2004.22
2600.59	0.27955	201.914	402.588	601.736	811.926	1003	1206.56	1404.9	1602.57	1803.96	2003.82
2602.05	3.36494	201.249	403.291	602.693	811.92	1004.29	1205.97	1404.55	1604.53	1804.07	2003.77
2603.51	3.70567	201.312	403.169	602.395	809.785	1004.52	1206.98	1405.61	1603.73	1805.09	2004.25
2604.97	2.82802	200.803	402.178	601.981	809.368	1004.77	1207.45	1404.59	1604.01	1805.1	2004.37
2606.44	3.17616	200.842	403.929	602.67	812.192	1004.43	1206.22	1404.8	1604.65	1805.5	2004.85
2607.9	2.9527	201.398	403.614	603.129	813.143	1004.91	1206.87	1405.88	1604.56	1804.37	2005.21
2609.36	2.47732	202.332	402.572	602.898	812.791	1005.49	1206.1	1406.25	1604.69	1804.91	2003.81
2610.83	3.48922	201.844	403.266	603.481	812.841	1004.57	1207.6	1405.49	1605.33	1804.85	2004.55
2612.29	3.75678	201.969	404.298	604.23	810.933	1006.14	1208.57	1405.64	1605.15	1805	2005.08
2613.75	3.34387	202.475	404.368	603.499	811.702	1005.21	1208.72	1406.05	1605.12	1805.16	2006.21
2615.22	2.50062	202.957	403.365	603.439	812.872	1005.15	1209.66	1406.87	1604.99	1806.37	2006.65
2616.68	2.95465	201.702	404.483	605.505	812.008	1004.63	1209.38	1406.95	1605.66	1805.27	2005.87
2618.14	3.46978	202.426	404.319	604.011	814.628	1006.74	1209.82	1407.73	1606.27	1805.59	2005.99
2619.61	2.72326	203.02	403.096	605.969	812.47	1005.31	1209.88	1408.21	1606.51	1808.5	2004.26
2621.07	2.95731	201.252	405.067	603.634	810.865	1008.31	1208.63	1407.35	1606.11	1806.21	2005.3
2622.53	3.71627	201.839	405.194	605.504	813.217	1008.72	1208.35	1408.03	1606.17	1808.53	2006.63
2623.99	3.18985	203.066	406.446	604.154	812.5	1006.93	1211.48	1407.7	1607.22	1807.43	2006.54
2625.46	3.4513	202.486	405.713	604.453	813.04	1006.6	1208.86	1406.42	1607.58	1809.29	2005.93
2626.92	3.48603	203.166	406.001	604.813	814.442	1007.53	1210.15	1407.93	1607.48	1809.4	2006.08
2628.38	4.41411	203.48	406.435	605.636	814.208	1008.09	1212.43	1410.21	1606.57	1809.37	2005.73
2629.85	4.49353	203.956	407.019	607.019	813.301	1008.79	1211.71	1411.11	1607.92	1809.97	2007.1
2631.31	4.33521	204.409	407.165	607.078	813.962	1010.39	1209.99	1408.96	1609.19	1809.84	2009.52
2632.77	4.11106	203.631	406.511	607.774	814.591	1010.84	1210.77	1410.5	1610.55	1810.52	2010.09
2634.24	5.21246	204.344	407.477	607.621	814.543	1011.29	1211.08	1412.73	1609.19	1811.53	2009.43
2635.7	5.21783	205.202	407.401	606.351	814.376	1010.41	1211.63	1411.46	1610.58	1811.01	2009.79
2637.16	6.62794	204.436	408.345	607.454	816.467	1011.78	1213.75	1412.63	1611.82	1811.66	2010.1
2638.62	5.25286	205.496	408.667	608.001	818.276	1014.69	1213.98	1415.34	1612.89	1812.93	2007.89
2640.09	6.09282	206.506	410.551	610.647	816.511	1013.27	1213.32	1413.49	1611.27	1811.78	2011.02
2641.55	5.82024	206.03	412.021	610.881	816.27	1013.48	1216.18	1414.93	1614.46	1813.89	2012.91
2643.01	6.42173	205.907	411.24	608.715	815.633	1015.1	1217.17	1414.66	1615.85	1812.84	2012.33
2644.48	8.43593	205.913	410.707	612.153	815.684	1016.74	1217.8	1416.04	1615.67	1815.72	2011.36
2645.94	8.00078	207.818	413.065	613.049	817.716	1017.91	1217.88	1416.91	1617.71	1816.19	2013.07
2647.4	7.50439	209.383	413.275	611.922	817.4	1017.67	1220.93	1419.02	1617.21	1817.31	2013.11
2648.87	8.89176	209.102	414.152	611.869	819.385	1019.44	1219.9	1419.08	1618.53	1816.44	2014.93
2650.33	10.1867	209.868	414.69	614.59	819.421	1019.83	1219.88	1419.69	1620.18	1819.17	2017.68
2651.79	11.5244	211.034	416.525	616.19	819.492	1023.4	1223.45	1423.53	1622.18	1822.82	2018.51
2653.26	11.5528	211.282	417.982	616.588	822.88	1025.3	1224.88	1425.44	1621.98	1823.26	2017.82
2654.72	13.7528	211.33	417.937	618.12	820.487	1027.97	1222.8	1425.11	1625.81	1824.5	2018.56
2656.18	14.4827	211.514	419.432	619.605	821.289	1027.83	1223.57	1428.13	1628.64	1826.14	2019.45
2657.64	19.5979	212.229	420.97	619.114	824.315	1032.86	1233.36	1431.81	1628.32	1829.55	2023.91
2659.11	15.7154	214.947	422.05	621.255	822.442	1035.05	1231.07	1434.85	1632.75	1834.27	2026.23
2660.57	16.0294	216.52	423.273	623.954	827.278	1033.09	1234.19	1438.41	1637.84	1837.43	2029.58
2662.03	18.287	218.178	425.808	624	827.336	1037.28	1239.18	1442.93	1645.04	1841.1	2033.33
2663.5	22.1883	219.621	428.612	627.293	831.331	1039.5	1242.5	1446.73	1649.08	1843.35	2032.78
2664.96	24.4127	219.897	429.477	628.875	833.477	1040.95	1246.08	1454.28	1653.94	1848.73	2037.93
2666.42	26.3042	220.78	432.19	628.408	832.414	1043.6	1250.73	1461.06	1658.86	1856.09	2041.89
2667.89	30.0762	220.133	434.188	633.39	835.048	1048.06	1258.24	1468.13	1666.21	1863.77	2045.99
2669.35	32.7136	222.705	439.821	638.83	838.602	1051.32	1264.27	1475.15	1675.36	1871.83	2052.87
2670.81	36.541	227.081	444.075	638.676	842.435	1059.18	1274.13	1487.63	1687.24	1879.27	2065.27
2672.28	41.8197	229.547	450.107	642.406	842.304	1064.57	1286.36	1497.62	1699.42	1887.57	2070.67
2673.74	45.1196	230.724	452.623	648.762	847.202	1070.63	1290	1514.3	1720.1	1900.68	2078.09
2675.2	55.368	229.268	457.557	653.416	856.317	1076.64	1308.05	1531.35	1732.18	1919.54	2095.13
2676.66	57.3263	234.026	464.261	654.126	854.688	1089.1	1316.67	1548.82	1754.38	1938.14	2099.71
2678.13	62.8468	240.344	469.072	663.262	868.946	1102.23	1331.12	1568.7	1781	1955.93	2123.34
2679.59	68.0313	240.678	479.544	671.334	873.143	1114.75	1348.18	1596.88	1808.78	1976.59	2145.38
2681.05	77.6951	243.32	483.72	679.097	881.807	1132.74	1374.07	1622.33	1845.11	2009.53	2162.18
2682.52	81.3205	248.39	494.802	681.085	889.192	1153.05	1394.59	1654.25	1879.46	2038.98	2184.39
2683.98	84.4603	253.127	497.946	685.865	896.114	1175.35	1415.7	1684.69	1920.52	2079.5	2218.8
2685.44	91.1125	255.97	503.456	692.013	910.656	1197.88	1443.05	1714.85	1969.19	2126.25	2256.26
2686.91	98.9259	259.465	508.325	697.045	923.751	1219.43	1468.07	1743.61	2010.4	2171.12	2299.1
2688.37	98.4736	263.891	513.46	704.468	932.58	1240.44	1497.01	1774.87	2046.34	2217.68	2336.74
2689.83	102.9	264.567	515.656	702.045	942.401	1260.35	1519.73	1794.33	2093.14	2274.08	2376.73
2691.29	100.692	271.182	508.871	705.317	951.771	1284.98	1539.34	1819.48	2109.9	2323.89	2415.49
2692.76	105.624	273.21	514.373	710.243	976.841	1294.17	1557.72	1827.13	2151.28	2367.25	2450.33
2694.22	95.7996	271.345	509.39	707.616	992.922	1320.94	1591.48	1831.47	2139.19	2402.35	2492.58
2695.68	91.9834	273.951	510.817	706.778	1006.29	1324.93	1591.03	1828.61	2125.49	2409.87	2506.29
2697.15	85.0604	271.949	508.312	708.014	1015.43	1334.35	1594	1816.42	2096.13	2418.97	2501.45
2698.61	80.1532	271.51	503.399	702.244	1026.18	1332.63	1589.63	1787.66	2061.89	2398.73	2490.74
2700.07	75.6243	271.787	498.326	698.73	1032.56	1322.72	1584.8	1767.55	2029.96	2366.57	2467.88
2701.54	71.6072	268.83	490.472	692.467	1030.87	1312.07	1566.89	1739.87	1986.48	2328.52	2440.68
2703	63.9016	268.572	489.014	686.195	1039.27	1300.49	1542.11	1707.44	1941.11	2275.11	2401.17
2704.46	55.4155	266.579	485.215	682.815	1035.06	1289.04	1520.45	1674.48	1897.55	2227.44	2351.63
2705.93	47.719	260.078	476.595	677.258	1035.01	1268.34	1491.17	1644.95	1846.56	2165.84	2307.69
2707.39	44.352	253.925	470.629	674.149	1027.2	1242.8	1465.69	1624	1816.19	2122.02	2266.93
2708.85	39.8066	249.203	463.334	669.605	1016.36	1218.42	1440.6	1597.94	1782.99	2077.5	2233.55
2710.31	32.4462	248.71	461.428	663.512	1004.21	1201.17	1410.19	1576.27	1761.46	2034.02	2193.53
2711.78	29.2554	243.055	454.763	658.516	988.942	1181.49	1395.22	1542.4	1739.3	2010.48	2169.16
2713.24	25.2701	240.85	451.802	653.699	974.605	1163.95	1373.99	1532.09	1723.2	1976.87	2146.21
2714.7	24.2225	239.499	444.725	649.239	959.159	1150.05	1349.32	1510.32	1706.49	1954.69	2127.19
2716.17	23.5439	234.016	440.06	644.286	948.668	1130.74	1330.64	1498.2	1691.05	1933.57	2111.73
2717.63	20.7365	231.109	439.027	640.727	936.643	1115.52	1319.7	1488.39	1683.65	1917.51	2093.11
2719.09	19.2025	230.878	434.765	636.203	926.259	1106.41	1304.69	1481.18	1677.76	1902.43	2084.16
2720.56	16.8951	227.798	433.92	631.172	917.634	1097.95	1295.27	1472.67	1669.63	1892.84	2078.58
2722.02	16.4734	224.428	430.794	630.166	909.021	1092.71	1281.17	1464.26	1660.86	1884.33	2066.27
2723.48	14.5556	222.171	425.35	629.292	903.538	1088.25	1270.9	1453.98	1654.23	1868.04	2060.65
2724.95	14.7449	221.557	427.477	628.293	894.717	1081.56	1267.22	1451.93	1647.13	1866.51	2055.49
2726.41	13.506	218.029	423.971	625.913	882.42	1074.87	1256.28	1447.11	1644.11	1863.55	2046.82
2727.87	11.6345	216.494	422.327	626.366	880.39	1075.32	1254.15	1441.6	1640.1	1852.65	2042.61
2729.33	10.7266	216.402	422.04	623.659	871.668	1065.98	1246.46	1435.53	1634.9	1845.43	2040.44
2730.8	9.52701	216.706	419.088	621.588	868.099	1065.77	1246.74	1434.23	1633.7	1843.77	2035.14
2732.26	8.39866	213.758	418.949	619.911	860.972	1061.4	1238.3	1429.86	1629.19	1839.23	2032.2
2733.72	8.07143	212.068	414.418	619.044	857.481	1053.85	1235.66	1428.08	1626.15	1835.63	2028.5
2735.19	7.14512	212.011	414.09	618.219	856.78	1048.94	1235.77	1426.17	1626.59	1833.29	2028.07
2736.65	7.52559	211.939	414.145	617.967	850.821	1045.78	1232.77	1426.49	1624.26	1829.96	2025.22
2738.11	6.94249	210.484	414.072	613.636	848.748	1040.32	1229.93	1425.1	1621.43	1828.98	2023.26
2739.58	6.67161	210.622	412.268	612.331	843.963	1037.05	1228.46	1421.28	1619.13	1828.9	2021.89
2741.04	6.70755	208.452	413.786	613.133	843.103	1035.03	1228.01	1418.52	1617.62	1825.85	2019.89
2742.5	5.80524	211.418	410.667	613.904	838.624	1035.24	1224.18	1419.01	1616.61	1821.46	2017.82
2743.96	5.30418	208.211	409.562	611.593	839.311	1026.07	1223.06	1418.96	1614.63	1821.27	2018.21
2745.43	6.07494	207.954	412.064	611.261	837.857	1025.24	1221.15	1417.04	1616.66	1820.29	2016.49
2746.89	5.14017	207.913	410.664	609.906	833.123	1021.98	1221.43	1415.38	1615.8	1819.28	2016.6
2748.35	4.9592	207.991	409.71	609.691	834.38	1023	1219.45	1416.58	1613.1	1817.85	2015
2749.82	5.31693	206.508	409.897	611.938	830.93	1021.4	1217.85	1415.84	1613.25	1816.1	2014.75
2751.28	3.85809	205.581	409.922	610.333	830.595	1018.22	1218.65	1413.62	1612.55	1814.62	2013.13
2752.74	5.14681	204.64	408.699	608.101	829.088	1016.29	1217.58	1412.65	1610.8	1814.68	2013.91
2754.21	4.88287	203.655	409.072	608.612	825.996	1016.27	1216.28	1411.84	1611.07	1813.64	2010.07
2755.67	5.18283	204.612	408.206	607.831	823.717	1015.12	1214.32	1409.5	1610.3	1813.33	2013.19
2757.13	3.80576	203.798	407.034	606.674	827.926	1015.34	1214.36	1410.8	1612.56	1814.39	2011.58
2758.6	3.1209	204.157	408.632	606.406	827.324	1012.75	1213.04	1409.39	1609.69	1812.85	2012.24
2760.06	3.49474	204.725	407.306	606.136	824.124	1012.28	1214.66	1411.7	1609.12	1812.2	2009.88
2761.52	3.76487	203.33	405.994	605.68	821.51	1013.52	1213.21	1411.08	1609.97	1810.57	2009.38
2762.98	4.40223	203.171	405.627	605.849	821.63	1012.02	1211.1	1409.66	1610.07	1810.51	2008.84
2764.45	3.14897	202.665	405.758	605.009	820.351	1010.3	1212.33	1410.45	1608.62	1810.1	2008.78
2765.91	3.30951	202.226	405.427	605.134	819.07	1010.82	1212.51	1409.7	1609.45	1810.66	2007.82
2767.37	3.64982	202.515	404.582	605.183	819.99	1011.3	1211.38	1408.49	1609.77	1810.28	2008.04
2768.84	2.47423	202.128	403.17	605.004	821.042	1010.45	1212.79	1409.56	1608.11	1810.16	2007.42
2770.3	3.02483	201.591	403.75	603.696	816.273	1011.33	1211.25	1407.82	1605.96	1809.6	2007.92
2771.76	2.94973	201.53	404.062	604.565	821.283	1010.15	1209.78	1407.57	1607.13	1808.21	2007.23
2773.23	3.79957	202.521	403.577	603.523	818.651	1008.09	1213.25	1408.11	1607.12	1808.16	2007.81
2774.69	3.64589	201.01	404.111	604.004	815.586	1008.81	1211.43	1407.31	1607.3	1807.63	2007.14
2776.15	3.10011	201.923	403.583	603.783	815.406	1007.62	1209.79	1408.72	1606.9	1807.49	2007.06
2777.62	3.33807	202.387	403.818	603.241	816.164	1009.29	1209.18	1406.68	1605.72	1808.14	2006.29
2779.08	2.94555	201.808	403.552	603.389	815.147	1007.74	1208.91	1408.57	1605.67	1807.98	2006.84
2780.54	2.76878	200.582	403.695	603.513	815.631	1007.04	1209.42	1408.5	1607.13	1807.12	2006.08
2782	2.68018	200.645	403.057	602.707	816.167	1008.52	1210.56	1407.67	1606.82	1806.51	2005.4
2783.47	1.99933	200.73	402.635	601.776	815.896	1007.66	1209.39	1406.5	1605.34	1807.34	2006.17
2784.93	3.22839	200.885	403.244	602.307	815.24	1006.82	1209.33	1407.23	1607.26	1808.01	2005.49
2786.39	4.14273	200.06	402.254	602.077	813.963	1008.86	1208.45	1406.48	1604.61	1807.1	2005.99
2787.86	2.84932	201.094	402.46	601.333	813.918	1008.98	1209.44	1406.99	1604.99	1808.12	2004.67
2789.32	2.33522	201.523	403.762	603.623	810.07	1007.59	1211.7	1405.45	1605.04	1806.3	2004.93
2790.78	2.60663	201.329	402.104	602.48	812.95	1005.37	1208.12	1406.1	1605.2	1807.91	2006.54
2792.25	2.32162	200.803	401.861	602.465	811.424	1006.35	1208.99	1406.69	1604.56	1806.23	2006.56
2793.71	2.43042	200.583	402.885	601.476	813.878	1005.98	1207.23	1405.37	1604.67	1805.98	2005.06
2795.17	2.16758	200.61	401.592	601.459	814.834	1006.13	1206.33	1405.13	1605.12	1806.86	2004.75
2796.64	2.75082	200.817	402.18	602.42	815.421	1006.25	1207.69	1405.2	1605.12	1806.17	2004.38
2798.1	2.10639	200.463	403.473	603.38	813.15	1006.44	1208.48	1405.62	1604.92	1806.06	2004.02
2799.56	2.88296	200.561	403.619	601.823	809.87	1005.62	1206.84	1406.4	1605.12	1806.5	2005.36
2801.02	2.77323	200.457	400.706	600.705	811.219	1005.53	1207.67	1405.73	1605.04	1805.01	2005.82
2802.49	1.44731	200.139	401.242	602.745	813.266	1005.86	1206.62	1406.68	1604.82	1804.47	2004.27
2803.95	3.2861	199.88	402.137	602.298	811.614	1004.82	1207.08	1404.04	1603.57	1805.27	2005.49
2805.41	3.00755	200.547	402.782	600.778	811.193	1004.21	1207.2	1405.85	1603.25	1806.38	2004.93
2806.88	2.95279	200.302	401.954	601.215	809.895	1004.81	1207.86	1406.05	1604.6	1805.01	2004.49
2808.34	2.88272	199.656	402.586	602.474	810.471	1005.3	1207.63	1404.48	1603.87	1804.63	2004.76
2809.8	2.91191	200.269	402.172	601.721	811.416	1005.08	1206.93	1404.3	1604.1	1804.4	2005.23
2811.27	2.22742	200.762	400.972	602.151	812.663	1005.43	1206.98	1404.6	1604.1	1804.27	2004.77
2812.73	2.35337	200.248	402.61	601.657	812.007	1005.18	1206.5	1404.99	1603.17	1804.54	2004.25
2814.19	3.0003	200.244	401.801	600.741	810.464	1005.67	1206.36	1405.29	1603.62	1805.39	2004.36
2815.65	1.06446	200.241	401.639	602.034	811.276	1004.62	1207.09	1402.74	1604.44	1804.41	2003.35
2817.12	1.99666	199.933	402.168	601.915	808.646	1002.79	1207.08	1404.4	1605.41	1803.86	2003.82
2818.58	1.13607	200.735	399.463	600.384	810.021	1004.39	1206.61	1404.61	1604.02	1804.08	2003.84
2820.04	1.34811	200.207	399.967	600.35	808.2	1003.65	1206.78	1404.38	1603.2	1803.74	2003.3
2821.51	1.5604	201.157	402.372	601.524	808.4	1003.97	1207.26	1403.57	1603.85	1804.69	2004.02
2822.97	2.4857	199.708	401.925	601.322	809.339	1004.46	1207.86	1403.95	1604.09	1803.81	2003.9
2824.43	2.5625	199.581	401.527	600.975	810.815	1005.38	1205.17	1403.56	1603.42	1804.41	2003.77
2825.9	3.48354	199.077	401.219	602.166	809.292	1005.63	1205.81	1403.85	1603.76	1803.44	2004.62
2827.36	2.61313	199.306	401.16	600.355	809.743	1004.52	1205.79	1403.95	1603.7	1804.51	2004.26
2828.82	2.84872	200.024	400.366	600.665	809.15	1003.99	1206.3	1405.63	1603.78	1804.25	2003.51
2830.29	0.87048	199.573	401.659	599.983	809.571	1003.14	1207.32	1404.16	1603.17	1802.57	2003.33
2831.75	2.2838	199.395	399.94	600.516	808.377	1004.37	1206.69	1403.55	1603.81	1804.4	2003.54
2833.21	1.7056	200.964	401.704	600.529	807.625	1004.16	1206.95	1404.46	1603.46	1805.42	2003.73
2834.67	2.25852	199.33	400.697	600.282	809.936	1003.22	1206.19	1403.27	1602.91	1804.08	2002.44
2836.14	2.03737	199.576	400.456	600.691	807.872	1004.2	1205.12	1403.04	1603.94	1804.11	2003.92
2837.6	1.72462	200.122	400.192	600.37	809.298	1003.43	1206.21	1403.33	1603.66	1803.51	2003.95
2839.06	1.78942	199.61	400.516	600.631	809.206	1003.07	1206.89	1403.02	1603.89	1803.39	2003.94
2840.53	1.47138	200.27	401.075	601.619	808.354	1003.17	1207.08	1404.22	1603.55	1803.19	2004.12
2841.99	2.45123	199.82	401.217	601.28	809.487	1004.7	1205.85	1402.36	1603.71	1803.7	2003.47
2843.45	1.21667	200.591	400.465	601.543	806.551	1003.67	1205.84	1403.04	1601.7	1805.36	2003.49
2844.92	3.28818	199.243	400.471	600.918	807.013	1003.47	1207.96	1404.8	1601.81	1803.68	2003.92
2846.38	1.8174	199.992	400.292	599.1	807.603	1002.68	1206.11	1405.21	1602.35	1804.85	2003.89
2847.84	1.8869	198.937	400.307	600.936	806.81	1002.31	1205.12	1403.67	1604.1	1803.69	2003.6
2849.3	2.12158	199.856	399.798	601.287	808.518	1004	1206.77	1404.13	1602.93	1803.53	2003.24
2850.77	2.84977	200.088	400.072	601.055	809.145	1003.23	1205.63	1403.06	1602.97	1804.48	2003
2852.23	3.1197	200.136	400.337	600.264	810.024	1003.03	1206.13	1403.26	1602.72	1803.83	2003.89
2853.69	2.54109	199.655	400.7	600.598	808.938	1003.94	1206.69	1404.01	1603.2	1802.79	2003.71
2855.16	2.10756	199.928	400.099	600.54	806.748	1002.55	1205.61	1404.32	1603.24	1802.91	2003.2
2856.62	2.02195	199.617	400.386	599.799	807.719	1002.5	1206.82	1402.92	1603.57	1804.17	2002.61
2858.08	0.36609	199.82	400.569	600.582	808.404	1003.15	1206.5	1402.91	1604.1	1803.3	2002.33
2859.55	1.9709	200.145	400.872	600.02	808.765	1005.33	1206.23	1403.94	1603.57	1802.8	2004.65
2861.01	3.39894	200.201	400.78	600.149	807.098	1003.31	1206	1404.17	1603.11	1803.06	2003.6
2862.47	1.11962	199.306	400.372	600.224	808.527	1003.03	1207.14	1403.81	1602.84	1802.1	2002.8
2863.94	1.78435	199.298	400.493	600.497	808.455	1004.83	1204.89	1403.95	1602.27	1802.53	2003.5
2865.4	0.79343	199.453	400.621	600.75	807.981	1004.22	1204.23	1403.37	1602.84	1803.62	2003.56
2866.86	1.2443	198.343	400.635	600.5	808.446	1003.6	1205.28	1403.8	1602.04	1803.98	2001.53
2868.32	1.21905	199.628	400.01	601.054	808.889	1003.3	1206.54	1404.13	1602.71	1803.25	2001.84
2869.79	2.78395	200.215	399.688	599.944	806.229	1002.77	1205.93	1402.18	1603.34	1802.88	2003
2871.25	3.20328	200.135	399.864	600.191	807.54	1003.73	1205.68	1403.73	1602.65	1803.24	2004.75
2872.71	2.2387	198.889	401.007	601.151	808.076	1002.92	1205.62	1405.44	1603.05	1801.54	2003.88
2874.18	1.45132	198.6	401.023	600.205	808.515	1003.29	1204.75	1404.2	1603.39	1802.5	2001.94
2875.64	2.07836	199.772	399.352	599.917	807.413	1002.44	1204.59	1403.04	1603.28	1802.02	2001.85
2877.1	2.20946	199.348	400.676	600.372	807.677	1003.41	1205.86	1403.99	1603.21	1802.5	2002.19
2878.57	1.68245	199.549	400.705	600.416	806.66	1003.07	1206.43	1404.26	1601.88	1802.72	2003.42
2880.03	1.09609	199.125	399.858	599.758	807.264	1003.29	1206.64	1402.99	1602.38	1802.09	2003.14
2881.49	2.6145	199.641	399.746	599.905	807.747	1004.29	1205.94	1404.92	1602.86	1801.68	2002.4
2882.96	2.42485	199.348	400.455	599.857	807.55	1003.55	1206.53	1405.6	1603.61	1802.02	2003.24
2884.42	1.53423	200.584	400.959	600.006	805.491	1003.37	1206.2	1402.04	1604.1	1803.8	2002.36
2885.88	2.08348	198.259	400.252	601.94	808.828	1003.94	1207.52	1403.71	1603.78	1801.8	2002.98
2887.34	1.6339	199.557	401.134	600.977	806.544	1003.24	1205.51	1405.26	1603.01	1802.55	2002.46
2888.81	1.39859	198.8	400.665	600.658	806.129	1002.18	1205.3	1403.1	1601.96	1803.73	2002.44
2890.27	2.50756	198.562	399.93	600.918	805.416	1002.75	1206.31	1404.71	1602.52	1803.15	2003.13
2891.73	2.45408	199.025	400.354	600.299	805.416	1002.73	1205.6	1404.37	1602.78	1802.46	2003.05
2893.2	1.30455	199.565	400.123	600.242	806.929	1002.48	1204.92	1403.39	1602.3	1802.33	2002.59
2894.66	1.77673	199.759	400.612	599.931	806.886	1002.96	1207.07	1402.76	1602.6	1802.79	2002.06
2896.12	1.58038	198.864	399.818	600.691	807.336	1002.82	1206.73	1403.23	1603.17	1802.87	2002.27
2897.59	2.3027	200.718	400.567	600.614	807.719	1005.16	1205.78	1402.22	1603.22	1801.87	2002.92
2899.05	1.8131	199.044	402.096	600.156	806.77	1002.11	1206.24	1402.23	1602.89	1802.95	2002.2
2900.51	3.35091	198.89	401.226	600.378	808.082	1001.8	1206.91	1403.12	1603.91	1802.33	2000.69
2901.98	2.50191	200.559	400.033	599.879	805.317	1002.44	1207.04	1402.3	1602.65	1803.46	2002.3
2903.44	1.49754	199.985	400.238	599.858	805.331	1002.81	1205.83	1402.09	1603.15	1802.95	2003.89
2904.9	0.95038	198.672	400.986	599.398	806.507	1003.86	1205.58	1403.19	1602.79	1802.15	2004.22
2906.36	0.83873	198.969	400.428	599.357	806.608	1002.63	1206.5	1402.83	1602.04	1803.12	2003.12
2907.83	1.29048	200.013	400.755	600.881	805.857	1002.46	1204.69	1404.55	1602.08	1804.18	2003.51
2909.29	1.95992	198.565	401.425	600.384	805.813	1001.84	1207.22	1403.45	1601.84	1802.89	2003.9
2910.75	1.00378	200.715	401.057	599.843	806.525	1004.66	1206.35	1403.09	1602.27	1803.26	2003.27
2912.22	1.1245	200.175	400.564	600.582	806.388	1003.89	1205.56	1404.84	1603.41	1803.14	2001.98
2913.68	2.17133	199.085	400.381	600.576	806.102	1002.12	1205.98	1403.79	1602.98	1802.87	2002.38
2915.14	1.37846	198.781	400.965	601.013	807.629	1003.59	1205.59	1402.15	1602.87	1802.87	2002.05
2916.61	1.11388	199.279	400.172	600.352	805.972	1002.98	1205.08	1403.33	1601.87	1802.7	2001.47
2918.07	1.69538	199.606	400.923	600.339	805.144	1002.82	1206.62	1404.1	1602.72	1802.01	2001.62
2919.53	1.13764	199.905	401.893	601.085	806.705	1002.52	1206.96	1403.24	1602.8	1802.61	2003.04
2920.99	2.20171	199.499	400.778	600.522	807.939	1003.44	1205.66	1402.93	1601.67	1803.71	2003.18
2922.46	2.21127	199.528	400.474	600.314	807.923	1001.61	1206.46	1403.5	1602.89	1802.78	2000.86
2923.92	2.32729	198.4	400.662	601.112	805.701	1003.43	1205.86	1403.64	1603.33	1803.86	2003.76
2925.38	1.58561	199.03	401.297	599.949	806.684	1002.94	1205.04	1402.27	1601.62	1802.81	2003.75
2926.85	1.30425	198.996	401.079	599.724	804.861	1002.4	1205.95	1402.98	1601.92	1802.87	2002.32
2928.31	0.99925	199.022	401.276	601.021	805.721	1002.59	1206.2	1403.54	1602.43	1803.88	2002.49
2929.77	1.04974	199.188	400.052	600.913	806.068	1002.86	1206.41	1403.24	1602.84	1802.62	2002.05
2931.24	1.21697	199.44	400.161	601.052	805.902	1002.7	1205.72	1403.37	1602.66	1803.05	2002.82
2932.7	2.78046	199.367	400.863	601.194	806.621	1003.25	1207.44	1403.29	1604.22	1804.79	2002.77
2934.16	1.88733	199.706	399.752	601.213	807.009	1004.87	1205.25	1402.84	1601.33	1802.9	2001.96
2935.63	1.78452	199.712	399.549	600.324	805.845	1003.13	1206.13	1402.61	1602.77	1801.93	2001.33
2937.09	2.52162	199.502	400.736	600.549	806.365	1002.58	1205.63	1402.6	1602.29	1802.96	2001.89
2938.55	0.96946	199.74	400.572	600.532	806.6	1003.13	1206.57	1402.86	1603.28	1802.81	2003.48
2940.01	1.70564	199.446	400.488	599.733	805.368	1002.98	1206.04	1402.64	1603.22	1802.29	2002.14
2941.48	2.02214	198.895	399.937	600.301	804.64	1002.36	1205.38	1403.58	1602.56	1801.9	2002.08
2942.94	2.27488	199.063	400.705	599.88	804.92	1002.97	1205.35	1403.88	1601.62	1802.23	2001.39
2944.4	2.04399	199.094	400.721	599.37	806.403	1003.69	1204.95	1403.79	1602.82	1803.41	2002.6
2945.87	3.47277	199.03	401.482	599.14	807.904	1003.32	1204.14	1403.54	1604.12	1803.02	2003.29
2947.33	0.94619	199.633	399.801	600.793	804.934	1002.26	1206.51	1403.44	1603.37	1803.02	2005.02
2948.79	1.96834	199.885	400.564	600.429	805.893	1004.59	1204.67	1404.26	1601.79	1804.36	2001.93
2950.26	1.62412	200.341	399.833	601.501	807.966	1002.22	1205.15	1404.68	1602.4	1802.55	2001.62
2951.72	2.18574	199.411	399.874	600.651	804.619	1002.13	1204.18	1404.55	1603.9	1803.6	2002.28
2953.18	1.82705	199.583	400.892	599.917	804.665	1002.34	1204.1	1403.08	1602.8	1802.98	2003.31
2954.65	2.27231	198.918	400.56	599.754	805.327	1003.07	1205.03	1403.55	1602.78	1802.94	2002.53
2956.11	2.61597	199.378	400.635	600.846	805.683	1002.92	1205.49	1404.27	1602.45	1803.95	2002.88
2957.57	1.45332	199.809	401.578	600.585	808.15	1002.4	1204.3	1404.49	1601.6	1802.91	2003.67
2959.03	0.44902	199.332	399.11	599.532	806.803	1002.85	1205.6	1404.11	1602.71	1801.88	2002.72
2960.5	2.44999	199.315	401.159	600.513	805.59	1001.9	1206.71	1403.88	1602.63	1802.82	2002.53
2961.96	1.94641	199.06	402.138	600.325	804.561	1002.59	1206.29	1403.22	1602.89	1801.99	2002.29
2963.42	1.62572	199.797	401.3	599.694	806.845	1002.06	1205.27	1403.75	1602.07	1802.06	2002.31
2964.89	1.96316	198.871	400.676	599.824	806.006	1002.4	1205.25	1402.77	1602.41	1802.11	2002.05
2966.35	1.78577	199.724	400.386	600.434	806.329	1002.85	1204.32	1402.99	1601.57	1802.55	2002.89
2967.81	2.30016	199.33	399.71	600.305	806.413	1002.67	1204.66	1404.97	1603.53	1802.22	2000.84
2969.28	3.04467	198.046	399.304	599.496	805.873	1003.21	1204.42	1402.63	1602.43	1802.87	2001.56
2970.74	1.21168	200.299	400.987	599.51	805.113	1003.24	1206.37	1403.99	1603.9	1802.48	2002.68
2972.2	1.40755	198.904	401.495	599.516	804.883	1001.86	1205.66	1402.77	1603.17	1803.4	2001.13
2973.66	1.48961	199.276	400.554	600.195	805.985	1001.99	1204.57	1402.95	1602.86	1802.95	2002.67
2975.13	1.62751	199.17	400.972	600.212	805.42	1002.49	1204.32	1403.71	1602.08	1802.3	2002.26
2976.59	2.45659	199.178	400.376	599.965	805.977	1002.06	1205.16	1402.53	1601.64	1801.81	2003.04
2978.05	1.80373	199.326	399.768	599.816	806.382	1002.03	1203.73	1403.06	1602.12	1802.06	2003.36
2979.52	1.94541	198.727	400.576	601.197	805.543	1003.19	1204.35	1402.44	1602.12	1801.53	2002.62
2980.98	2.75287	199.712	401.136	600.431	805.884	1002.2	1204.23	1402.66	1600.94	1802.72	2002.24
2982.44	2.38595	199.923	399.79	600.041	804.886	1002.25	1204.47	1402.84	1601.67	1803.52	2002.86
2983.91	1.62646	199.648	400.124	600.681	806.242	1001.72	1204.35	1403.5	1600.76	1802.21	2001.42
2985.37	1.23413	199.142	399.548	600.1	804.438	1002.24	1205.03	1403.41	1601.99	1801.05	2001.92
2986.83	1.96004	198.509	400.056	600.228	805.816	1001.88	1204.57	1402.99	1601.75	1802.04	2002.09
2988.3	0.98787	198.534	400.007	600.003	806.607	1001.73	1204.15	1401.92	1601.19	1801.79	2002.38
2989.76	1.01104	199.641	400.347	600.32	806.428	1002.32	1204.33	1401.92	1600.99	1801.79	2002.01
2991.22	1.59186	200.092	399.926	599.948	805.652	1002.77	1203.31	1403.08	1601.99	1802.31	2001.5
2992.68	1.89492	199.193	400.334	600.094	803.922	1001.27	1204.12	1402.85	1602.87	1800.59	2002.45
2994.15	1.95373	198.662	399.646	600.987	803.906	1001.43	1204.04	1402.1	1601.37	1801.07	2001.69
2995.61	2.37227	200.06	399.37	599.291	806.246	1002.31	1204.88	1401.95	1601.05	1802.44	2001.59
2997.07	1.14697	198.423	399.902	600.003	805.74	1002.37	1205.04	1402.02	1602.35	1801.69	2003.38
2998.54	0.42514	199.304	399.671	600.402	805.562	1002.31	1205.29	1402.36	1601.99	1801.14	2002.55
3000	1.38047	199.689	399.893	599.913	805.111	1001.53	1204.89	1402.43	1602.13	1800.98	2001.51

## Sheet: Fig_3a
CH4\H2	50	100	200	400	600	800	1000	1200	1500
0.2	0.934	0.911	0.905	0.67	0.627	0.608	0.175	--	--
0.3	0.868	0.828	0.81	0.76623	0.595	0.3	0.105	--	--
0.4	0.95	0.825	0.795	0.821	0.24	0.176	0.087	0.078	0.07895
0.5	0.824	0.809	0.775	0.508	0.287	0.224	0.054	0.012	0.0339
0.7	0.9	0.831	0.62	0.443	0.237	0.151	0.08	0.088	0.01075
1	0.88	0.892	0.574	0.387	0.283	0.13415	0.05	0.04	0.0241
1.5	0.8	0.65	0.423	0.328	0.305	0.105	0.03	0.056	0.00797
2	0.6	0.55	0.375	0.45	0.376	0.005	0.033	0.033	0

## Sheet: Fig_3b
H2 flow-rate ratio	CH4 flow-rate ratio=1	Error	CH4 flow-rate ratio=2.5	Error	CH4 flow-rate ratio=4	Error
1	0.1789	0.01149	0.1724	0.00897	0.2332	0.0267
1.5	0.5202	0.01985	0.6644	0.02088	0.7621	0.01928
2	0.7231	0.0178	0.9326	0.01532	0.8596	0.01008
2.5	0.8164	0.03187	0.94241	0.0348	0.895	0.01026
3.75		--	0.793	0.01444	0.7612	0.03133

## Sheet: Fig_4b
Position	Intensity (Blue)		Position	Intensity (Red)
nm^-1	Kcounts		nm^-1	Kcounts
0	8.10098		0	4.27032
0.01676	4.47539		0.01676	5.16879
0.03352	0.76913		0.03352	5.69599
0.05029	1.7081		0.05029	2.3612
0.06705	4.84156		0.06705	3.10736
0.08381	2.30512		0.08381	3.13421
0.10057	5.4015		0.10057	4.21378
0.11733	3.64116		0.11733	5.50426
0.1341	3.41899		0.1341	5.16144
0.15086	4.99032		0.15086	1.66367
0.16762	0.34301		0.16762	2.42232
0.18438	0.08862		0.18438	5.44962
0.20114	1.425		0.20114	4.94066
0.21791	1.94794		0.21791	3.83973
0.23467	1.02015		0.23467	3.45052
0.25143	-1.91434		0.25143	-1.36822
0.26819	-0.86874		0.26819	1.8883
0.28495	-0.38703		0.28495	0.79883
0.30172	3.51331		0.30172	1.19988
0.31848	3.86134		0.31848	2.93263
0.33524	4.67811		0.33524	5.88658
0.352	1.52542		0.352	3.2726
0.36876	-3.57435		0.36876	-1.12565
0.38552	-0.93143		0.38552	2.31072
0.40229	0.41761		0.40229	6.46519
0.41905	3.29799		0.41905	4.49007
0.43581	4.70917		0.43581	2.93269
0.45257	1.79036		0.45257	3.74388
0.46933	2.9671		0.46933	-0.76354
0.4861	1.04101		0.4861	-0.179
0.50286	3.10164		0.50286	2.20365
0.51962	2.57878		0.51962	3.39375
0.53638	0.778		0.53638	-1.89889
0.55314	-2.45051		0.55314	-2.95456
0.56991	-1.02023		0.56991	-1.98992
0.58667	2.86011		0.58667	1.4005
0.60343	1.65051		0.60343	3.31989
0.62019	4.5846		0.62019	3.37616
0.63695	3.49089		0.63695	1.25757
0.65372	2.53186		0.65372	3.86997
0.67048	-0.67358		0.67048	1.67678
0.68724	4.17757		0.68724	1.91695
0.704	-1.116		0.704	0.40557
0.72076	-0.99999		0.72076	2.62843
0.73753	0.53685		0.73753	5.72455
0.75429	0.28105		0.75429	2.16688
0.77105	3.17861		0.77105	0.38646
0.78781	2.93317		0.78781	3.06075
0.80457	1.16811		0.80457	5.2653
0.82134	0.67733		0.82134	1.91626
0.8381	0.97588		0.8381	1.06572
0.85486	2.00924		0.85486	-2.52993
0.87162	-3.3785		0.87162	-0.77276
0.88838	-2.91441		0.88838	3.29838
0.90515	0.84488		0.90515	1.41802
0.92191	1.29995		0.92191	0.15535
0.93867	-0.77129		0.93867	-1.40653
0.95543	-1.04987		0.95543	2.53968
0.97219	-0.40077		0.97219	2.75204
0.98896	2.92241		0.98896	2.96651
1.00572	6.44097		1.00572	6.03154
1.02248	3.5478		1.02248	6.71879
1.03924	1.49396		1.03924	6.39548
1.056	2.7996		1.056	5.23431
1.07277	2.7946		1.07277	3.56659
1.08953	2.48489		1.08953	0.72804
1.10629	2.03657		1.10629	0.24644
1.12305	-3.33744		1.12305	2.58411
1.13981	3.10956		1.13981	3.27905
1.15657	1.76842		1.15657	1.68431
1.17334	1.35717		1.17334	6.20336
1.1901	0.16246		1.1901	0.44124
1.20686	-2.17785		1.20686	2.18351
1.22362	-0.56869		1.22362	2.28999
1.24038	2.24027		1.24038	4.59678
1.25715	2.52428		1.25715	6.82171
1.27391	-0.51786		1.27391	4.40245
1.29067	3.51429		1.29067	3.45793
1.30743	4.18219		1.30743	7.32276
1.32419	2.2757		1.32419	1.60301
1.34096	5.36841		1.34096	2.44882
1.35772	7.9715		1.35772	-0.66782
1.37448	3.41154		1.37448	2.78825
1.39124	1.76164		1.39124	2.20948
1.408	2.66639		1.408	5.15839
1.42477	-0.27044		1.42477	3.13334
1.44153	1.63638		1.44153	5.41779
1.45829	-0.23396		1.45829	4.6382
1.47505	1.4055		1.47505	4.48022
1.49181	2.30922		1.49181	5.487
1.50858	2.67797		1.50858	-0.68421
1.52534	-1.23406		1.52534	3.27795
1.5421	0.54902		1.5421	2.43005
1.55886	7.83106		1.55886	3.64989
1.57562	2.86159		1.57562	1.15984
1.59238	3.39676		1.59238	2.01277
1.60915	2.03517		1.60915	4.25101
1.62591	1.46737		1.62591	5.48588
1.64267	3.90108		1.64267	4.7899
1.65943	-1.15391		1.65943	-1.6637
1.6762	-1.34468		1.6762	2.0171
1.69296	-5.23241		1.69296	-1.04069
1.70972	-1.18636		1.70972	3.63289
1.72648	2.99154		1.72648	3.18351
1.74324	1.8046		1.74324	3.91839
1.76001	-0.14568		1.76001	3.04438
1.77677	-0.96347		1.77677	5.54321
1.79353	-1.5056		1.79353	2.41747
1.81029	4.39558		1.81029	5.07606
1.82705	3.84666		1.82705	0.32166
1.84381	4.33926		1.84381	0.94713
1.86058	4.11993		1.86058	2.90193
1.87734	4.77754		1.87734	3.8094
1.8941	5.61427		1.8941	5.29842
1.91086	5.36176		1.91086	1.38831
1.92762	5.36827		1.92762	3.9272
1.94439	3.77369		1.94439	2.63885
1.96115	4.42634		1.96115	1.65803
1.97791	5.99302		1.97791	3.11436
1.99467	7.10505		1.99467	2.20197
2.01143	5.06545		2.01143	4.24479
2.0282	4.96606		2.0282	2.23759
2.04496	3.36504		2.04496	5.3332
2.06172	4.44322		2.06172	3.19519
2.07848	8.66188		2.07848	6.3982
2.09524	6.72458		2.09524	3.45646
2.11201	6.09252		2.11201	6.20193
2.12877	6.25631		2.12877	3.3397
2.14553	0.31701		2.14553	2.40895
2.16229	4.62594		2.16229	2.55376
2.17905	6.78853		2.17905	3.18887
2.19582	2.79363		2.19582	3.84951
2.21258	1.66499		2.21258	5.38225
2.22934	3.66521		2.22934	2.97876
2.2461	4.77038		2.2461	3.69927
2.26286	4.00395		2.26286	2.03863
2.27962	3.12407		2.27962	5.8193
2.29639	6.81068		2.29639	4.32847
2.31315	7.43986		2.31315	4.06783
2.32991	6.69242		2.32991	1.20826
2.34667	4.59139		2.34667	1.61558
2.36344	6.99367		2.36344	6.93368
2.3802	4.33335		2.3802	4.59218
2.39696	4.34343		2.39696	4.56423
2.41372	6.04141		2.41372	2.238
2.43048	4.11093		2.43048	2.68843
2.44725	2.41833		2.44725	3.93391
2.46401	1.89395		2.46401	1.67146
2.48077	9.98472		2.48077	5.93293
2.49753	8.22447		2.49753	6.6036
2.51429	8.92699		2.51429	9.23321
2.53105	4.65955		2.53105	7.17761
2.54782	8.45042		2.54782	8.30367
2.56458	3.64845		2.56458	3.94047
2.58134	5.058		2.58134	9.37151
2.5981	1.90247		2.5981	7.36862
2.61486	5.7992		2.61486	6.07484
2.63163	4.00718		2.63163	7.20385
2.64839	6.40303		2.64839	7.51768
2.66515	7.54557		2.66515	5.11956
2.68191	5.63522		2.68191	3.98866
2.69867	2.66211		2.69867	4.03821
2.71544	4.5028		2.71544	3.99033
2.7322	8.91408		2.7322	1.28036
2.74896	2.49282		2.74896	4.31701
2.76572	3.12469		2.76572	7.7942
2.78248	5.68457		2.78248	4.41289
2.79925	4.63723		2.79925	6.84633
2.81601	3.63384		2.81601	3.28915
2.83277	3.46463		2.83277	7.24011
2.84953	4.62373		2.84953	5.83292
2.86629	6.44921		2.86629	5.79717
2.88306	5.1483		2.88306	4.8104
2.89982	3.69283		2.89982	5.66761
2.91658	4.61685		2.91658	6.46448
2.93334	3.10135		2.93334	5.23446
2.9501	3.97735		2.9501	5.2377
2.96686	4.789		2.96686	6.17144
2.98363	4.19848		2.98363	6.30724
3.00039	4.78713		3.00039	7.43527
3.01715	5.76738		3.01715	3.71095
3.03391	5.06588		3.03391	4.15152
3.05068	3.85179		3.05068	4.75235
3.06744	3.04596		3.06744	5.09324
3.0842	4.29069		3.0842	9.55155
3.10096	7.23048		3.10096	7.03733
3.11772	6.0859		3.11772	8.89865
3.13449	7.82162		3.13449	3.38008
3.15125	6.26462		3.15125	4.66886
3.16801	5.72413		3.16801	4.93333
3.18477	5.47525		3.18477	5.04504
3.20153	6.54013		3.20153	7.60427
3.21829	5.996		3.21829	7.55506
3.23506	7.61345		3.23506	4.62874
3.25182	5.25113		3.25182	4.02976
3.26858	5.36588		3.26858	5.25994
3.28534	5.09136		3.28534	8.75037
3.3021	5.11118		3.3021	11.0445
3.31887	7.80038		3.31887	8.25074
3.33563	6.79629		3.33563	4.72828
3.35239	4.47977		3.35239	2.4924
3.36915	4.69265		3.36915	5.55065
3.38591	8.13753		3.38591	4.63457
3.40268	5.4361		3.40268	8.78507
3.41944	5.25011		3.41944	10.4517
3.4362	8.87682		3.4362	5.24763
3.45296	9.02365		3.45296	10.1135
3.46972	5.15756		3.46972	11.1748
3.48649	7.21634		3.48649	7.86684
3.50325	6.49322		3.50325	5.92412
3.52001	4.60872		3.52001	8.91457
3.53677	6.96557		3.53677	8.87603
3.55353	9.5241		3.55353	9.00094
3.5703	11.8383		3.5703	9.97358
3.58706	9.89931		3.58706	11.8348
3.60382	10.0958		3.60382	7.64952
3.62058	6.57895		3.62058	7.11219
3.63734	5.1875		3.63734	9.71235
3.6541	6.4875		3.6541	11.5156
3.67087	8.67422		3.67087	9.98697
3.68763	12.4633		3.68763	10.2972
3.70439	9.1809		3.70439	11.0781
3.72115	8.73637		3.72115	13.5518
3.73792	11.0223		3.73792	8.45904
3.75468	7.25685		3.75468	11.1676
3.77144	8.87997		3.77144	14.2261
3.7882	8.30817		3.7882	7.78817
3.80496	6.43177		3.80496	10.8528
3.82172	8.31949		3.82172	14.3214
3.83849	10.646		3.83849	15.2882
3.85525	9.46773		3.85525	12.4358
3.87201	10.47		3.87201	11.4855
3.88877	15.5499		3.88877	14.7532
3.90553	10.4842		3.90553	21.489
3.9223	6.40229		3.9223	24.0212
3.93906	10.2603		3.93906	27.396
3.95582	12.8943		3.95582	31.7208
3.97258	15.2007		3.97258	33.9
3.98934	18.4177		3.98934	40.9308
4.00611	22.9852		4.00611	51.9024
4.02287	28.4174		4.02287	70.5499
4.03963	31.5371		4.03963	95.5236
4.05639	34.4177		4.05639	129.567
4.07315	36.359		4.07315	264.646
4.08992	48.0667		4.08992	552.885
4.10668	59.1971		4.10668	815.818
4.12344	65.5944		4.12344	1015.16
4.1402	79.538		4.1402	1472.29
4.15696	110.008		4.15696	1394.24
4.17373	171.815		4.17373	1057.07
4.19049	306.923		4.19049	624.947
4.20725	739.197		4.20725	365.977
4.22401	1333.81		4.22401	221.666
4.24077	1349.84		4.24077	120.462
4.25753	1051.44		4.25753	67.2705
4.2743	824.002		4.2743	42.4028
4.29106	625.266		4.29106	33.8592
4.30782	356.168		4.30782	24.6914
4.32458	186.949		4.32458	22.0451
4.34134	107.406		4.34134	21.1664
4.35811	76.6718		4.35811	18.3483
4.37487	55.8629		4.37487	16.4133
4.39163	45.4931		4.39163	15.71
4.40839	29.4452		4.40839	16.4976
4.42516	25.188		4.42516	15.5376
4.44192	21.5389		4.44192	13.3011
4.45868	16.6586		4.45868	11.4385
4.47544	16.2188		4.47544	13.911
4.4922	14.6461		4.4922	14.188
4.50896	12.4542		4.50896	9.27439
4.52573	12.0453		4.52573	11.4614
4.54249	14.1148		4.54249	9.58512
4.55925	12.644		4.55925	8.10568
4.57601	11.7828		4.57601	5.54802
4.59277	9.14713		4.59277	9.41419
4.60954	7.50337		4.60954	12.8937
4.6263	8.64414		4.6263	9.46059
4.64306	6.19836		4.64306	7.40549
4.65982	9.12913		4.65982	10.19
4.67658	7.09862		4.67658	9.31758
4.69335	8.56759		4.69335	10.9187
4.71011	9.67693		4.71011	11.5332
4.72687	8.4618		4.72687	10.0297
4.74363	8.59233		4.74363	6.30899
4.76039	11.2581		4.76039	6.98374
4.77716	11.3208		4.77716	7.88875
4.79392	10.8032		4.79392	5.33846
4.81068	9.87126		4.81068	7.613
4.82744	6.7251		4.82744	11.8307
4.8442	4.48811		4.8442	12.4616
4.86097	7.52555		4.86097	11.1301
4.87773	8.40833		4.87773	11.3354
4.89449	5.03169		4.89449	12.1761
4.91125	7.79556		4.91125	7.71508
4.92801	10.671		4.92801	7.09112
4.94477	7.7382		4.94477	5.88544
4.96154	5.87456		4.96154	9.5574
4.9783	6.41699		4.9783	9.12846
4.99506	7.46586		4.99506	9.54777
5.01182	12.0949		5.01182	6.23905
5.02858	10.3218		5.02858	6.87101
5.04535	8.22169		5.04535	9.31675
5.06211	7.95358		5.06211	9.37851
5.07887	4.82646		5.07887	7.01363
5.09563	4.46781		5.09563	11.3021
5.1124	6.05848		5.1124	7.49564
5.12916	8.47016		5.12916	10.0876
5.14592	9.82832		5.14592	11.6969
5.16268	11.1521		5.16268	8.24739
5.17944	10.1479		5.17944	11.5232
5.1962	10.633		5.1962	12.1345
5.21297	7.52958		5.21297	14.3392
5.22973	5.07476		5.22973	12.3514
5.24649	8.10504		5.24649	9.87687
5.26325	5.10549		5.26325	10.1903
5.28001	7.20097		5.28001	9.77783
5.29678	9.01113		5.29678	11.931
5.31354	12.026		5.31354	9.77215
5.3303	10.4193		5.3303	9.37693
5.34706	9.95514		5.34706	10.1994
5.36382	10.5027		5.36382	8.13367
5.38059	5.36303		5.38059	7.16037
5.39735	5.65743		5.39735	9.63165
5.41411	11.9802		5.41411	9.11567
5.43087	11.3352		5.43087	9.15701
5.44763	10.1395		5.44763	10.385
5.46439	12.0888		5.46439	9.97946
5.48116	11.6102		5.48116	8.45974
5.49792	11.0041		5.49792	10.2233
5.51468	8.85247		5.51468	9.83261
5.53144	8.3596		5.53144	8.0885
5.54821	4.31514		5.54821	7.71565
5.56497	6.80709		5.56497	9.24815
5.58173	11.2212		5.58173	9.68155
5.59849	9.73883		5.59849	7.88397
5.61525	7.16253		5.61525	11.5166
5.63202	2.82622		5.63202	9.62105
5.64878	2.29336		5.64878	11.0474
5.66554	7.6069		5.66554	5.79148
5.6823	9.95856		5.6823	11.0111
5.69906	5.49333		5.69906	12.1994
5.71582	9.4928		5.71582	8.56571
5.73259	9.12276		5.73259	8.42663
5.74935	12.7335		5.74935	7.38727
5.76611	10.3974		5.76611	8.87904
5.78287	11.3586		5.78287	13.165
5.79963	7.96779		5.79963	12.9576
5.8164	11.9913		5.8164	13.3384
5.83316	9.79765		5.83316	12.4588
5.84992	9.04045		5.84992	15.3855
5.86668	13.7366		5.86668	13.4398
5.88344	14.4569		5.88344	12.0679
5.90021	8.9684		5.90021	14.2162
5.91697	10.5222		5.91697	16.2534
5.93373	12.8392		5.93373	15.0828
5.95049	9.89446		5.95049	21.1795
5.96725	12.288		5.96725	14.5342
5.98402	9.57286		5.98402	12.8889
6.00078	5.0248		6.00078	13.5276
6.01754	5.95604		6.01754	11.1788
6.0343	5.30478		6.0343	17.7951
6.05106	11.2136		6.05106	16.5711
6.06783	12.6973		6.06783	11.4519
6.08459	7.43632		6.08459	10.2895
6.10135	5.64974		6.10135	10.6728
6.11811	6.70047		6.11811	19.0804
6.13487	6.55745		6.13487	10.4745
6.15163	5.0606		6.15163	12.1514
6.1684	10.1303		6.1684	13.7307
6.18516	11.9154		6.18516	8.8752
6.20192	6.71464		6.20192	11.114
6.21868	9.10493		6.21868	10.1363
6.23545	7.74813		6.23545	7.89391
6.25221	8.24959		6.25221	11.047
6.26897	14.3981		6.26897	7.95195
6.28573	9.46529		6.28573	7.8246
6.30249	5.72428		6.30249	7.70753
6.31926	3.83057		6.31926	12.3001
6.33602	8.27739		6.33602	10.4131
6.35278	8.01187		6.35278	12.3172
6.36954	9.87234		6.36954	15.4963
6.3863	12.3487		6.3863	17.4822
6.40306	13.1808		6.40306	15.7618
6.41983	8.25247		6.41983	16.0253
6.43659	4.27799		6.43659	13.2942
6.45335	10.3005		6.45335	13.242
6.47011	9.78977		6.47011	16.4737
6.48687	8.98348		6.48687	12.6505
6.50364	10.5675		6.50364	17.659
6.5204	13.7184		6.5204	11.9544
6.53716	8.32068		6.53716	11.3329
6.55392	3.5844		6.55392	9.9213
6.57068	9.27997		6.57068	15.6765
6.58745	8.66899		6.58745	17.6945
6.60421	15.7772		6.60421	15.4748
6.62097	11.1179		6.62097	14.3107
6.63773	13.4066		6.63773	12.6438
6.65449	11.0656		6.65449	11.9645
6.67126	8.26813		6.67126	12.9285
6.68802	12.3404		6.68802	14.8389
6.70478	14.6303		6.70478	15.7554
6.72154	16.1543		6.72154	17.2055
6.7383	16.0155		6.7383	18.4033
6.75507	16.1538		6.75507	17.1303
6.77183	15.2584		6.77183	14.9352
6.78859	11.4596		6.78859	17.0649
6.80535	12.4095		6.80535	16.5315
6.82211	13.3616		6.82211	13.3891
6.83887	14.2687		6.83887	14.7523
6.85564	13.5528		6.85564	16.4793
6.8724	14.185		6.8724	17.4461
6.88916	13.6659		6.88916	9.31991
6.90592	17.7777		6.90592	12.3848
6.92269	18.6723		6.92269	16.7143
6.93945	17.6744		6.93945	14.1382
6.95621	16.1547		6.95621	15.7788
6.97297	15.1105		6.97297	11.9083
6.98973	16.2174		6.98973	10.5953
7.0065	15.2995		7.0065	17.6774
7.02326	15.4039		7.02326	16.8162
7.04002	13.225		7.04002	17.3183
7.05678	11.5887		7.05678	18.5858
7.07354	11.781		7.07354	17.1163
7.0903	10.427		7.0903	19.4225
7.10707	14.4805		7.10707	15.4774
7.12383	15.501		7.12383	15.4801
7.14059	13.4643		7.14059	17.3313
7.15735	13.3436		7.15735	17.9212
7.17411	18.813		7.17411	11.2822
7.19088	16.1411		7.19088	16.1459
7.20764	16.9276		7.20764	11.4311
7.2244	17.3085		7.2244	12.5071
7.24116	11.6283		7.24116	16.4983
7.25792	12.3227		7.25792	18.366
7.27469	15.9349		7.27469	14.1981
7.29145	13.2415		7.29145	15.4527
7.30821	11.4093		7.30821	21.6949
7.32497	10.4957		7.32497	18.4854
7.34173	15.4283		7.34173	18.9334
7.3585	16.4084		7.3585	18.0671
7.37526	17.2402		7.37526	17.1045
7.39202	18.5047		7.39202	19.0586
7.40878	16.5524		7.40878	25.027
7.42554	17.8518		7.42554	15.7868
7.44231	17.8132		7.44231	20.161
7.45907	14.2009		7.45907	16.9645
7.47583	16.4446		7.47583	19.1873
7.49259	14.8246		7.49259	21.5764
7.50935	15.0084		7.50935	18.9269
7.52611	16.5863		7.52611	21.8909
7.54288	17.8259		7.54288	18.3708
7.55964	22.8313		7.55964	15.9495
7.5764	21.0063		7.5764	18.0665
7.59316	16.9317		7.59316	24.7399
7.60992	15.1408		7.60992	22.8065
7.62669	18.1119		7.62669	23.6946
7.64345	16.269		7.64345	24.1914
7.66021	15.5461		7.66021	26.4447
7.67697	11.625		7.67697	25.6259
7.69374	14.9343		7.69374	24.75
7.7105	11.3845		7.7105	28.0807
7.72726	17.6758		7.72726	21.8527
7.74402	17.8576		7.74402	26.9349
7.76078	18.0165		7.76078	23.8235
7.77754	13.8567		7.77754	25.2176
7.79431	16.4623		7.79431	24.1832
7.81107	21.5525		7.81107	25.2802
7.82783	21.8916		7.82783	19.6211
7.84459	19.0268		7.84459	18.7774
7.86135	23.1441		7.86135	18.2706
7.87812	16.6035		7.87812	21.9324
7.89488	15.3741		7.89488	19.9548
7.91164	16.252		7.91164	26.9155
7.9284	15.8663		7.9284	26.8243
7.94516	19.1364		7.94516	26.2459
7.96193	19.0997		7.96193	26.9415
7.97869	17.3358		7.97869	26.5904
7.99545	18.5161		7.99545	27.1537
8.01221	19.5545		8.01221	24.6327
8.02897	21.9936		8.02897	22.6729
8.04574	23.7364		8.04574	21.3997
8.0625	23.9262		8.0625	26.7258
8.07926	25.5247		8.07926	27.7893
8.09602	18.2073		8.09602	33.0329
8.11278	19.0439		8.11278	26.0296
8.12955	19.4352		8.12955	31.7087
8.14631	23.3965		8.14631	29.8844
8.16307	24.6231		8.16307	30.2512
8.17983	27.0104		8.17983	28.971
8.19659	22.1323		8.19659	29.9633
8.21336	22.6547		8.21336	25.5449
8.23012	19.1669		8.23012	33.5622
8.24688	21.3943		8.24688	32.1385
8.26364	19.7727		8.26364	39.0761
8.2804	26.7985		8.2804	37.6714
8.29716	24.5114		8.29716	37.6681
8.31393	22.933		8.31393	39.8144
8.33069	23.9365		8.33069	57.032
8.34745	33.3096		8.34745	72.1704
8.36421	26.9457		8.36421	94.9897
8.38097	26.1328		8.38097	163.254
8.39774	34.3872		8.39774	348.207
8.4145	41.2978		8.4145	789.905
8.43126	49.9305		8.43126	1449.2
8.44802	65.586		8.44802	1902.85
8.46478	88.3427		8.46478	2550.32
8.48155	124.84		8.48155	2981.71
8.49831	199.011		8.49831	2470.69
8.51507	395.756		8.51507	1293.1
8.53183	868.679		8.53183	558.14
8.54859	2324.92		8.54859	209.495
8.56536	2633.62		8.56536	105.517
8.58212	2625.9		8.58212	71.9238
8.59888	2086.95		8.59888	56.443
8.61564	1557.77		8.61564	49.3117
8.6324	1154.66		8.6324	45.8243
8.64917	564.213		8.64917	43.6134
8.66593	221.575		8.66593	36.1001
8.68269	103.457		8.68269	39.7552
8.69945	59.0613		8.69945	36.2001
8.71621	42.9802		8.71621	34.5302
8.73298	37.3171		8.73298	29.5289
8.74974	35.6379		8.74974	27.8782
8.7665	33.4725		8.7665	29.9154
8.78326	29.7903		8.78326	29.1893
8.80002	34.2181		8.80002	24.0757
8.81678	33		8.81678	27.3116
8.83355	24.7895		8.83355	30.8227
8.85031	21.9083		8.85031	28.8551
8.86707	22.8958		8.86707	29.3024
8.88383	29.8163		8.88383	28.6474
8.90059	26.9961		8.90059	29.0921
8.91736	27.0582		8.91736	28.694
8.93412	30.3734		8.93412	27.7999
8.95088	26.6775		8.95088	24.7422
8.96764	26.3582		8.96764	20.0578
8.98441	23.9961		8.98441	22.1422
9.00117	26.5169		9.00117	19.9857
9.01793	25.7934		9.01793	23.3949
9.03469	24.876		9.03469	25.8829
9.05145	23.1658		9.05145	25.6739
9.06822	26.5219		9.06822	26.8286
9.08498	26.0805		9.08498	29.8217
9.10174	26.2416		9.10174	26.1596
9.1185	27.2071		9.1185	25.2911
9.13526	32.0771		9.13526	26.7291
9.15202	28.3092		9.15202	25.4391
9.16879	23.1642		9.16879	28.102
9.18555	26.1512		9.18555	32.2475
9.20231	25.436		9.20231	32.1877
9.21907	26.6847		9.21907	27.9744
9.23583	28.7233		9.23583	28.0753
9.2526	28.3397		9.2526	29.5268
9.26936	31.5469		9.26936	32.4767
9.28612	32.1373		9.28612	27.5219
9.30288	28.6535		9.30288	22.7394
9.31964	26.1701		9.31964	23.1775
9.33641	22.9629		9.33641	26.0313
9.35317	27.4332		9.35317	24.9801
9.36993	26.4581		9.36993	29.9947
9.38669	22.7955		9.38669	31.7867
9.40345	26.8539		9.40345	29.8342
9.42022	29.7834		9.42022	28.3141
9.43698	25.0395		9.43698	26.4594
9.45374	20.5175		9.45374	24.2769
9.4705	22.1488		9.4705	26.0589
9.48726	26.4386		9.48726	27.4234
9.50403	24.8152		9.50403	24.1562
9.52079	19.2977		9.52079	25.3835
9.53755	21.2436		9.53755	23.3883
9.55431	27.6319		9.55431	28.0324
9.57107	27.5313		9.57107	36.386
9.58784	26.6348		9.58784	32.381
9.6046	23.5367		9.6046	27.9244
9.62136	21.0635		9.62136	23.8961
9.63812	21.9134		9.63812	32.147
9.65488	23.9841		9.65488	32.2304
9.67164	23.661		9.67164	23.9794
9.68841	25.1692		9.68841	22.6195
9.70517	24.5802		9.70517	25.1028
9.72193	20.5309		9.72193	20.9099
9.73869	25.0157		9.73869	23.4137
9.75545	28.7719		9.75545	24.3469
9.77222	32.9015		9.77222	27.3381
9.78898	29.6893		9.78898	29.4457
9.80574	28.1265		9.80574	28.1546
9.8225	27.476		9.8225	23.3069
9.83926	33.3138		9.83926	23.0047
9.85603	32.9397		9.85603	20.1639
9.87279	36.5385		9.87279	22.8169
9.88955	35.198		9.88955	25.0353
9.90631	36.5538		9.90631	25.1626
9.92307	28.3615		9.92307	24.9045
9.93984	25.5223		9.93984	27.2792
9.9566	27.3793		9.9566	32.3501
9.97336	26.4241		9.97336	27.0428
9.99012	24.3538		9.99012	27.0948
10.0069	26.725		10.0069	32.2539
10.0236	34.2985		10.0236	33.7586
10.0404	40.0734		10.0404	28.7283
10.0572	45.7431		10.0572	30.4168
10.0739	49.1897		10.0739	29.3086
10.0907	46.3319		10.0907	28.6713
10.1075	41.8962		10.1075	28.7171
10.1242	36.8007		10.1242	31.5249
10.141	31.4467		10.141	34.8695
10.1577	27.2982		10.1577	28.8702
10.1745	23.2869		10.1745	27.6169
10.1913	28.4627		10.1913	26.3915
10.208	35.9163		10.208	26.6414
10.2248	33.9756		10.2248	28.5067
10.2416	32.8536		10.2416	29.9558
10.2583	39.3228		10.2583	27.2986
10.2751	40.2045		10.2751	24.6632
10.2918	37.0293		10.2918	26.7311
10.3086	29.8949		10.3086	24.1296
10.3254	31.0232		10.3254	25.4648
10.3421	30.1312		10.3421	30.39
10.3589	33.7968		10.3589	30.5502
10.3757	27.792		10.3757	32.6475
10.3924	23.1406		10.3924	33.5138
10.4092	21.477		10.4092	28.7717
10.4259	22.6192		10.4259	30.9193
10.4427	18.5785		10.4427	27.7781
10.4595	24.8362		10.4595	24.8358
10.4762	20.3632		10.4762	25.0351
10.493	19.9011		10.493	25.9413
10.5097	22.5987		10.5097	28.7322
10.5265	28.1544		10.5265	30.9078
10.5433	26.0769		10.5433	30.9549
10.56	33.2149		10.56	30.8446
10.5768	28.2505		10.5768	30.8011
10.5936	28.8908		10.5936	32.4361
10.6103	28.6172		10.6103	28.5383
10.6271	28.4724		10.6271	29.3692
10.6438	24.3589		10.6438	32.1374
10.6606	27.837		10.6606	35.3576
10.6774	28.4516		10.6774	31.7941
10.6941	27.9784		10.6941	29.0344
10.7109	29.6274		10.7109	28.1432
10.7277	28.6131		10.7277	27.2199
10.7444	28.6413		10.7444	28.9886
10.7612	27.4261		10.7612	30.8339
10.7779	24.2966		10.7779	32.553
10.7947	26.6399		10.7947	31.1431
10.8115	25.6925		10.8115	33.5055
10.8282	25.9217		10.8282	32.439
10.845	28.4874		10.845	29.5726
10.8617	29.8321		10.8617	31.3339
10.8785	31.8452		10.8785	31.2425
10.8953	33.9895		10.8953	33.8411
10.912	33.6849		10.912	30.3661
10.9288	28.9811		10.9288	29.0645
10.9456	26.9395		10.9456	28.7323
10.9623	26.7006		10.9623	35.2554
10.9791	26.0724		10.9791	39.3302
10.9958	28.112		10.9958	38.8319
11.0126	30.3466		11.0126	37.4108
11.0294	25.4776		11.0294	29.3529
11.0461	25.1705		11.0461	38.5443
11.0629	24.0869		11.0629	42.2605
11.0797	27.7116		11.0797	33.5345
11.0964	29.5763		11.0964	29.1798
11.1132	25.8084		11.1132	28.3817
11.1299	30.0453		11.1299	28.2284
11.1467	32.882		11.1467	35.2484
11.1635	23.7274		11.1635	31.2106
11.1802	22.5641		11.1802	32.6267
11.197	26.3182		11.197	31.1316
11.2137	25.6117		11.2137	33.7811
11.2305	30.4356		11.2305	35.5566
11.2473	28.854		11.2473	35.1729
11.264	28.7027		11.264	36.8285
11.2808	31.8615		11.2808	33.837
11.2975	35.3777		11.2975	33.2422
11.3143	31.5115		11.3143	32.0213
11.3311	33.7493		11.3311	33.5377
11.3478	29.3796		11.3478	38.7607
11.3646	29.5162		11.3646	35.8578
11.3814	31.5562		11.3814	28.8478
11.3981	29.5047		11.3981	29.4061
11.4149	31.1129		11.4149	27.7846
11.4316	26.5635		11.4316	32.6948
11.4484	26.9222		11.4484	28.7636
11.4652	27.5766		11.4652	31.815
11.4819	20.2066		11.4819	30.1849
11.4987	24.0157		11.4987	29.373
11.5155	28.0405		11.5155	27.9122
11.5322	28.2999		11.5322	30.7504
11.549	27.3186		11.549	27.4801
11.5657	27.951		11.5657	25.7614
11.5825	23.837		11.5825	26.7963
11.5993	15.5951		11.5993	34.8744
11.616	24.295		11.616	34.34
11.6328	25.1028		11.6328	25.141
11.6495	28.4078		11.6495	29.5603
11.6663	25.4452		11.6663	27.6608
11.6831	23.3009		11.6831	30.1699
11.6998	29.2763		11.6998	25.7908
11.7166	34.5392		11.7166	20.952
11.7334	29.2391		11.7334	27.5748
11.7501	30.6502		11.7501	27.723
11.7669	29.4788		11.7669	31.5789
11.7836	26.4318		11.7836	25.9358
11.8004	25.8035		11.8004	24.3133
11.8172	33.253		11.8172	30.6745
11.8339	24.8409		11.8339	32.2008
11.8507	25.3697		11.8507	24.3715
11.8675	26.5564		11.8675	28.148
11.8842	30.0874		11.8842	26.3608
11.901	32.8119		11.901	29.2598
11.9177	29.0363		11.9177	26.6739
11.9345	26.5289		11.9345	25.0918
11.9513	27.5217		11.9513	31.4804
11.968	27.6303		11.968	35.1787
11.9848	28.6245		11.9848	26.2751
12.0016	33.416		12.0016	28.7384
12.0183	32.803		12.0183	27.0438
12.0351	27.9428		12.0351	28.9837
12.0518	27.173		12.0518	26.4529
12.0686	25.0726		12.0686	26.5577
12.0854	33.9117		12.0854	28.6072
12.1021	30.008		12.1021	32.3274
12.1189	30.5265		12.1189	26.7032
12.1357	28.521		12.1357	22.9757
12.1524	29.2054		12.1524	24.8987
12.1692	27.1498		12.1692	26.0188
12.1859	30.0581		12.1859	23.8247
12.2027	28.4522		12.2027	25.7021
12.2195	27.5651		12.2195	30.0962
12.2362	33.8365		12.2362	30.3771
12.253	29.9675		12.253	25.9781
12.2698	30.1196		12.2698	37.3901
12.2865	26.442		12.2865	34.4907
12.3033	24.5708		12.3033	33.1833
12.32	23.387		12.32	29.722
12.3368	23.7194		12.3368	30.1643
12.3536	25.4159		12.3536	29.4162
12.3703	26.7203		12.3703	26.6534
12.3871	28.5497		12.3871	28.2951
12.4038	27.5906		12.4038	30.1617
12.4206	28.4389		12.4206	30.1818
12.4374	22.9871		12.4374	31.7366
12.4541	27.2516		12.4541	34.0905
12.4709	33.2608		12.4709	31.1898
12.4877	30.9677		12.4877	39.0261
12.5044	28.6915		12.5044	37.4409
12.5212	26.3433		12.5212	40.2528
12.5379	26.3006		12.5379	37.4231
12.5547	30.8599		12.5547	34.9978
12.5715	33.1835		12.5715	31.564
12.5882	30.9063		12.5882	34.3404
12.605	25.4917		12.605	32.4554
12.6218	25.3076		12.6218	36.2196
12.6385	22.9414		12.6385	39.2377
12.6553	27.932		12.6553	40.4087
12.672	27.7982		12.672	48.4354
12.6888	33.7699		12.6888	55.3327
12.7056	32.6059		12.7056	70.8841
12.7223	37.63		12.7223	107.458
12.7391	37.1867		12.7391	250.165
12.7558	38.5067		12.7558	663.279
12.7726	49.2987		12.7726	1388.3
12.7894	60.8401		12.7894	2217.98
12.8061	89.5836		12.8061	2625.69
12.8229	165.371		12.8229	2536.93
12.8397	394.855		12.8397	2063.98
12.8564	936.675		12.8564	1098.64
12.8732	1429.45		12.8732	440.651
12.8899	1502.32		12.8899	177.357
12.9067	1998.53		12.9067	111.122
12.9235	2838		12.9235	83.9155
12.9402	1761.24		12.9402	55.5487
12.957	682.575		12.957	39.7052
12.9738	333.455		12.9738	33.6029
12.9905	163.278		12.9905	29.6099
13.0073	88.2948		13.0073	24.092
13.024	60.7526		13.024	28.4234
13.0408	49.5786		13.0408	28.5224
13.0576	41.9263		13.0576	33.6233
13.0743	36.8792		13.0743	27.5085
13.0911	32.7345		13.0911	29.7704
13.1078	32.6878		13.1078	28.0826
13.1246	30.5824		13.1246	29.6497
13.1414	30.9896		13.1414	22.6771
13.1581	32.0325		13.1581	24.0882
13.1749	27.5211		13.1749	27.9178
13.1916	21.2486		13.1916	18.5318
13.2084	23.1366		13.2084	17.9221
13.2252	21.8061		13.2252	22.2359
13.2419	20.1298		13.2419	21.8517
13.2587	20.8758		13.2587	24.2086
13.2755	23.8533		13.2755	23.9425
13.2922	23.8012		13.2922	19.1402
13.309	23.551		13.309	19.6869
13.3257	26.1976		13.3257	26.2722
13.3425	28.5918		13.3425	21.5747
13.3593	26.9517		13.3593	25.6503
13.376	23.4604		13.376	22.8528
13.3928	22.0002		13.3928	17.5885
13.4096	17.42		13.4096	20.4524
13.4263	20.1702		13.4263	24.6134
13.4431	23.3742		13.4431	23.1951
13.4598	21.2778		13.4598	15.7774
13.4766	20.6933		13.4766	15.8624
13.4934	19.6951		13.4934	19.0922
13.5101	17.0288		13.5101	24.4325
13.5269	16.4936		13.5269	16.1717
13.5436	17.7344		13.5436	20.6655
13.5604	19.6729		13.5604	18.5921
13.5772	21.2839		13.5772	17.014
13.5939	20.3661		13.5939	13.4239
13.6107	21.5426		13.6107	18.144
13.6275	21.7587		13.6275	20.0386
13.6442	14.0829		13.6442	24.6121
13.661	14.4887		13.661	19.6793
13.6777	18.9125		13.6777	23.2615
13.6945	18.1232		13.6945	19.7701
13.7113	18.8994		13.7113	16.3667
13.728	19.1142		13.728	17.8115
13.7448	15.9184		13.7448	17.099
13.7616	16.8354		13.7616	15.5365
13.7783	21.2389		13.7783	15.449
13.7951	22.2372		13.7951	15.7347
13.8118	20.1112		13.8118	13.9798
13.8286	16.017		13.8286	14.0758
13.8454	16.641		13.8454	19.6324
13.8621	15.6053		13.8621	23.6937
13.8789	14.2493		13.8789	17.9432
13.8957	24.0647		13.8957	20.3451
13.9124	18.7302		13.9124	20.8269
13.9292	18.8599		13.9292	17.6841
13.9459	21.3229		13.9459	16.4318
13.9627	19.5313		13.9627	13.4353
13.9795	20.9829		13.9795	8.64467
13.9962	17.598		13.9962	17.5243
14.013	16.487		14.013	17.1164
14.0297	15.6626		14.0297	18.4088
14.0465	14.7431		14.0465	17.7924
14.0633	20.6453		14.0633	13.0824
14.08	18.7779		14.08	15.6197
14.0968	20.5365		14.0968	17.9161
14.1136	17.7765		14.1136	18.1149
14.1303	15.929		14.1303	15.7863
14.1471	17.0413		14.1471	16.3866
14.1639	17.5024		14.1639	15.2842
14.1806	19.1013		14.1806	11.3345
14.1974	15.6768		14.1974	11.0305
14.2141	15.0568		14.2141	17.6488
14.2309	13.9568		14.2309	15.8789
14.2477	14.049		14.2477	14.3092
14.2644	13.8303		14.2644	16.5135
14.2812	14.29		14.2812	18.2606
14.2979	14.0513		14.2979	16.1535
14.3147	19.6697		14.3147	13.3935
14.3315	16.0261		14.3315	12.2419
14.3482	15.9055		14.3482	13.7964
14.365	16.0697		14.365	13.0984
14.3818	19.0725		14.3818	16.5631
14.3985	12.0198		14.3985	15.2882
14.4153	11.7193		14.4153	13.4666
14.432	12.9278		14.432	12.4483
14.4488	16.2085		14.4488	14.4142
14.4656	15.685		14.4656	14.8244
14.4823	18.4122		14.4823	12.9025
14.4991	15.3209		14.4991	12.4841
14.5159	12.7613		14.5159	13.039
14.5326	10.7572		14.5326	14.6006
14.5494	7.52295		14.5494	12.5712
14.5661	6.82249		14.5661	10.5895
14.5829	10.3718		14.5829	10.0037
14.5997	12.337		14.5997	11.3689
14.6164	12.3996		14.6164	17.4358
14.6332	11.8503		14.6332	12.5207
14.6499	15.1298		14.6499	10.2355
14.6667	12.0195		14.6667	10.0211
14.6835	10.6376		14.6835	10.1617
14.7002	11.5041		14.7002	10.5
14.717	12.858		14.717	12.0824
14.7338	13.0969		14.7338	12.7863
14.7505	14.4021		14.7505	10.7619
14.7673	11.4722		14.7673	9.6357
14.784	13.298		14.784	9.71055
14.8008	9.32968		14.8008	8.32457
14.8176	4.79195		14.8176	7.85549
14.8343	7.66896		14.8343	10.8678
14.8511	12.248		14.8511	10.5683
14.8679	7.89928		14.8679	12.4097
14.8846	7.51601		14.8846	11.0855
14.9014	9.318		14.9014	10.0589
14.9181	11.0975		14.9181	9.67466
14.9349	10.74		14.9349	13.5172
14.9517	11.5258		14.9517	13.8955
14.9684	8.26038		14.9684	11.6479
14.9852	10.2789		14.9852	13.3264
15.0019	11.5107		15.0019	14.9119
15.0187	11.0689		15.0187	9.74601
15.0355	8.73056		15.0355	10.2204
15.0522	5.27377		15.0522	11.2653
15.069	3.37277		15.069	12.3418
15.0858	10.5281		15.0858	11.113
15.1025	12.7799		15.1025	9.90939
15.1193	15.2284		15.1193	11.1369
15.136	12.8456		15.136	14.0243
15.1528	10.6179		15.1528	16.1143
15.1696	8.86692		15.1696	11.5353
15.1863	9.53589		15.1863	7.84884
15.2031	15.0763		15.2031	8.64876
15.2198	13.5248		15.2198	6.94193
15.2366	12.211		15.2366	10.175
15.2534	7.30536		15.2534	8.03576
15.2701	9.35678		15.2701	8.37537
15.2869	11.7913		15.2869	12.8544
15.3037	13.3971		15.3037	14.0807
15.3204	13.1034		15.3204	11.4618
15.3372	11.904		15.3372	13.3358
15.3539	6.59471		15.3539	12.507
15.3707	5.33493		15.3707	10.4356
15.3875	7.28709		15.3875	6.27804
15.4042	12.3516		15.4042	5.64192
15.421	14.2553		15.421	7.40707
15.4378	12.2452		15.4378	11.1473
15.4545	9.73014		15.4545	12.2731
15.4713	10.1941		15.4713	9.11716
15.488	6.00927		15.488	10.7379
15.5048	6.35636		15.5048	8.49239
15.5216	4.87427		15.5216	10.8078
15.5383	6.807		15.5383	6.10463
15.5551	7.33954		15.5551	5.89174
15.5718	6.84425		15.5718	8.62331
15.5886	4.55662		15.5886	6.46035
15.6054	5.84659		15.6054	9.09854
15.6221	8.70689		15.6221	8.71317
15.6389	8.33473		15.6389	8.74899
15.6557	7.74945		15.6557	7.53412
15.6724	11.2814		15.6724	4.6434
15.6892	11.9643		15.6892	4.27096
15.7059	11.5053		15.7059	8.39922
15.7227	9.15087		15.7227	7.0449
15.7395	11.5195		15.7395	8.0591
15.7562	10.7831		15.7562	5.78933
15.773	13.3821		15.773	8.00773
15.7898	11.7456		15.7898	9.66931
15.8065	8.35024		15.8065	9.14539
15.8233	8.44388		15.8233	8.4596
15.84	8.97129		15.84	10.4268
15.8568	5.0927		15.8568	12.8146
15.8736	7.65534		15.8736	13.6024
15.8903	8.53903		15.8903	13.132
15.9071	9.05873		15.9071	7.45789
15.9238	4.77388		15.9238	9.9707
15.9406	6.43635		15.9406	7.23321
15.9574	8.04229		15.9574	8.16842
15.9741	12.6312		15.9741	4.89783
15.9909	7.80604		15.9909	12.2102
16.0077	5.27092		16.0077	17.2684
16.0244	2.76828		16.0244	15.4409
16.0412	7.81567		16.0412	13.6674
16.058	7.32904		16.058	11.7718
16.0747	4.84279		16.0747	6.99103
16.0915	4.80507		16.0915	10.5868
16.1082	7.20024		16.1082	9.4097
16.125	5.57197		16.125	5.33587
16.1418	6.58058		16.1418	5.78836
16.1585	4.74736		16.1585	13.2291
16.1753	5.58198		16.1753	10.3947
16.192	4.55273		16.192	9.8668
16.2088	6.76922		16.2088	14.0596
16.2256	3.85305		16.2256	8.44943
16.2423	7.09818		16.2423	9.05615
16.2591	6.83745		16.2591	14.9969
16.2758	7.91506		16.2758	12.5016
16.2926	9.0491		16.2926	13.614
16.3094	8.91218		16.3094	12.2896
16.3261	4.33705		16.3261	10.6608
16.3429	4.26871		16.3429	5.2472
16.3597	2.57096		16.3597	7.64431
16.3764	6.43883		16.3764	7.41753
16.3932	5.91943		16.3932	10.4248
16.4099	5.90795		16.4099	10.9741
16.4267	7.98125		16.4267	8.12617
16.4435	4.01732		16.4435	8.42636
16.4602	8.06816		16.4602	6.6347
16.477	3.78648		16.477	8.7681
16.4938	10.7285		16.4938	11.5847
16.5105	8.24115		16.5105	13.5262
16.5273	4.34369		16.5273	9.57575
16.544	10.4396		16.544	11.8206
16.5608	7.93774		16.5608	15.4232
16.5776	8.50654		16.5776	12.3034
16.5943	11.1366		16.5943	9.48628
16.6111	8.527		16.6111	8.75556
16.6278	7.81337		16.6278	10.1809
16.6446	8.07921		16.6446	11.1119
16.6614	8.83561		16.6614	11.984
16.6781	13.2215		16.6781	14.7271
16.6949	8.14973		16.6949	13.5631
16.7117	12.0475		16.7117	11.5982
16.7284	9.81592		16.7284	11.8928
16.7452	10.5433		16.7452	13.6518
16.7619	10.7514		16.7619	18.3192
16.7787	11.527		16.7787	12.5457
16.7955	15.7044		16.7955	12.4084
16.8122	12.687		16.8122	11.2152
16.829	7.12636		16.829	12.3166
16.8458	10.6321		16.8458	9.07482
16.8625	11.2126		16.8625	12.6915
16.8793	8.12474		16.8793	17.0682
16.896	12.4902		16.896	18.6585
16.9128	12.1099		16.9128	18.8986
16.9296	12.383		16.9296	15.657
16.9463	11.4708		16.9463	17.3729
16.9631	12.0862		16.9631	19.455
16.9798	15.4823		16.9798	20.3649
16.9966	14.7455		16.9966	25.8443
17.0134	15.2675		17.0134	34.4062
17.0301	16.9959		17.0301	48.9103
17.0469	24.01		17.0469	68.0597
17.0637	33.6171		17.0637	122.639
17.0804	33.7082		17.0804	274.333
17.0972	44.4482		17.0972	573.807
17.1139	62.0043		17.1139	927.284
17.1307	95.4598		17.1307	1263.3
17.1475	175.058		17.1475	1487.03
17.1642	328.534		17.1642	1530.95
17.181	470.77		17.181	1132.65
17.1978	647.461		17.1978	496.178
17.2145	983.269		17.2145	186.506
17.2313	1366.78		17.2313	96.2033
17.248	1132.17		17.248	58.5181
17.2648	460.056		17.2648	39.3251
17.2816	176.262		17.2816	32.142
17.2983	85.946		17.2983	28.6381
17.3151	54.1297		17.3151	23.0161
17.3319	36.5169		17.3319	20.357
17.3486	27.4218		17.3486	15.5632
17.3654	24.6657		17.3654	18.8516
17.3821	19.6844		17.3821	10.5857
17.3989	16.9101		17.3989	13.4877
17.4157	19.0462		17.4157	10.0869
17.4324	14.7665		17.4324	10.6368
17.4492	14.5994		17.4492	9.92799
17.4659	14.0461		17.4659	12.0017
17.4827	15.0161		17.4827	9.20747
17.4995	14.812		17.4995	10.5409
17.5162	12.9278		17.5162	15.6427
17.533	6.92165		17.533	6.79739
17.5498	4.51868		17.5498	7.35614
17.5665	9.28403		17.5665	11.2141
17.5833	10.6803		17.5833	10.1224
17.6	7.87071		17.6	10.2763
17.6168	9.42807		17.6168	11.643
17.6336	11.8047		17.6336	11.258
17.6503	10.3419		17.6503	10.2296
17.6671	11.0255		17.6671	9.85153
17.6839	10.1593		17.6839	9.06422
17.7006	8.43783		17.7006	9.88585
17.7174	6.76567		17.7174	9.77049
17.7341	7.83532		17.7341	9.45542
17.7509	7.5561		17.7509	10.8809
17.7677	8.31709		17.7677	7.75967
17.7844	8.07868		17.7844	11.9655
17.8012	9.21446		17.8012	8.86891
17.8179	8.69804		17.8179	8.0186
17.8347	9.24103		17.8347	8.49313
17.8515	8.221		17.8515	10.7441
17.8682	14.7071		17.8682	13.8053
17.885	7.88341		17.885	7.91553
17.9018	5.98742		17.9018	11.38
17.9185	6.81111		17.9185	10.039
17.9353	6.11277		17.9353	8.35712
17.952	10.5158		17.952	13.624
17.9688	9.19751		17.9688	12.6015
17.9856	7.90168		17.9856	9.41077
18.0023	4.73214		18.0023	11.7312
18.0191	4.96088		18.0191	13.7559
18.0359	4.68857		18.0359	7.00359
18.0526	3.82774		18.0526	8.94478
18.0694	0.93708		18.0694	8.72006
18.0861	4.71761		18.0861	3.09239
18.1029	3.08438		18.1029	11.9422
18.1197	4.02316		18.1197	8.216
18.1364	3.59549		18.1364	10.6121
18.1532	5.58004		18.1532	9.31996
18.17	6.38175		18.17	7.03975
18.1867	5.58512		18.1867	8.39419
18.2035	7.26114		18.2035	5.44675
18.2202	7.20481		18.2202	4.66765
18.237	1.64178		18.237	6.52868
18.2538	5.74135		18.2538	6.37579
18.2705	9.37058		18.2705	8.23485
18.2873	6.26124		18.2873	8.2635
18.3041	7.99506		18.3041	5.68738
18.3208	4.69217		18.3208	5.71587
18.3376	3.49166		18.3376	7.65374
18.3543	6.84874		18.3543	7.05397
18.3711	6.69119		18.3711	0.33807
18.3879	5.19858		18.3879	8.18849
18.4046	4.15404		18.4046	6.6192
18.4214	3.49576		18.4214	7.6086
18.4381	7.28762		18.4381	6.28906
18.4549	7.69871		18.4549	3.7242
18.4717	5.96253		18.4717	7.97473
18.4884	5.34504		18.4884	6.19109
18.5052	4.30776		18.5052	4.62543
18.522	8.22857		18.522	7.63669
18.5387	3.01576		18.5387	3.02507
18.5555	2.81817		18.5555	3.5058
18.5722	1.28428		18.5722	6.29252
18.589	3.73346		18.589	6.88039
18.6058	1.66394		18.6058	8.16946
18.6225	2.71927		18.6225	8.05252
18.6393	7.47185		18.6393	6.74834
18.6561	5.27423		18.6561	2.47947
18.6728	0.11742		18.6728	3.28587
18.6896	-0.01674		18.6896	4.98037
18.7063	4.15428		18.7063	4.01949
18.7231	2.4788		18.7231	5.47699
18.7399	2.90846		18.7399	8.35635
18.7566	7.63306		18.7566	4.5188
18.7734	3.44946		18.7734	5.2538
18.7902	2.83271		18.7902	7.04349
18.8069	1.2176		18.8069	9.03789
18.8237	0.06431		18.8237	3.20425
18.8404	0.88711		18.8404	2.66769
18.8572	2.3336		18.8572	6.93409
18.874	2.03904		18.874	2.57963
18.8907	4.96433		18.8907	3.38902
18.9075	1.88932		18.9075	5.71324
18.9242	0.62766		18.9242	2.25146
18.941	5.3303		18.941	5.63302
18.9578	0.38414		18.9578	7.3805
18.9745	-0.43995		18.9745	3.74417
18.9913	-0.23881		18.9913	1.72695
19.0081	-0.24206		19.0081	-1.03841
19.0248	-0.18257		19.0248	0.84115
19.0416	1.63843		19.0416	4.72524
19.0583	2.62286		19.0583	5.33931
19.0751	2.63501		19.0751	6.83043
19.0919	3.13023		19.0919	2.53533
19.1086	2.71024		19.1086	2.23835
19.1254	1.48084		19.1254	3.81858
19.1422	2.58219		19.1422	5.32881
19.1589	2.10446		19.1589	0.23575
19.1757	7.4776		19.1757	3.71288
19.1924	3.4329		19.1924	4.94346
19.2092	-0.25932		19.2092	0.28253
19.226	4.93819		19.226	-2.82122
19.2427	2.84852		19.2427	2.58894
19.2595	0.01679		19.2595	0.46198
19.2762	0.65343		19.2762	6.44208
19.293	2.83939		19.293	1.38043
19.3098	2.03086		19.3098	0.65321
19.3265	1.20851		19.3265	0.53959
19.3433	3.23878		19.3433	1.65682
19.3601	3.28182		19.3601	-1.31682
19.3768	1.50251		19.3768	2.24592
19.3936	0.71531		19.3936	1.89109
19.4103	1.86762		19.4103	1.16455
19.4271	3.76658		19.4271	5.87544
19.4439	2.23243		19.4439	8.49273
19.4606	2.85873		19.4606	3.16025
19.4774	1.16592		19.4774	5.04532
19.4942	1.30661		19.4942	5.4668
19.5109	3.24478		19.5109	2.3869
19.5277	0.95795		19.5277	2.19532
19.5444	-1.60541		19.5444	5.05609
19.5612	2.42727		19.5612	5.23611
19.578	5.4252		19.578	1.48993
19.5947	3.45837		19.5947	3.05162
19.6115	2.86994		19.6115	2.00331
19.6282	2.31149		19.6282	4.04312
19.645	1.9273		19.645	4.14286
19.6618	2.0072		19.6618	4.16368
19.6785	3.05681		19.6785	4.70566
19.6953	1.72413		19.6953	4.32669
19.7121	0.12114		19.7121	3.26605
19.7288	4.1332		19.7288	2.46393
19.7456	2.203		19.7456	0.30604
19.7623	1.68661		19.7623	4.12028
19.7791	4.82843		19.7791	0.99208
19.7959	6.45035		19.7959	1.1167
19.8126	5.33903		19.8126	4.34639
19.8294	2.23885		19.8294	3.71083
19.8462	2.4457		19.8462	2.11053
19.8629	1.7607		19.8629	7.13285
19.8797	3.91256		19.8797	6.55303
19.8964	3.79231		19.8964	5.20998
19.9132	4.92988		19.9132	3.95554
19.93	4.13569		19.93	6.7618
19.9467	1.94893		19.9467	6.71154
19.9635	2.81405		19.9635	-0.33691
19.9802	2.01815		19.9802	3.54878
19.997	-0.48789		19.997	2.11319
20.0138	0.76924		20.0138	3.00822
20.0305	2.0595		20.0305	3.93515
20.0473	6.87695		20.0473	0.13123
20.0641	6.12709		20.0641	0.92778
20.0808	6.36508		20.0808	1.13722
20.0976	4.58655		20.0976	1.99965
20.1143	0.44003		20.1143	1.4044
20.1311	2.94835		20.1311	1.81101
20.1479	4.28027		20.1479	3.39606
20.1646	0.04642		20.1646	2.94066
20.1814	-1.18269		20.1814	0.19285
20.1981	2.71394		20.1981	-2.30259
20.2149	2.5896		20.2149	6.16439
20.2317	2.82428		20.2317	5.65657
20.2484	2.72898		20.2484	1.3751
20.2652	3.87187		20.2652	0.66229
20.282	0.90616		20.282	0.12201
20.2987	-3.14246		20.2987	-2.03875
20.3155	-0.19617		20.3155	0.10859
20.3322	2.46426		20.3322	3.49142
20.349	1.81911		20.349	0.95069
20.3658	0.65856		20.3658	1.53238
20.3825	1.65299		20.3825	3.35864
20.3993	1.71784		20.3993	4.57905
20.416	1.48531		20.416	3.03043
20.4328	4.83832		20.4328	5.85658
20.4496	3.62806		20.4496	6.15792
20.4663	1.92377		20.4663	7.1896
20.4831	5.2467		20.4831	6.61489
20.4999	4.45076		20.4999	4.08923
20.5166	1.74963		20.5166	2.20556
20.5334	3.06584		20.5334	0.92741
20.5501	3.70037		20.5501	1.65811
20.5669	0.80119		20.5669	2.64106
20.5837	-0.07533		20.5837	1.70932
20.6004	1.13949		20.6004	0.69094
20.6172	1.1989		20.6172	3.2042
20.634	-0.01262		20.634	-0.44683
20.6507	0.21958		20.6507	-0.48149
20.6675	0.70317		20.6675	1.89359
20.6842	-1.8675		20.6842	4.49486
20.701	-0.53303		20.701	2.4693
20.7178	-0.0525		20.7178	0.78426
20.7345	2.28259		20.7345	1.41579
20.7513	3.94253		20.7513	1.32873
20.7681	2.90995		20.7681	2.29607
20.7848	1.29853		20.7848	1.72033
20.8016	3.83259		20.8016	0.10612
20.8183	1.78057		20.8183	2.98077
20.8351	0.40788		20.8351	4.38023
20.8519	-1.1161		20.8519	5.0654
20.8686	-3.55512		20.8686	1.72425
20.8854	-0.63152		20.8854	1.67065
20.9021	5.21298		20.9021	0.78647
20.9189	5.03627		20.9189	4.01793
20.9357	0.362		20.9357	3.94744
20.9524	0.12496		20.9524	1.67855
20.9692	1.15686		20.9692	3.97563
20.986	1.43777		20.986	3.05061
21.0027	1.62169		21.0027	2.45214
21.0195	1.85367		21.0195	4.50673
21.0362	4.51596		21.0362	4.36886
21.053	0.93965		21.053	3.41575
21.0698	1.55465		21.0698	0.96167
21.0865	3.57794		21.0865	1.32813
21.1033	4.27513		21.1033	5.18088
21.1201	1.92715		21.1201	3.34416
21.1368	1.47683		21.1368	0.17668
21.1536	4.36315		21.1536	1.83021
21.1703	3.06298		21.1703	1.01107
21.1871	0.53374		21.1871	3.10598
21.2039	0.44183		21.2039	1.91909
21.2206	5.33211		21.2206	4.193
21.2374	0.45119		21.2374	2.0035
21.2541	-1.27475		21.2541	-2.25027
21.2709	3.08112
21.2877	0.70577
21.3044	3.37252
21.3212	0.5524
21.338	-0.15913
21.3547	2.03701
21.3715	0.7447
21.3882	2.99356
21.405	2.96485

## Sheet: Fig_4c
AB-stacking regions	Twisted angles
AB	0.47		Atacking order or twisted angle	Counts
AB	0.69		AB	89
AB	1.09		1	2
AB	2.1		2	1
AB	2.21		3	14
AB	2.33		4	26
AB	2.37		5	30
AB	2.43		6	29
AB	2.5		7	19
AB	2.59		8	18
AB	2.6		9	12
AB	2.7		10	21
AB	2.71		11	11
AB	2.81		12	14
AB	2.81		13	17
AB	2.92		14	17
AB	2.95		15	23
AB	3.03		16	12
AB	3.05		17	10
AB	3.07		18	23
AB	3.1		19	21
AB	3.11		20	19
AB	3.14		21	24
AB	3.2		22	22
AB	3.21		23	23
AB	3.21		24	30
AB	3.24		25	29
AB	3.3		26	20
AB	3.33		27	34
AB	3.39		28	42
AB	3.39		29	48
AB	3.54		30	51
AB	3.57
AB	3.58
AB	3.58
AB	3.62
AB	3.67
AB	3.71
AB	3.71
AB	3.82
AB	3.87
AB	3.92
AB	3.99
AB	4
AB	4.04
AB	4.05
AB	4.06
AB	4.09
AB	4.13
AB	4.18
AB	4.18
AB	4.2
AB	4.21
AB	4.29
AB	4.3
AB	4.3
AB	4.32
AB	4.34
AB	4.35
AB	4.38
AB	4.42
AB	4.56
AB	4.65
AB	4.66
AB	4.66
AB	4.66
AB	4.67
AB	4.69
AB	4.69
AB	4.7
AB	4.79
AB	4.8
AB	4.8
AB	5.01
AB	5.01
AB	5.03
AB	5.05
AB	5.1
AB	5.1
AB	5.1
AB	5.14
AB	5.2
AB	5.28
AB	5.3
AB	5.3
AB	5.33
AB	5.34
AB	5.35
AB	5.38
	5.4
	5.42
	5.44
	5.48
	5.5
	5.53
	5.7
	5.73
	5.76
	5.9
	5.9
	5.91
	5.91
	6
	6.03
	6.17
	6.22
	6.3
	6.31
	6.37
	6.38
	6.4
	6.45
	6.53
	6.54
	6.58
	6.62
	6.69
	6.69
	6.77
	6.87
	6.97
	7.03
	7.04
	7.17
	7.23
	7.33
	7.36
	7.37
	7.37
	7.37
	7.39
	7.43
	7.5
	7.52
	7.7
	7.79
	7.8
	7.8
	7.82
	8.04
	8.05
	8.1
	8.2
	8.27
	8.39
	8.45
	8.47
	8.48
	8.5
	8.8
	8.86
	9
	9.04
	9.05
	9.09
	9.1
	9.12
	9.16
	9.2
	9.32
	9.33
	9.34
	9.35
	9.37
	9.4
	9.45
	9.51
	9.59
	9.73
	9.73
	9.85
	9.85
	10.05
	10.09
	10.35
	10.38
	10.39
	10.47
	10.5
	10.52
	10.65
	10.87
	10.88
	11.07
	11.2
	11.23
	11.29
	11.31
	11.37
	11.45
	11.51
	11.55
	11.56
	11.59
	11.75
	11.8
	11.93
	12
	12.11
	12.11
	12.14
	12.2
	12.22
	12.32
	12.37
	12.5
	12.59
	12.63
	12.74
	12.78
	12.82
	12.82
	12.87
	12.87
	13.02
	13.13
	13.23
	13.3
	13.31
	13.33
	13.37
	13.38
	13.4
	13.56
	13.59
	13.6
	13.61
	13.62
	13.76
	13.9
	13.9
	14
	14.01
	14.04
	14.05
	14.1
	14.12
	14.17
	14.19
	14.36
	14.39
	14.42
	14.48
	14.5
	14.51
	14.52
	14.53
	14.6
	14.66
	14.72
	14.75
	14.9
	14.91
	14.97
	15.03
	15.17
	15.23
	15.3
	15.47
	15.55
	15.56
	15.65
	15.66
	15.7
	15.73
	15.92
	16.1
	16.3
	16.33
	16.45
	16.55
	16.6
	16.64
	16.68
	16.88
	16.93
	17
	17.04
	17.16
	17.17
	17.24
	17.38
	17.42
	17.56
	17.6
	17.62
	17.66
	17.68
	17.69
	17.7
	17.75
	17.75
	17.75
	17.8
	17.8
	17.8
	17.9
	17.9
	17.91
	18
	18.09
	18.18
	18.2
	18.24
	18.26
	18.29
	18.29
	18.31
	18.41
	18.42
	18.43
	18.58
	18.68
	18.69
	18.73
	18.83
	18.87
	18.88
	18.99
	18.99
	19.02
	19.06
	19.15
	19.35
	19.37
	19.41
	19.46
	19.47
	19.48
	19.52
	19.58
	19.58
	19.69
	19.72
	19.73
	19.81
	19.93
	19.95
	19.96
	20.03
	20.1
	20.14
	20.14
	20.37
	20.38
	20.4
	20.45
	20.46
	20.47
	20.49
	20.53
	20.53
	20.6
	20.73
	20.73
	20.76
	20.77
	20.84
	20.86
	20.9
	20.9
	20.93
	20.99
	21.09
	21.1
	21.1
	21.17
	21.2
	21.31
	21.34
	21.4
	21.46
	21.5
	21.5
	21.52
	21.57
	21.6
	21.65
	21.7
	21.86
	21.87
	21.87
	21.92
	21.94
	21.94
	22
	22.02
	22.07
	22.1
	22.1
	22.21
	22.23
	22.29
	22.31
	22.35
	22.36
	22.37
	22.4
	22.4
	22.5
	22.57
	22.6
	22.82
	22.83
	22.85
	22.86
	22.91
	22.98
	23
	23
	23.05
	23.14
	23.2
	23.24
	23.28
	23.33
	23.36
	23.39
	23.46
	23.48
	23.51
	23.52
	23.56
	23.61
	23.62
	23.67
	23.76
	23.77
	23.77
	23.77
	23.77
	23.78
	23.8
	23.84
	23.91
	23.91
	23.98
	23.99
	24.01
	24.04
	24.07
	24.1
	24.1
	24.11
	24.11
	24.13
	24.13
	24.14
	24.2
	24.2
	24.22
	24.3
	24.31
	24.43
	24.49
	24.53
	24.57
	24.57
	24.59
	24.6
	24.6
	24.61
	24.67
	24.73
	24.76
	24.97
	24.98
	25.1
	25.1
	25.21
	25.29
	25.3
	25.3
	25.32
	25.34
	25.4
	25.4
	25.4
	25.6
	25.6
	25.61
	25.68
	25.77
	25.77
	25.77
	25.81
	25.9
	26
	26.1
	26.11
	26.11
	26.12
	26.2
	26.23
	26.24
	26.26
	26.27
	26.28
	26.3
	26.31
	26.39
	26.4
	26.42
	26.47
	26.49
	26.5
	26.52
	26.55
	26.62
	26.63
	26.7
	26.71
	26.78
	26.78
	26.79
	26.8
	26.88
	26.9
	26.92
	26.94
	26.99
	27
	27
	27.02
	27.08
	27.09
	27.1
	27.14
	27.15
	27.19
	27.2
	27.2
	27.2
	27.24
	27.26
	27.26
	27.28
	27.29
	27.3
	27.3
	27.3
	27.3
	27.3
	27.31
	27.32
	27.5
	27.51
	27.59
	27.71
	27.72
	27.73
	27.78
	27.79
	27.8
	27.84
	27.85
	27.86
	27.86
	27.86
	27.87
	27.9
	27.9
	27.95
	28.01
	28.02
	28.03
	28.05
	28.08
	28.1
	28.13
	28.14
	28.14
	28.17
	28.2
	28.24
	28.26
	28.26
	28.27
	28.3
	28.3
	28.3
	28.33
	28.33
	28.4
	28.43
	28.45
	28.46
	28.47
	28.48
	28.49
	28.55
	28.56
	28.57
	28.58
	28.59
	28.59
	28.61
	28.64
	28.65
	28.66
	28.73
	28.74
	28.76
	28.78
	28.82
	28.86
	28.88
	28.88
	28.95
	28.96
	28.97
	29
	29
	29
	29.01
	29.04
	29.06
	29.07
	29.08
	29.1
	29.11
	29.11
	29.12
	29.16
	29.2
	29.21
	29.23
	29.23
	29.24
	29.35
	29.43
	29.44
	29.47
	29.49
	29.54
	29.54
	29.55
	29.58
	29.6
	29.65
	29.66
	29.68
	29.7
	29.7
	29.76
	29.77
	29.78
	29.8
	29.81
	29.83
	29.85
	29.88
	29.89
	29.9
	29.93
	29.96
	29.96
	29.97
	29.98
	29.99
	29.99
	29.99
--
--
--
--
--

## Sheet: Fig_5b
Wavenumber	Intensity		Wavenumber	Intensity
cm^-1	SiO2		cm^-1	hBN
1100.19	119.957		1100.58	372
1101.83	136.557		1103.39	368
1103.47	124.625		1106.19	374
1105.1	139.92		1108.99	360
1106.74	118.317		1111.8	348
1108.37	137.705		1114.6	354
1110.01	139.279		1117.4	352
1111.64	127.086		1120.2	348
1113.28	120.348		1123	332
1114.91	114.963		1125.8	320
1116.54	123.348		1128.59	326
1118.17	120.714		1131.39	326
1119.81	113.926		1134.18	330
1121.44	111.256		1136.98	360
1123.07	118.235		1139.77	302
1124.7	108.581		1142.56	336
1126.34	108.564		1145.35	318
1127.97	118.179		1148.14	338
1129.6	111.165		1150.93	312
1131.23	109.652		1153.72	310
1132.86	102.613		1156.5	334
1134.49	116.212		1159.29	292
1136.12	113.284		1162.08	302
1137.75	108.986		1164.86	312
1139.38	112.903		1167.64	326
1141	105.862		1170.43	310
1142.63	101.555		1173.21	300
1144.26	113.569		1175.99	308
1145.89	94.2991		1178.77	306
1147.52	115.716		1181.54	314
1149.14	103.273		1184.32	296
1150.77	98.9766		1187.1	282
1152.4	96.0551		1189.87	292
1154.02	106.562		1192.65	298
1155.65	109.006		1195.42	314
1157.27	103.431		1198.19	306
1158.9	100.536		1200.96	280
1160.52	94.9828		1203.74	316
1162.15	97.3946		1206.5	316
1163.77	101.11		1209.27	326
1165.4	106.134		1212.04	312
1167.02	99.3194		1214.81	288
1168.64	108.328		1217.57	294
1170.27	104.245		1220.34	322
1171.89	102.842		1223.1	324
1173.51	102.791		1225.86	306
1175.13	110.627		1228.62	300
1176.75	101.462		1231.39	312
1178.38	113.26		1234.15	308
1180	109.359		1236.9	302
1181.62	102.855		1239.66	310
1183.24	92.4355		1242.42	280
1184.86	105.652		1245.17	294
1186.48	97.9061		1247.93	284
1188.1	99.3803		1250.69	306
1189.72	102.199		1253.44	288
1191.34	106.363		1256.19	302
1192.96	109.226		1258.94	300
1194.57	110.778		1261.69	314
1196.19	101.707		1264.44	302
1197.81	107.265		1267.19	292
1199.43	103.52		1269.94	282
1201.04	97.098		1272.68	304
1202.66	98.7187		1275.43	288
1204.28	96.3246		1278.17	292
1205.89	100.687		1280.92	306
1207.51	103.735		1283.66	292
1209.12	102.729		1286.4	334
1210.74	104.452		1289.14	332
1212.35	102.076		1291.88	294
1213.97	92.8044		1294.62	304
1215.58	112.433		1297.36	328
1217.2	94.8124		1300.09	296
1218.81	96.5084		1302.83	314
1220.42	99.5996		1305.57	300
1222.04	102.7		1308.3	308
1223.65	93.1905		1311.03	316
1225.26	101.872		1313.76	312
1226.88	90.8468		1316.49	298
1228.49	93.8493		1319.23	330
1230.1	103.89		1321.95	326
1231.71	106.839		1324.68	330
1233.32	97.0114		1327.41	322
1234.93	91.3977		1330.14	318
1236.54	99.9406		1332.86	348
1238.15	108.48		1335.59	376
1239.76	99.9934		1338.31	384
1241.37	102.838		1341.03	378
1242.98	95.7305		1343.75	392
1244.59	95.6843		1346.47	420
1246.2	111.18		1349.19	494
1247.8	96.8926		1351.91	544
1249.41	109.443		1354.63	674
1251.02	109.233		1357.35	962
1252.63	109.005		1360.06	1486
1254.23	107.364		1362.78	2110
1255.84	102.922		1365.49	2270
1257.45	105.477		1368.21	1754
1259.05	103.823		1370.92	1076
1260.66	95.206		1373.63	672
1262.26	96.3153		1376.34	496
1263.87	97.3959		1379.05	442
1265.47	106.715		1381.76	360
1267.08	104.984		1384.46	328
1268.68	97.7887		1387.17	342
1270.29	98.818		1389.87	336
1271.89	97.1205		1392.58	318
1273.49	96.7831		1395.28	322
1275.09	99.1422		1397.99	330
1276.7	90.7325		1400.69	310
1278.3	99.8061		1403.39	318
1279.9	99.4955		1406.09	310
1281.5	103.213		1408.79	316
1283.1	98.9771		1411.49	298
1284.71	100.095		1414.18	280
1286.31	94.6167		1416.88	302
1287.91	89.1714		1419.57	312
1289.51	104.852		1422.27	300
1291.11	98.1002		1424.96	314
1292.71	103.208		1427.65	300
1294.31	104.375		1430.34	294
1295.9	105.565		1433.03	266
1297.5	106.789		1435.72	288
1299.1	102.819		1438.41	304
1300.7	101.517		1441.1	292
1302.3	95.0155		1443.79	312
1303.9	104.281		1446.47	296
1305.49	108.344		1449.16	318
1307.09	107.183		1451.84	280
1308.69	104.725		1454.52	300
1310.28	124.72		1457.21	298
1311.88	98.5353		1459.89	296
1313.47	106.73		1462.57	278
1315.07	105.689		1465.25	292
1316.66	109.997		1467.92	300
1318.26	113.006		1470.6	286
1319.85	105.307		1473.28	286
1321.45	104.289		1475.95	308
1323.04	101.917		1478.63	294
1324.63	113.075		1481.3	296
1326.23	113.448		1483.97	284
1327.82	105.653		1486.65	300
1329.41	104.65		1489.32	290
1331.01	113.244		1491.99	324
1332.6	119.128		1494.66	326
1334.19	120.882		1497.32	360
1335.78	115.697		1499.99	470
1337.37	110.468		1502.66	486
1338.96	119.141		1505.32	430
1340.55	125.074		1507.99	374
1342.14	122.637		1510.65	364
1343.73	125.806		1513.31	348
1345.32	126.153		1515.97	360
1346.91	127.875		1518.63	384
1348.5	132.381		1521.29	384
1350.09	126.914		1523.95	372
1351.67	117.118		1526.61	388
1353.26	118.626		1529.27	398
1354.85	132.899		1531.92	432
1356.44	125.834		1534.58	438
1358.03	125.858		1537.23	470
1359.61	123.016		1539.89	478
1361.2	117.303		1542.54	534
1362.79	118.662		1545.19	578
1364.37	127.078		1547.84	610
1365.96	118.415		1550.49	684
1367.54	104.08		1553.14	784
1369.13	116.634		1555.78	926
1370.71	119.261		1558.43	1066
1372.3	126.109		1561.08	1302
1373.88	99.1782		1563.72	1666
1375.46	121.491		1566.37	2130
1377.05	110.064		1569.01	2914
1378.63	109.848		1571.65	3988
1380.21	127.745		1574.29	5348
1381.8	120.442		1576.93	6568
1383.38	108.976		1579.57	7030
1384.96	121.08		1582.21	6168
1386.54	106.889		1584.85	4750
1388.12	114.79		1587.48	3348
1389.71	122.654		1590.12	2356
1391.29	116.825		1592.75	1768
1392.87	112.405		1595.39	1352
1394.45	113.449		1598.02	1138
1396.03	109.066		1600.65	926
1397.61	114.156		1603.28	864
1399.18	120.557		1605.91	738
1400.76	117.518		1608.54	648
1402.34	122.545		1611.17	610
1403.92	118.218		1613.8	604
1405.5	108.617		1616.43	518
1407.08	120.374		1619.05	472
1408.65	118.848		1621.67	418
1410.23	125.315		1624.3	412
1411.81	117.222		1626.92	400
1413.38	122.399		1629.54	370
1414.96	119.656		1632.16	350
1416.54	128.835		1634.78	332
1418.11	115.584		1637.4	330
1419.69	132.755		1640.02	340
1421.26	115.617		1642.64	284
1422.84	110.397		1645.25	328
1424.41	129.013		1647.87	282
1425.99	119.872		1650.49	306
1427.56	126.646		1653.1	260
1429.13	128.151		1655.71	296
1430.71	129.689		1658.32	288
1432.28	120.607		1660.93	296
1433.85	132.892		1663.54	268
1435.42	126.528		1666.15	262
1437	136.274		1668.76	276
1438.57	138.025		1671.37	236
1440.14	135.757		1673.98	254
1441.71	136.198		1676.58	238
1443.28	135.287		1679.18	258
1444.85	142.554		1681.79	262
1446.42	138.912		1684.39	242
1447.99	135.239		1686.99	250
1449.56	142.559		1689.59	254
1451.13	149.931		1692.19	250
1452.7	137.954		1694.79	218
1454.27	159.3		1697.39	232
1455.84	159.865		1699.99	228
1457.41	149.221		1702.59	224
1458.97	139.89		1705.18	222
1460.54	153.033		1707.77	220
1462.11	149.238		1710.37	240
1463.68	151.055		1712.96	234
1465.24	150.005		1715.55	242
1466.81	151.781		1718.14	230
1468.38	162.12		1720.73	230
1469.94	161.034		1723.32	238
1471.51	178.564		1725.91	228
1473.07	167.383		1728.5	236
1474.64	179.143		1731.08	212
1476.2	175.041		1733.67	220
1477.77	183.869		1736.25	220
1479.33	176.808		1738.84	216
1480.89	185.601		1741.42	216
1482.46	194.379		1744	210
1484.02	213.243		1746.59	234
1485.58	216.143		1749.16	228
1487.15	252.192		1751.74	208
1488.71	295.293		1754.32	192
1490.27	336.715		1756.9	212
1491.83	419.608		1759.48	230
1493.39	443.147		1762.05	224
1494.95	424.923		1764.63	224
1496.52	359.557		1767.2	214
1498.08	307.333		1769.77	222
1499.64	286.663		1772.35	208
1501.2	251.907		1774.92	216
1502.76	225.811		1777.49	208
1504.31	222.426		1780.06	218
1505.87	226.077		1782.62	208
1507.43	240.913		1785.19	208
1508.99	227.617		1787.76	222
1510.55	232.523		1790.33	212
1512.11	212.324		1792.89	232
1513.67	247.768		1795.45	192
1515.22	249.798		1798.02	194
1516.78	242.175		1800.58	198
1518.34	252.503		1803.14	210
1519.89	253.182		1805.7	198
1521.45	259.339		1808.26	208
1523	275.017		1810.82	186
1524.56	278.361		1813.38	198
1526.12	297.98		1815.93	208
1527.67	291.787		1818.49	178
1529.22	309.967		1821.04	210
1530.78	301.16		1823.6	202
1532.33	320.693		1826.15	198
1533.89	337.546		1828.7	194
1535.44	343.714		1831.26	206
1536.99	353.971		1833.81	188
1538.55	374.98		1836.36	202
1540.1	393.345		1838.9	194
1541.65	409.063		1841.45	192
1543.2	419.472		1844	196
1544.75	457.919		1846.55	188
1546.31	473.763		1849.09	200
1547.86	517.704		1851.64	212
1549.41	521.833		1854.18	200
1550.96	568.84		1856.72	198
1552.51	605.463		1859.26	180
1554.06	654.428		1861.81	198
1555.61	735.887		1864.34	208
1557.16	801.715		1866.88	200
1558.71	889.451		1869.42	196
1560.26	1032.9		1871.96	200
1561.8	1147.33		1874.5	200
1563.35	1297.5		1877.03	200
1564.9	1525.72		1879.57	194
1566.45	1805.35		1882.1	192
1567.99	2218.58		1884.63	194
1569.54	2599.74		1887.16	196
1571.09	3239.14		1889.7	196
1572.63	3942.52		1892.22	202
1574.18	4871.81		1894.75	196
1575.73	5939.51		1897.28	202
1577.27	7240.04		1899.81	190
1578.82	8793.82		1902.34	196
1580.36	10876.4		1904.86	190
1581.91	13630.9		1907.39	184
1583.45	16791.6		1909.91	196
1585	19507.8		1912.44	208
1586.54	21115.6		1914.96	176
1588.08	20921		1917.48	182
1589.63	19335.8		1920	200
1591.17	16637.3		1922.52	188
1592.71	13466.7		1925.04	186
1594.25	10339.5		1927.56	198
1595.8	7940.15		1930.07	210
1597.34	5849.13		1932.59	186
1598.88	4339.46		1935.11	200
1600.42	3341.18		1937.62	180
1601.96	2571.95		1940.13	204
1603.5	2015.9		1942.65	188
1605.04	1701.87		1945.16	174
1606.58	1458.89		1947.67	190
1608.12	1303.41		1950.18	192
1609.66	1115.63		1952.69	194
1611.2	1010.14		1955.19	176
1612.74	865.445		1957.7	178
1614.28	791.655		1960.21	192
1615.82	717.804		1962.72	194
1617.36	687.324		1965.22	188
1618.89	636.458		1967.72	188
1620.43	576.81		1970.23	176
1621.97	557.617		1972.73	194
1623.51	479.114		1975.23	190
1625.04	458.473		1977.73	180
1626.58	458.071		1980.23	172
1628.11	397.147		1982.73	198
1629.65	373.792		1985.23	168
1631.18	323.125		1987.72	182
1632.72	307.03		1990.22	162
1634.25	283.737		1992.71	178
1635.79	273.357		1995.21	174
1637.32	252.924		1997.7	192
1638.86	251.122		2000.19	186
1640.39	266.463		2002.69	146
1641.92	217.574		2005.18	190
1643.46	222.995		2007.67	182
1644.99	219.907		2010.16	188
1646.52	218.293		2012.64	174
1648.05	196.828		2015.13	180
1649.59	202.41		2017.62	194
1651.12	186.715		2020.11	188
1652.65	198.021		2022.59	174
1654.18	180.951		2025.07	174
1655.71	173.832		2027.56	170
1657.24	188.006		2030.04	166
1658.77	178.064		2032.52	180
1660.3	169.547		2035	184
1661.83	170.963		2037.48	182
1663.36	161.03		2039.96	194
1664.89	166.702		2042.44	180
1666.42	155.35		2044.91	190
1667.95	163.866		2047.39	186
1669.48	159.626		2049.86	170
1671.01	144.053		2052.34	180
1672.53	149.793		2054.81	160
1674.06	141.363		2057.28	170
1675.59	148.591		2059.76	186
1677.11	131.66		2062.23	176
1678.64	140.358		2064.7	182
1680.17	143.379		2067.17	198
1681.69	136.414		2069.64	174
1683.22	138.02		2072.1	178
1684.74	146.801		2074.57	174
1686.27	134.105		2077.04	164
1687.79	137.185		2079.5	170
1689.32	120.141		2081.96	170
1690.84	141.956		2084.43	174
1692.37	126.31		2086.89	162
1693.89	130.852		2089.35	174
1695.41	138.303		2091.81	160
1696.94	131.277		2094.27	196
1698.46	128.6		2096.73	166
1699.98	124.474		2099.19	170
1701.5	129.104		2101.65	148
1703.03	129.382		2104.1	164
1704.55	120.876		2106.56	168
1706.07	119.67		2109.01	170
1707.59	121.387		2111.47	176
1709.11	123.092		2113.92	168
1710.63	133.639		2116.37	168
1712.15	132.362		2118.82	160
1713.67	117.728		2121.27	172
1715.19	110.449		2123.72	176
1716.71	116.495		2126.17	158
1718.23	110.657		2128.62	178
1719.75	106.29		2131.07	162
1721.27	121.253		2133.51	158
1722.79	122.84		2135.96	174
1724.3	115.486		2138.4	186
1725.82	120.043		2140.85	164
1727.34	114.143		2143.29	168
1728.86	120.156		2145.73	180
1730.37	115.691		2148.17	176
1731.89	114.183		2150.61	162
1733.4	99.2237		2153.05	170
1734.92	114.09		2155.49	166
1736.44	115.517		2157.93	182
1737.95	90.1243		2160.36	186
1739.47	103.465		2162.8	162
1740.98	101.901		2165.23	180
1742.5	103.297		2167.67	158
1744.01	103.184		2170.1	146
1745.52	98.6023		2172.53	164
1747.04	98.4572		2174.97	164
1748.55	96.8243		2177.4	178
1750.06	108.477		2179.83	166
1751.58	105.359		2182.26	150
1753.09	105.196		2184.68	168
1754.6	105.033		2187.11	176
1756.12	93.1288		2189.54	166
1757.63	101.747		2191.96	158
1759.14	97.165		2194.39	180
1760.65	92.5844		2196.81	162
1762.16	96.742		2199.24	190
1763.67	86.3637		2201.66	168
1765.18	100.659		2204.08	174
1766.69	99.0123		2206.5	166
1768.2	84.4074		2208.92	170
1769.71	91.4805		2211.34	170
1771.22	89.9196		2213.76	174
1772.73	101.308		2216.17	164
1774.24	92.5798		2218.59	170
1775.75	103.938		2221.01	172
1777.25	95.2126		2223.42	164
1778.76	100.797		2225.83	180
1780.27	92.0825		2228.25	178
1781.78	100.505		2230.66	174
1783.28	100.381		2233.07	158
1784.79	96.0187		2235.48	162
1786.3	90.276		2237.89	184
1787.8	93.0979		2240.3	162
1789.31	97.367		2242.71	156
1790.81	95.9678		2245.12	160
1792.32	97.4197		2247.52	162
1793.82	86.0697		2249.93	164
1795.33	100.328		2252.33	178
1796.83	84.7019		2254.74	168
1798.34	87.5848		2257.14	162
1799.84	97.6067		2259.54	178
1801.35	90.5481		2261.94	162
1802.85	97.7713		2264.34	156
1804.35	87.8869		2266.74	170
1805.85	95.1745		2269.14	172
1807.36	101.079		2271.54	188
1808.86	88.3554		2273.94	170
1810.36	97.192		2276.33	176
1811.86	101.748		2278.73	178
1813.36	94.7512		2281.12	164
1814.86	93.5112		2283.52	148
1816.36	90.7991		2285.91	154
1817.87	98.2529		2288.3	158
1819.37	104.269		2290.69	170
1820.87	101.542		2293.08	156
1822.37	98.8109		2295.47	160
1823.86	97.5443		2297.86	156
1825.36	78.641		2300.25	154
1826.86	96.4885		2302.64	162
1828.36	87.8426		2305.02	152
1829.86	88.0382		2307.41	156
1831.36	92.686		2309.79	166
1832.86	100.33		2312.18	152
1834.35	102.052		2314.56	164
1835.85	97.8037		2316.94	160
1837.35	93.5256		2319.32	170
1838.84	90.7105		2321.7	152
1840.34	98.3798		2324.08	170
1841.84	95.5248		2326.46	174
1843.33	101.685		2328.84	160
1844.83	92.7651		2331.22	180
1846.32	73.2416		2333.59	156
1847.82	77.8527		2335.97	144
1849.31	112.721		2338.34	176
1850.81	90.0881		2340.72	162
1852.3	82.5571		2343.09	172
1853.79	85.6082		2345.46	148
1855.29	87.1256		2347.83	144
1856.78	99.2292		2350.2	154
1858.28	91.6213		2352.57	150
1859.77	91.5753		2354.94	168
1861.26	94.5453		2357.31	162
1862.75	95.9929		2359.68	166
1864.24	86.8585		2362.04	160
1865.74	106.41		2364.41	160
1867.23	104.805		2366.77	156
1868.72	86.6173		2369.14	164
1870.21	95.5371		2371.5	162
1871.7	87.8881		2373.86	164
1873.19	96.7439		2376.22	136
1874.68	101.06		2378.59	162
1876.17	97.8738		2380.95	152
1877.66	85.7415		2383.3	162
1879.15	101.923		2385.66	172
1880.64	88.3333		2388.02	166
1882.12	97.0192		2390.38	158
1883.61	83.4958		2392.73	182
1885.1	89.2014		2395.09	154
1886.59	87.5272		2397.44	148
1888.08	96.1367		2399.79	146
1889.56	84.2083		2402.15	156
1891.05	97.1784		2404.5	160
1892.54	94.0572		2406.85	170
1894.02	82.2228		2409.2	154
1895.51	95.1305		2411.55	164
1897	87.6974		2413.9	164
1898.48	86.082		2416.24	180
1899.97	88.8059		2418.59	178
1901.45	91.5225		2420.94	150
1902.94	89.9199		2423.28	160
1904.42	88.3362		2425.63	168
1905.91	78.1702		2427.97	150
1907.39	76.6463		2430.31	160
1908.87	85.1641		2432.65	168
1910.36	90.8253		2434.99	170
1911.84	83.6269		2437.33	186
1913.32	93.5893		2439.67	200
1914.8	73.5559		2442.01	166
1916.29	94.9507		2444.35	194
1917.77	83.5156		2446.69	200
1919.25	87.8062		2449.02	188
1920.73	87.8401		2451.36	204
1922.21	79.3263		2453.69	202
1923.69	82.2672		2456.03	192
1925.17	86.6658		2458.36	200
1926.66	88.2201		2460.69	180
1928.13	92.6591		2463.02	202
1929.61	84.1666		2465.35	196
1931.09	94.3846		2467.68	180
1932.57	78.6619		2470.01	180
1934.05	88.9209		2472.34	190
1935.53	90.5391		2474.66	182
1937.01	82.0186		2476.99	186
1938.49	83.6612		2479.32	182
1939.97	89.703		2481.64	188
1941.44	85.5552		2483.97	176
1942.92	87.2665		2486.29	180
1944.4	84.5889		2488.61	184
1945.87	95.1892		2490.93	188
1947.35	83.6595		2493.25	186
1948.83	89.8874		2495.57	190
1950.3	85.7262		2497.89	180
1951.78	86.0268		2500.21	168
1953.25	92.3357		2502.53	176
1954.73	85.1287		2504.84	192
1956.2	85.4294		2507.16	154
1957.68	88.7616		2509.47	170
1959.15	92.1084		2511.79	166
1960.63	92.4105		2514.1	174
1962.1	92.7014		2516.41	158
1963.57	82.223		2518.73	160
1965.05	94.7943		2521.04	180
1966.52	82.6994		2523.35	170
1967.99	90.6834		2525.66	176
1969.47	83.1625		2527.96	178
1970.94	91.1777		2530.27	172
1972.41	77.3453		2532.58	158
1973.88	83.7912		2534.89	176
1975.35	85.5409		2537.19	172
1976.82	95.147		2539.5	172
1978.3	95.3269		2541.8	170
1979.77	93.9247		2544.1	172
1981.24	84.6086		2546.4	180
1982.71	87.9293		2548.7	170
1984.17	84.9012		2551	184
1985.64	89.786		2553.3	166
1987.11	91.4638		2555.6	170
1988.58	93.0986		2557.9	168
1990.05	83.5518		2560.2	168
1991.52	73.9769		2562.49	180
1992.99	89.8427		2564.79	162
1994.46	89.8016		2567.09	186
1995.92	81.8222		2569.38	162
1997.39	91.3175		2571.67	176
1998.86	80.1531		2573.97	174
2000.32	76.9055		2576.26	186
2001.79	84.714		2578.55	188
2003.26	81.396		2580.84	184
2004.72	81.221		2583.13	172
2006.19	82.6124		2585.41	200
2007.65	87.145		2587.7	174
2009.12	76.0029		2589.99	184
2010.58	89.9408		2592.28	210
2012.05	85.093		2594.56	200
2013.51	81.8102		2596.85	184
2014.98	84.7409		2599.13	196
2016.44	75.2269		2601.41	184
2017.9	79.669		2603.69	182
2019.37	79.4521		2605.98	200
2020.83	97.7011		2608.26	184
2022.29	74.4266		2610.54	204
2023.75	83.4201		2612.81	204
2025.22	77.0993		2615.09	180
2026.68	90.5987		2617.37	192
2028.14	82.7536		2619.65	200
2029.6	68.886		2621.92	196
2031.06	97.3606		2624.2	172
2032.52	76.0062		2626.47	216
2033.98	81.8046		2628.74	210
2035.44	81.609		2631.02	218
2036.9	93.3983		2633.29	212
2038.36	82.7973		2635.56	230
2039.82	76.7185		2637.83	204
2041.28	79.5911		2640.1	234
2042.74	80.9688		2642.37	218
2044.2	74.9158		2644.64	236
2045.66	80.7192		2646.9	220
2047.12	73.1871		2649.17	256
2048.57	87.8179		2651.43	240
2050.03	77.3563		2653.7	264
2051.49	89.0088		2655.96	264
2052.95	84.4842		2658.23	286
2054.4	78.5203		2660.49	326
2055.86	84.3127		2662.75	328
2057.32	79.8511		2665.01	338
2058.77	87.1202		2667.27	364
2060.23	78.2969		2669.53	400
2061.68	85.5915		2671.79	444
2063.14	78.2772		2674.04	566
2064.59	81.2311		2676.3	620
2066.05	81.2851		2678.56	766
2067.5	75.4989		2680.81	860
2068.96	79.9924		2683.07	928
2070.41	75.6946		2685.32	1020
2071.86	83.175		2687.57	1072
2073.32	89.2228		2689.82	1088
2074.77	80.5381		2692.08	998
2076.22	76.2808		2694.33	968
2077.67	76.477		2696.58	890
2079.13	79.6679		2698.83	778
2080.58	82.885		2701.07	690
2082.03	89.1171		2703.32	624
2083.48	78.8564		2705.57	582
2084.93	80.581		2707.81	500
2086.38	82.3111		2710.06	450
2087.84	88.5975		2712.3	390
2089.28	79.7417		2714.55	360
2090.74	81.5134		2716.79	340
2092.18	69.555		2719.03	298
2093.63	79.0037		2721.27	298
2095.08	86.9879		2723.51	276
2096.53	85.7612		2725.75	254
2097.98	84.5229		2727.99	244
2099.43	73.9341		2730.23	252
2100.88	72.6408		2732.46	230
2102.33	69.7733		2734.7	236
2103.77	85.775		2736.94	212
2105.22	82.944		2739.17	204
2106.67	78.5027		2741.4	210
2108.11	81.9761		2743.64	200
2109.56	82.2599		2745.87	204
2111.01	80.916		2748.1	192
2112.46	71.5018		2750.33	182
2113.9	86.1765		2752.56	176
2115.35	76.6843		2754.79	174
2116.79	93.0261		2757.02	180
2118.24	85.1154		2759.25	166
2119.68	86.9234		2761.47	178
2121.13	75.7198		2763.7	168
2122.57	79.1609		2765.93	164
2124.01	85.894		2768.15	150
2125.46	79.5374		2770.37	150
2126.9	79.7156		2772.6	162
2128.34	88.11		2774.82	162
2129.79	71.7602		2777.04	160
2131.23	78.457		2779.26	176
2132.67	93.3992		2781.48	136
2134.11	81.8625		2783.7	154
2135.56	81.8718		2785.92	142
2137	80.2103		2788.14	150
2138.44	83.5031		2790.35	158
2139.88	86.7959		2792.57	150
2141.32	80.1735		2794.79	162
2142.76	73.5498		2797	162
2144.2	78.4852		2799.21	144
2145.64	80.0964		2801.43	148
2147.08	84.984		2803.64	146
2148.52	68.4086		2805.85	160
2149.96	78.1924		2808.06	138
2151.4	78.0664		2810.27	152
2152.84	74.6428		2812.48	138
2154.28	74.4935		2814.69	150
2155.71	82.5031		2816.9	138
2157.15	85.5793		2819.1	154
2158.59	75.6252		2821.31	164
2160.03	68.9594		2823.52	140
2161.47	78.5119		2825.72	148
2162.9	75.099		2827.92	148
2164.34	70.0888		2830.13	136
2165.78	81.1713		2832.33	148
2167.21	76.1568		2834.53	142
2168.65	69.5568		2836.73	152
2170.08	78.9241		2838.93	146
2171.52	85.0414		2841.13	150
2172.95	92.6902		2843.33	150
2174.39	68.6943		2845.53	134
2175.82	82.6275		2847.72	140
2177.26	65.0961		2849.92	146
2178.69	85.2074		2852.11	142
2180.12	66.2358		2854.31	140
2181.56	83.1257		2856.5	150
2182.99	73.5871		2858.7	158
2184.42	71.8322		2860.89	138
2185.86	74.7094		2863.08	142
2187.29	76.0318		2865.27	132
2188.72	77.342		2867.46	140
2190.15	77.1141		2869.65	132
2191.59	73.843		2871.84	152
2193.02	73.6322		2874.03	138
2194.45	76.4598		2876.21	144
2195.88	70.2212		2878.4	154
2197.31	79.0842		2880.58	130
2198.74	74.3813		2882.77	156
2200.17	78.6925		2884.95	132
2201.6	65.0378		2887.14	140
2203.03	66.3675		2889.32	136
2204.46	70.6778		2891.5	148
2205.89	77.9629		2893.68	132
2207.31	74.8783		2895.86	114
2208.74	77.7637		2898.04	138
2210.17	74.7578		2900.22	136
2211.6	85.0978
2213.03	79.1696
2214.45	70.2849
2215.88	77.6734
2217.31	76.1817
2218.74	74.6938
2220.16	71.7377
2221.59	77.6741
2223.01	86.5965
2224.44	82.2194
2225.87	74.8852
2227.29	71.999
2228.72	82.4883
2230.14	75.1498
2231.56	75.2472
2232.99	79.8277
2234.41	84.431
2235.84	74.0944
2237.26	86.2308
2238.68	68.378
2240.11	73.0561
2241.53	82.301
2242.95	70.4062
2244.37	76.6672
2245.79	70.7776
2247.22	75.5282
2248.64	80.2891
2250.06	80.467
2251.48	74.5045
2252.9	79.3071
2254.32	67.1692
2255.74	78.2082
2257.16	72.2359
2258.58	69.3412
2260	74.2331
2261.42	72.8699
2262.83	73.0603
2264.25	85.8513
2265.67	70.2863
2267.09	92.6577
2268.51	86.5706
2269.92	69.2929
2271.34	71.0704
2272.76	82.4367
2274.17	76.1779
2275.59	81.1181
2277.01	74.7985
2278.42	84.5663
2279.84	71.7839
2281.25	76.7425
2282.67	72.014
2284.08	75.3747
2285.5	88.4802
2286.91	82.0989
2288.33	77.3152
2289.74	75.7683
2291.15	72.5776
2292.57	72.309
2293.98	72.028
2295.39	71.7325
2296.8	71.4218
2298.22	71.0974
2299.63	80.8949
2301.04	61.272
2302.45	74.3263
2303.86	71.0419
2305.27	72.6555
2306.68	70.9994
2308.1	75.8644
2309.51	66.042
2310.91	82.302
2312.32	69.2236
2313.73	77.3233
2315.14	59.3827
2316.55	72.3523
2317.96	72.2961
2319.37	81.9626
2320.78	70.5149
2322.18	73.6527
2323.59	68.6929
2325	68.5902
2326.41	66.8809
2327.81	87.7123
2329.22	69.9137
2330.63	71.417
2332.03	77.711
2333.44	74.3738
2334.84	83.8109
2336.25	70.9022
2337.65	80.3088
2339.06	72.224
2340.46	67.34
2341.87	76.7062
2343.27	87.6101
2344.68	74.8316
2346.08	68.387
2347.48	69.8094
2348.89	64.9622
2350.29	72.6296
2351.69	72.4671
2353.09	83.1829
2354.5	70.5738
2355.9	65.7577
2357.3	70.2262
2358.7	62.3623
2360.1	76.0578
2361.5	71.315
2362.9	80.3882
2364.3	78.7462
2365.7	77.1144
2367.1	83.1067
2368.5	67.7518
2369.9	73.711
2371.3	65.9832
2372.7	76.4464
2374.1	76.2967
2375.49	73.1437
2376.89	79.0516
2378.29	69.9207
2379.69	65.3271
2381.09	78.7449
2382.48	81.6387
2383.88	71.0566
2385.27	75.4412
2386.67	79.8184
2388.07	79.7233
2389.46	69.2184
2390.86	81.0475
2392.25	72.0556
2393.65	82.3736
2395.04	79.3232
2396.44	82.2037
2397.83	71.7674
2399.23	86.496
2400.62	77.5776
2402.01	83.4518
2403.41	77.5171
2404.8	73.0616
2406.19	87.78
2407.58	86.2469
2408.98	75.8586
2410.37	75.7747
2411.76	74.2113
2413.15	87.327
2414.54	82.8285
2415.93	90.0759
2417.32	87.0948
2418.71	79.756
2420.11	94.3944
2421.49	88.5601
2422.88	82.7246
2424.27	94.4471
2425.66	78.3277
2427.05	85.6098
2428.44	92.8616
2429.83	91.323
2431.22	97.0907
2432.61	95.5696
2433.99	92.6094
2435.38	89.667
2436.77	89.6535
2438.15	102.767
2439.54	91.1034
2440.93	107.139
2442.31	110.058
2443.7	123.187
2445.08	112.995
2446.47	113.01
2447.86	111.566
2449.24	104.281
2450.62	124.697
2452.01	107.186
2453.39	124.67
2454.78	118.828
2456.16	129.038
2457.54	117.396
2458.93	121.817
2460.31	124.798
2461.69	110.267
2463.08	114.715
2464.46	123.547
2465.84	113.357
2467.22	117.774
2468.6	107.544
2469.98	111.929
2471.36	108.985
2472.74	104.572
2474.12	110.393
2475.5	113.292
2476.88	107.429
2478.26	101.581
2479.64	110.362
2481.02	98.7451
2482.4	100.323
2483.78	108.981
2485.16	94.7449
2486.54	103.364
2487.92	106.311
2489.29	92.4065
2490.67	90.9712
2492.05	99.7481
2493.42	103.109
2494.8	94.9771
2496.18	103.249
2497.55	91.1745
2498.93	96.8614
2500.31	89.6568
2501.68	96.5963
2503.06	97.617
2504.43	96.9738
2505.81	99.5415
2507.18	91.3063
2508.56	101.644
2509.93	95.0634
2511.3	93.4535
2512.68	83.9377
2514.05	91.8076
2515.42	92.8107
2516.79	92.1802
2518.17	95.6659
2519.54	88.4662
2520.91	84.9522
2522.28	82.721
2523.65	88.9848
2525.03	99.1969
2526.4	86.8034
2527.77	95.6302
2529.14	88.3103
2530.51	96.7523
2531.88	89.5472
2533.25	94.0611
2534.62	85.8304
2535.99	95.6028
2537.36	89.3898
2538.73	88.8045
2540.09	93.2145
2541.46	85.2012
2542.83	90.9952
2544.2	93.9892
2545.57	94.7029
2546.93	94.1863
2548.3	86.8611
2549.67	91.9287
2551.03	88.5602
2552.4	91.035
2553.77	86.2369
2555.13	91.988
2556.5	92.9874
2557.86	92.2996
2559.23	87.4899
2560.59	84.2634
2561.96	90.3857
2563.32	89.1159
2564.69	79.1838
2566.05	90.5209
2567.41	89.0787
2568.78	83.6407
2570.14	87.6429
2571.5	90.1348
2572.87	94.9257
2574.23	90.6176
2575.59	86.3303
2576.95	89.5866
2578.31	87.5431
2579.68	88.272
2581.04	91.5175
2582.4	94.1285
2583.76	90.4031
2585.12	89.3735
2586.48	97.6703
2587.84	98.75
2589.2	101.797
2590.56	95.3691
2591.92	92.3006
2593.28	96.0491
2594.64	99.5525
2595.99	97.1274
2597.35	105.864
2598.71	104.284
2600.07	96.6926
2601.43	101.861
2602.78	101.764
2604.14	102.888
2605.5	107.436
2606.85	104.968
2608.21	103.409
2609.57	99.2688
2610.92	106.385
2612.28	107.695
2613.63	104.857
2614.99	113.7
2616.34	116.943
2617.7	105.817
2619.05	106.222
2620.41	109.793
2621.42	111.695
2622.78	106.228
2624.14	106.183
2625.5	111.552
2626.86	120.977
2628.22	119.587
2629.58	126.302
2630.94	124.902
2632.3	126.191
2633.66	120.72
2635.01	124.68
2636.37	132.668
2637.73	127.188
2639.09	133.83
2640.44	133.76
2641.8	136.395
2643.16	137.699
2644.51	140.355
2645.87	143.008
2647.22	148.337
2648.58	152.306
2649.93	165.639
2651.29	161.511
2652.64	158.709
2654	162.592
2655.35	175.825
2656.71	173.014
2658.06	183.576
2659.41	195.486
2660.77	206.079
2662.12	204.685
2663.47	219.297
2664.83	237.891
2666.18	260.446
2667.53	268.302
2668.88	284.102
2670.23	311.828
2671.59	344.826
2672.94	341.937
2674.29	378.885
2675.64	423.769
2676.99	454.03
2678.34	496.176
2679.69	542.225
2681.04	608.04
2682.39	649.945
2683.74	722.184
2685.09	763.968
2686.44	832.123
2687.79	933.205
2689.13	1003.89
2690.48	1050.81
2691.83	1118.78
2693.18	1194.63
2694.52	1241.51
2695.87	1288.37
2697.22	1353.59
2698.56	1341.16
2699.91	1356.21
2701.26	1385.54
2702.6	1349.09
2703.95	1372.86
2705.3	1289.15
2706.64	1257.93
2707.99	1185
2709.33	1135.8
2710.67	1050.26
2712.02	1008
2713.36	924.146
2714.71	889.952
2716.05	820.595
2717.39	764.296
2718.74	728.842
2720.08	669.93
2721.42	625.34
2722.77	589.858
2724.11	567.38
2725.45	508.534
2726.79	496.485
2728.13	479.26
2729.47	452.993
2730.82	395.691
2732.16	381.197
2733.5	336.99
2734.84	329.061
2736.18	327.633
2737.52	321.073
2738.86	309.381
2740.2	280.926
2741.54	260.234
2742.87	262.782
2744.21	264.018
2745.55	249.737
2746.89	214.801
2748.23	215.989
2749.56	221.041
2750.9	201.618
2752.24	218.275
2753.58	204.026
2754.91	193.64
2756.25	190.962
2757.59	181.847
2758.92	176.593
2760.26	170.076
2761.59	159.749
2762.93	161.016
2764.26	154.627
2765.6	154.68
2766.93	148.32
2768.27	149.652
2769.6	141.966
2770.94	143.247
2772.27	157.356
2773.6	145.768
2774.94	126.483
2776.27	132.889
2777.6	122.605
2778.93	132.855
2780.27	121.269
2781.6	128.916
2782.93	127.573
2784.26	132.643
2785.59	122.354
2786.92	131.311
2788.26	115.956
2789.59	127.527
2790.92	121.161
2792.25	114.778
2793.58	113.499
2794.91	107.061
2796.24	110.854
2797.57	117.19
2798.9	109.435
2800.22	104.258
2801.55	110.61
2802.88	96.5239
2804.21	100.356
2805.54	106.762
2806.86	100.394
2808.19	102.987
2809.52	88.9505
2810.85	96.669
2812.17	101.826
2813.5	112.096
2814.83	100.568
2816.15	100.551
2817.48	99.2378
2818.8	97.9184
2820.13	91.4843
2821.45	92.7384
2822.78	102.957
2824.1	97.8407
2825.43	105.523
2826.75	87.6273
2828.08	86.3602
2829.4	94.0503
2830.72	87.6662
2832.05	90.2418
2833.37	87.6984
2834.69	91.5553
2836.01	96.6886
2837.34	95.4098
2838.66	96.6809
2839.98	87.6992
2841.3	86.3962
2842.62	86.3741
2843.94	97.8722
2845.27	83.7922
2846.59	82.5149
2847.91	90.1983
2849.23	94.0433
2850.55	90.2018
2851.87	87.6283
2853.19	85.0453
2854.51	82.4576
2855.83	82.4257
2857.14	84.9515
2858.46	90.036
2859.78	79.8037
2861.1	82.3481
2862.42	82.3437
2863.73	81.0659
2865.05	74.6839
2866.37	78.5177
2867.69	81.079
2869	84.9228
2870.32	82.3863
2871.64	86.2396
2872.95	73.4814
2874.27	83.7225
2875.58	73.5085
2876.9	78.6312
2878.21	83.7548
2879.53	81.2099
2880.84	72.2744
2882.16	85.093
2883.47	76.1634
2884.79	76.1902
2886.1	78.7732
2887.42	80.0672
2888.73	68.5403
2890.04	69.8183
2891.35	65.9702
2892.67	74.9346
2893.98	72.3766
2895.29	76.2315
2896.6	78.8122
2897.92	76.2686
2899.23	86.5415

## Sheet: Fig_5c
		I G	AG	Pos G	FWHM G	I 2D	A 2D	Pos 2D	FWHM 2D
Raman information for tBLG encapsulated in hBN	1	42539.4	960772	1579.29	14.3784	7053.29	300396	2688.98	27.1133
	2	2105.72	46757.4	1580.39	14.1361	1313.3	53989.6	2688.43	26.1713
	3	5232.14	138051	1580.52	16.7973	883.608	44031.4	2693.05	31.7237
	4	2754.99	71652.9	1581.21	16.5575	1251.74	53701.8	2688.71	27.3121
	5	6582.66	163455	1580.05	15.808	966.435	43846.2	2691.84	28.8828
	6	6292.9	158384	1579.06	16.0229	840.572	41905.5	2690.1	31.7377
	7	6620.31	139553	1581.03	13.4196	802.693	38087.7	2689.32	30.2075
	8	4763.01	119190	1578.04	15.9308	946.52	43636.4	2687.07	29.3494
	9	6842.34	167152	1578.6	15.552	975.158	42115	2688.53	27.4942
	10	6536.14	160936	1579.04	15.6752	932.22	40958.2	2688.96	27.9706
	11	3977.56	98140.4	1578.88	15.7077	830.447	37423.5	2686.71	28.6888
	12	6892.74	167821	1578.94	15.5001	936.543	39632.3	2689.4	26.9402
	13	5474.42	137495	1579.69	15.9893	917.244	42076.1	2691.19	29.2032
tBLG on SiO2		22186.9	424158	1587.84	12.1706	1160.85	67248.6	2701.23	36.8798
		21877.1	446513	1587.09	12.9934	1334.43	68254	2701.26	32.562
		23700.2	396640	1587.08	10.6543	1091.19	55157.9	2700.6	32.1802
		19768.4	411108	1587.14	13.2393	1214.2	61125.7	2699.64	32.049
		19778.4	455699	1587.14	14.6678	1222.37	64288.8	2699.73	33.4822
		21534.5	425518	1588.09	12.5795	1238.16	61714.5	2701.42	31.7316
		22017.6	395368	1587.62	11.4317	1243.2	62044.4	2699.26	31.7718
		22682.9	383526	1587.79	10.7641	1127.16	59235.5	2699.23	33.4561
		22488.1	398550	1587.47	11.2826	1237.65	60095.3	2700.03	30.9118
		24203.5	432045	1586.92	11.364	1213.96	62388.1	2699.81	32.7174
		22361.8	415684	1588.78	11.8341	1206.29	61141.8	2703.14	32.2677
		23125.6	438046	1586.48	12.0589	1298.29	64667.1	2698.91	31.7097
		25135.8	463741	1587.24	11.7453	1349.69	66297.4	2700.39	31.271
		22549.8	391573	1587.98	11.0548	1195.94	61684.3	2701.56	32.8357
		25502	409428	1587.22	10.2208	1280.48	64976.6	2699.4	32.3045
		20662.8	401200	1587.75	12.3609	1227.4	65120.2	2700.47	33.776
		20051.4	439484	1587.6	13.9534	1257.44	65114.6	2701.76	32.9664
		26414.1	460484	1586.31	11.0984	1341.59	66534.4	2699.29	31.5724
		22948.2	418234	1588.98	11.6025	1230.7	64910.5	2703.27	33.5772
		13880.9	231578	1589.22	10.6208	1111.97	57882	2698.95	33.1384
		12739.8	235855	1587.87	11.7859	1221.52	57164.7	2697.71	29.7925
		13978.4	247454	1589.25	11.2698	1145.02	58657.2	2700.94	32.6128
		12577.5	187405	1588.53	9.48565	1095.72	53418.4	2697.1	31.0366
		15486.6	305545	1587.96	12.5602	1217.84	60362.1	2698.91	31.554
		6941.68	121804	1588.64	11.1706	924.642	48800	2695.15	33.599
		14810.8	230131	1590	9.89183	1183.83	58756.1	2702.8	31.5968
		9900.59	176160	1588.52	11.3273	1091.91	61821.5	2697.3	36.0438

## Sheet: Fig_5d and Fig_S22
Vg	R		n	R		Test channel	Neutral point of gate voltage	Carrier density	Fermi level
v	\omiga		10^12 cm^-2	mS			V	10^12 cm^-2	eV
-40	144.959					2-3	0.6589	0.04196	0.01912
-39.75	144.959		-0.3184	0.00475		3-4	0.023	0.00146	0.00357
-39.5	144.959		-0.31442	0.00475		8-7	0.4537	0.02889	0.01586
-39.25	145.436		-0.31044	0.00473		7-6	-0.03192	-0.00203	-0.00421
-39	145.913		-0.30646	0.00469		2-4	0.3169	0.02018	0.01326
-38.75	145.913		-0.30248	0.00465
-38.5	146.39		-0.2985	0.00461
-38.25	146.867		-0.29452	0.00457
-38	147.344		-0.29054	0.00452
-37.75	147.82		-0.28656	0.00448
-37.5	148.297		-0.28258	0.00444
-37.25	148.297		-0.2786	0.00439
-37	149.251		-0.27462	0.00435
-36.75	149.728		-0.27064	0.00431
-36.5	150.205		-0.26666	0.00427
-36.25	150.205		-0.26268	0.00422
-36	150.205		-0.2587	0.00418
-35.75	151.158		-0.25472	0.00414
-35.5	151.635		-0.25074	0.0041
-35.25	151.635		-0.24676	0.00405
-35	152.112		-0.24278	0.004
-34.75	152.589		-0.2388	0.00396
-34.5	153.066		-0.23482	0.00391
-34.25	153.542		-0.23084	0.00388
-34	154.019		-0.22686	0.00383
-33.75	154.973		-0.22288	0.00379
-33.5	154.973		-0.2189	0.00374
-33.25	155.45		-0.21492	0.00369
-33	155.927		-0.21094	0.00365
-32.75	156.404		-0.20696	0.0036
-32.5	156.88		-0.20298	0.00356
-32.25	157.357		-0.199	0.00351
-32	158.311		-0.19502	0.00347
-31.75	158.311		-0.19104	0.00342
-31.5	159.265		-0.18706	0.00338
-31.25	159.741		-0.18308	0.00333
-31	160.218		-0.1791	0.00329
-30.75	161.172		-0.17512	0.00325
-30.5	161.649		-0.17114	0.00321
-30.25	162.126		-0.16716	0.00317
-30	162.602		-0.16318	0.00312
-29.75	163.556		-0.1592	0.00307
-29.5	163.556		-0.15522	0.00304
-29.25	164.51		-0.15124	0.00299
-29	164.987		-0.14726	0.00295
-28.75	165.463		-0.14328	0.0029
-28.5	165.94		-0.1393	0.00287
-28.25	166.894		-0.13532	0.00283
-28	166.894		-0.13134	0.00278
-27.75	167.848		-0.12736	0.00274
-27.5	168.801		-0.12338	0.0027
-27.25	169.278		-0.1194	0.00266
-27	169.755		-0.11542	0.00263
-26.75	170.232		-0.11144	0.00259
-26.5	171.185		-0.10746	0.00255
-26.25	171.662		-0.10348	0.00251
-26	172.139		-0.0995	0.00248
-25.75	173.093		-0.09552	0.00245
-25.5	173.57		-0.09154	0.00241
-25.25	174.523		-0.08756	0.00238
-25	175		-0.08358	0.00234
-24.75	175.954		-0.0796	0.00231
-24.5	176.431		-0.07562	0.00228
-24.25	176.908		-0.07164	0.00225
-24	177.861		-0.06766	0.00222
-23.75	178.815		-0.06368	0.00219
-23.5	179.292		-0.0597	0.00216
-23.25	180.245		-0.05572	0.00213
-23	181.199		-0.05174	0.00211
-22.75	181.676		-0.04776	0.00208
-22.5	182.63		-0.04378	0.00206
-22.25	183.583		-0.0398	0.00203
-22	184.537		-0.03582	0.00201
-21.75	185.491		-0.03184	0.00199
-21.5	186.444		-0.02786	0.00197
-21.25	187.398		-0.02388	0.00196
-21	188.352		-0.0199	0.00194
-20.75	189.305		-0.01592	0.00192
-20.5	190.259		-0.01194	0.00191
-20.25	191.213		-0.00796	0.0019
-20	192.643		-0.00398	0.00189
-19.75	194.074		0	0.00187
-19.5	195.027		0.00398	0.00187
-19.25	195.981		0.00796	0.00186
-19	197.412		0.01194	0.00185
-18.75	198.365		0.01592	0.00185
-18.5	199.796		0.0199	0.00184
-18.25	201.226		0.02388	0.00184
-18	202.18		0.02786	0.00184
-17.75	203.61		0.03184	0.00184
-17.5	205.518		0.03582	0.00184
-17.25	206.948		0.0398	0.00184
-17	208.379		0.04378	0.00184
-16.75	209.809		0.04776	0.00185
-16.5	211.24		0.05174	0.00186
-16.25	213.147		0.05572	0.00186
-16	215.054		0.0597	0.00187
-15.75	216.962		0.06368	0.00188
-15.5	218.869		0.06766	0.00189
-15.25	220.777		0.07164	0.00191
-15	222.684		0.07562	0.00192
-14.75	225.068		0.0796	0.00193
-14.5	227.452		0.08358	0.00195
-14.25	229.836		0.08756	0.00197
-14	232.221		0.09154	0.00199
-13.75	235.082		0.09552	0.00201
-13.5	237.943		0.0995	0.00203
-13.25	241.281		0.10348	0.00205
-13	244.619		0.10746	0.00207
-12.75	247.957		0.11144	0.0021
-12.5	251.295		0.11542	0.00212
-12.25	255.11		0.1194	0.00215
-12	258.448		0.12338	0.00218
-11.75	263.216		0.12736	0.00221
-11.5	267.984		0.13134	0.00224
-11.25	272.753		0.13532	0.00227
-11	277.521		0.1393	0.0023
-10.75	283.243		0.14328	0.00233
-10.5	288.965		0.14726	0.00236
-10.25	295.641		0.15124	0.00239
-10	301.84		0.15522	0.00243
-9.75	308.992		0.1592	0.00246
-9.5	317.099		0.16318	0.00249
-9.25	325.205		0.16716	0.00253
-9	333.788		0.17114	0.00257
-8.75	343.325		0.17512	0.00261
-8.5	353.338		0.1791	0.00265
-8.25	364.782		0.18308	0.00269
-8	376.226		0.18706	0.00272
-7.75	389.101		0.19104	0.00276
-7.5	402.929		0.19502	0.0028
-7.25	417.711		0.199	0.00285
-7	433.924		0.20298	0.00289
-6.75	448.229		0.20696	0.00293
-6.5	469.21		0.21094	0.00297
-6.25	489.715		0.21492	0.00301
-6	511.173		0.2189	0.00306
-5.75	535.015		0.22288	0.0031
-5.5	560.287		0.22686	0.00314
-5.25	586.99		0.23084	0.00318
-5	616.554		0.23482	0.00323
-4.75	647.549		0.2388	0.00327
-4.5	679.497		0.24278	0.00331
-4.25	715.259		0.24676	0.00335
-4	754.837		0.25074	0.0034
-3.75	795.845		0.25472	0.00345
-3.5	837.33		0.2587	0.0035
-3.25	880.245		0.26268	0.00354
-3	925.068		0.26666	0.00358
-2.75	969.891		0.27064	0.00363
-2.5	1012.81		0.27462	0.00367
-2.25	1053.82		0.2786	0.00371
-2	1092.92		0.28258	0.00375
-1.75	1127.25		0.28656	0.0038
-1.5	1151.09		0.29054	0.00384
-1.25	1173.5		0.29452	0.00388
-1	1183.99		0.2985	0.00393
-0.75	1185.9		0.30248	0.00397
-0.5	1179.7		0.30646	0.00402
-0.25	1164.44		0.31044	0.00407
0	1142.51		0.31442	0.00411
0.25	1113.42		0.3184	0.00415
0.5	1079.57
0.75	1042.37
1	1002.8
1.25	962.261
1.5	919.823
1.75	880.245
2	842.575
2.25	804.905
2.5	769.619
2.75	737.671
3	706.2
3.25	677.112
3.5	649.933
3.75	628.475
4	602.249
4.25	578.407
4.5	557.426
4.75	538.353
5	520.233
5.25	503.544
5.5	488.285
5.75	474.455
6	461.103
6.25	448.229
6.5	436.785
6.75	424.864
7	413.897
7.25	403.883
7.5	393.869
7.75	384.809
8	376.226
8.25	368.12
8.5	360.968
8.75	354.292
9	348.57
9.25	340.94
9.5	334.742
9.75	328.543
10	323.297
10.25	317.575
10.5	312.33
10.75	307.562
11	302.793
11.25	298.025
11.5	293.734
11.75	289.919
12	285.627
12.25	282.289
12.5	278.475
12.75	275.137
13	270.845
13.25	267.984
13.5	264.646
13.75	261.785
14	258.924
14.25	256.063
14.5	253.202
14.75	250.341
15	247.48
15.25	245.096
15.5	242.234
15.75	239.85
16	237.943
16.25	235.558
16.5	233.174
16.75	230.79
17	227.929
17.25	226.022
17.5	224.114
17.75	222.207
18	220.3
18.25	218.869
18.5	217.439
18.75	215.531
19	213.624
19.25	212.193
19.5	210.286
19.75	208.379
20	206.948
20.25	205.518
20.5	204.087
20.75	202.657
21	201.226
21.25	199.319
21.5	197.888
21.75	195.981
22	194.55
22.25	192.643
22.5	191.689
22.75	191.213
23	190.259
23.25	188.352
23.5	186.921
23.75	186.444
24	185.491
24.25	184.537
24.5	183.583
24.75	182.153
25	181.199
25.25	180.245
25.5	178.815
25.75	177.861
26	176.431
26.25	175.477
26.5	174.523
26.75	173.093
27	172.139
27.25	171.185
27.5	170.232
27.75	169.278
28	168.324
28.25	167.848
28.5	166.894
28.75	165.94
29	165.463
29.25	164.987
29.5	163.556
29.75	162.602
30	162.126
30.25	161.172
30.5	160.695
30.75	160.218
31	159.265
31.25	158.311
31.5	157.357
31.75	156.88
32	156.404
32.25	155.927
32.5	155.45
32.75	154.973
33	154.019
33.25	153.542
33.5	153.066
33.75	152.589
34	151.635
34.25	150.681
34.5	150.681
34.75	150.205
35	149.251
35.25	148.774
35.5	148.297
35.75	147.82
36	146.867
36.25	146.39
36.5	145.913
36.75	144.959
37	144.959
37.25	144.006
37.5	143.529
37.75	143.052
38	142.575
38.25	142.575
38.5	142.098
38.75	141.622
39	140.668
39.25	140.191
39.5	139.237
39.75	139.237
40	138.761

## Sheet: Fig_S3
Raman shift	mono-C13	mono-C12	bi-C12-C13	bi-C13	bi-C12
1103.15	241.26	21.4399	494.04	1153.8	753.52
1108.3	240.64	22.76	493.76	1154.8	752.76
1113.45	242.027	23.6801	494.68	1153.96	753.32
1118.59	241.213	22.92	495.08	1155.4	754
1123.74	241.82	24.14	494.24	1154.28	754.24
1128.88	240.7	22.1333	494.04	1153.92	752.68
1134.01	242.36	22.6466	494.88	1154.68	753.8
1139.15	242.08	22.6	494.92	1154.04	753.36
1144.28	241.66	22.64	493.36	1153.96	753.6
1149.41	241.22	21.84	494.2	1154.96	753.44
1154.53	242.14	22.92	495.28	1154.32	753.04
1159.66	241.32	21.66	494.76	1154.28	753.6
1164.77	241.32	22.14	495.44	1154.68	753.48
1169.89	242.4	21.96	494.64	1154.2	753.12
1175.01	242.58	22.34	493.52	1154.8	753
1180.12	241.52	22.3	494.52	1153.6	752.48
1185.23	241.56	22.08	493.48	1154.4	752.96
1190.33	241.22	22.1	494.24	1153.88	754.12
1195.43	241.5	22.16	494.36	1153.92	752.32
1200.53	241.44	22.6	494	1154.36	753.4
1205.63	241.16	22.4399	494.44	1155.2	754.04
1210.72	241.64	22.6801	494.64	1154.36	752.6
1215.81	243.56	22.12	494.64	1153.32	753.56
1220.9	241.8	22.9	493.6	1154.96	753.44
1225.99	241.36	23.5	494.28	1154.76	753.16
1231.07	240.64	23.02	493.92	1154.68	753.32
1236.15	242.32	22.2	495.12	1154.44	753.8
1241.23	241.04	21.74	494.8	1154.68	754.12
1246.3	241.68	22.22	494.44	1154.28	753.88
1251.37	242.88	22.9	495.76	1155.48	752.96
1256.44	241.94	22.0601	495	1154.88	754
1261.51	241.04	22.3199	495.32	1154.64	753.88
1266.57	241.54	22.4399	494.28	1154.92	754.2
1271.63	241.68	22.2	494.92	1155.2	754.44
1276.69	243.02	22.9399	494.96	1156.44	754.6
1281.74	242.24	22.4	493.48	1156.68	752.96
1286.79	243.24	22.8	495.56	1156.16	754.24
1291.84	243.44	23.1	496.48	1157.92	753.96
1296.89	243.54	22.98	497.16	1161.28	753.68
1301.93	243.8	22.5	500	1163.76	755.16
1306.97	243	23.36	499.88	1162.56	754.72
1312.01	243.12	23.04	499.24	1159.28	753.8
1317.04	242.84	23	496.64	1158.32	754.12
1322.08	242.2	22.88	498.28	1157.64	754.2
1327.1	242.84	23.76	496.92	1156.36	755
1332.13	242	23.16	496.72	1155.96	755.76
1337.15	242.32	24.04	497.44	1156	755.96
1342.18	242.82	24	496.92	1155.96	756.36
1347.19	243.06	23.3	496.8	1154.16	758.44
1352.21	240.42	23.38	499	1153.92	761.4
1357.22	242.08	23.04	499.6	1155.72	763
1362.23	242.6	24.4	499.28	1155.8	760.84
1367.24	242.62	23.92	497.24	1155.72	759.12
1372.24	242.6	23.6801	495.88	1155.52	757.2
1377.24	242.6	23.28	495.4	1154.6	756.6
1382.24	242.6	23.3	495.28	1155.88	756.24
1387.24	241.3	22.5	496.08	1153.52	754.84
1392.23	242.4	22.72	495.92	1156.64	755.12
1397.22	242.64	23.34	494.88	1156.16	753.92
1402.21	243.94	22	495.16	1156	755.24
1407.19	241.92	23.12	496.08	1155.24	755.08
1412.17	242.1	23.08	495.32	1154.76	753.28
1417.15	241.92	22.12	494.16	1154.48	754.16
1422.13	243.48	24.3199	494.64	1156.32	753
1427.1	242.64	23.38	495.4	1154.48	754.44
1432.07	242.88	23.26	495.36	1155.48	753.76
1437.04	243.74	22.8	495.08	1155.8	754.32
1442.01	243.54	23.3	494.68	1155.56	754.16
1446.97	243.4	23.96	495.64	1156.44	755.52
1451.93	243.56	23.8199	495.24	1154.4	755.52
1456.89	242.88	23.48	495.08	1155.32	754.88
1461.84	242.8	22.4399	494.68	1155.56	754.28
1466.79	243.2	23.28	494.2	1155.84	754.08
1471.74	242.8	23.78	495.68	1155.28	754.36
1476.69	243.54	22.48	494.48	1156.24	753.24
1481.63	242.8	22.76	494.56	1155.84	755.16
1486.57	243.5	21.38	494.92	1155.72	753.88
1491.51	242.88	23.5601	495.88	1157.16	754.52
1496.45	243.06	23.36	496.04	1158.12	754.08
1501.38	245.56	23.6	496	1160.12	755.24
1506.31	247	22.98	497.44	1163.32	754.68
1511.23	250.76	24.04	499.52	1172.08	754.24
1516.16	258.32	24.36	505.28	1191.56	754.76
1521.08	268.32	24.6	518.56	1239.24	755.52
1526	296.32	24.8	546.44	1289.16	758.64
1530.92	334.76	25.4399	567.24	1270	758.16
1535.83	329.72	25.4534	545.36	1200.2	756.8
1540.74	283.56	26.0266	524.96	1172.72	757.2
1545.65	258.08	24.72	509.92	1163.48	756.64
1550.55	251.6	25.84	506.28	1159.88	758.76
1555.46	247.72	26.96	503.32	1159.2	759
1560.36	246.28	26.92	502.56	1160.24	760.76
1565.25	245.08	28.84	502.04	1158.52	762.56
1570.15	244.92	32.96	504.76	1158.48	770.2
1575.04	244.88	39.64	509.76	1157.76	785.16
1579.93	243.32	50.24	525.44	1157.64	821.76
1584.82	243.86	77.24	562.48	1157.52	887.72
1589.7	243.2	119.62	570.36	1159.56	900.64
1594.58	243.04	117.68	533.72	1156.96	829.68
1599.46	243.747	76.04	506.96	1157.84	778.96
1604.34	243.953	45.36	499.08	1154.88	763.88
1609.21	242.34	33.08	497.84	1155.68	759.08
1614.08	242.02	28.6	495.36	1155.92	756.68
1618.95	241.48	26.48	497.12	1155.04	756.88
1623.81	241.24	26.3199	496.16	1154.88	755.28
1628.68	241.56	24.84	494.72	1154.44	755.16
1633.54	240.96	24.78	495.08	1154.04	754.56
1638.39	241.88	22.6	494.76	1155.4	753.84
1643.25	241.32	22.4	493.6	1154.32	753.96
1648.1	240.4	23.04	493.84	1154.8	752.6
1652.95	241.78	22.72	494.68	1153	753.72
1657.8	241.06	21.48	493.92	1154.44	754
1662.64	240.68	21.78	494.88	1153.92	754.08
1667.48	241.64	21.64	493.32	1153.52	752.52
1672.32	240.76	21.4399	494.2	1154.32	753.28
1677.16	241.08	20.84	494.48	1154.4	753.32
1681.99	241.08	21.6	493.88	1153.4	752.32
1686.82	240.76	21.5	493.04	1154.16	752.36
1691.65	240.74	21.3199	493.44	1154.28	753.92
1696.47	240.62	21.4	493.68	1154.64	752.64
1701.3	240.5	21.5	492.72	1153.2	752.2
1706.12	239.96	20.9	493.4	1153.32	753.24
1710.93	240.38	21.96	493.16	1153.72	753.36
1715.75	240.28	21.46	493.24	1153.12	753.52
1720.56	239.86	20.4	492.96	1153.8	753.24
1725.37	239.98	21.28	492.8	1153	753.24
1730.18	239.6	21.64	495.2	1152.76	753.12
1734.98	240.32	21.3199	493.68	1155.2	753.92
1739.78	240.52	20.86	493.48	1154.92	752.36
1744.58	241.08	20.5601	494.08	1153.6	752.96
1749.38	240.56	20.9399	493.04	1154.04	752.8
1754.17	240.52	20.12	493.68	1153.96	751.92
1758.96	240.38	21.52	494.6	1153.52	752.12
1763.75	240.22	19.9467	493.6	1153.76	752.44
1768.54	240	21.5734	492.88	1152.48	753.04
1773.32	240.42	20.9	493.76	1153.68	752.64
1778.1	240.06	21.08	493.64	1154.2	752.24
1782.88	240.28	20.6801	493.68	1154.12	753.56
1787.66	240.96	21.1801	493.84	1154.32	753.12
1792.43	241.44	21.54	492.76	1153.72	752.88
1797.2	241.5	20.6801	493.52	1153.96	753.48
1801.97	241.1	21.2	493.76	1154.68	754.28
1806.73	240.02	21.3	494.12	1153.36	753.76
1811.5	240.78	20.12	493.44	1154.12	753.48
1816.26	240.1	21.4399	493.32	1154.56	752.92
1821.01	240.68	21.04	493.08	1152.88	752.04
1825.77	240	20.88	493.04	1153.2	753.16
1830.52	240.06	21.54	494.08	1155.36	752.4
1835.27	240.98	22.26	494.08	1155.12	752.4
1840.02	240.92	21.96	494.24	1154.4	752
1844.76	240.28	21.48	494.2	1153.88	753
1849.51	241.02	21.76	493.88	1154.88	752.76
1854.25	239.84	21.16	492.64	1153.4	753.08
1858.98	240.26	20.24	494.8	1154.72	752.96
1863.72	240.12	21.2	492.8	1154.92	752.28
1868.45	240.08	21.92	493.68	1153.88	753
1873.18	239.68	21.72	492.52	1153.16	753.2
1877.9	240.44	21.78	494.52	1153.48	753
1882.63	239.84	21.4	493.6	1153.32	752.24
1887.35	240.36	20.76	494.72	1154.6	754
1892.07	240.44	21.64	494.12	1154.52	753.24
1896.79	240.06	21.4	494.28	1153.56	755
1901.5	239.58	20.9	494.96	1152.72	752.8
1906.21	240.24	19.4	493.64	1153.2	755.6
1910.92	239.92	20.48	494.68	1154.08	753.2
1915.63	240.16	20.88	494.72	1152.52	752.96
1920.33	240.44	21.34	493.48	1153.56	753.44
1925.03	240.48	21.4	494.44	1153.72	754.44
1929.73	240.4	20.96	494.12	1154.2	753.6
1934.42	239.86	21.84	493.96	1154.6	753.72
1939.12	240.04	22.26	494.28	1153.52	753.52
1943.81	240.76	20.3199	494.12	1154.24	753.84
1948.5	239.86	21.8199	494.24	1153.92	752.8
1953.18	240.82	20.4399	494.08	1154.88	754.68
1957.87	240.3	21.54	493.36	1153.96	753.84
1962.55	240.46	20.3467	493.36	1154.84	753
1967.23	240.16	21.2534	494.24	1152.72	752.76
1971.9	240.08	21.12	494.56	1154.76	753.32
1976.58	240.8	21.1801	492.92	1154.04	752.16
1981.25	241.28	21.04	494.2	1155.32	752.44
1985.91	240.6	20.16	492.6	1154.88	750.6
1990.58	241.4	20.6801	495.6	1155.32	753.96
1995.24	240.44	21.4399	493.52	1155.44	752.52
1999.9	240.68	20.98	494.84	1154.88	753.24
2004.56	240.72	20.3066	493.08	1154.36	753.12
2009.22	240.14	21.2534	493.76	1155	753.64
2013.87	240.927	21.4399	494.08	1153.28	753.8
2018.52	240.813	21.74	494.4	1154.12	752.92
2023.17	241.08	21.8199	493.92	1154.72	753.88
2027.82	239.8	21.08	492.48	1154.36	753.32
2032.46	240.58	21.8199	494.08	1153.48	753.48
2037.1	241.2	21.4	493.2	1153.28	752.88
2041.74	241.48	22.52	493.4	1153.28	753.76
2046.37	240.86	20.76	493.56	1153	753.8
2051.01	239.9	21	493.56	1153.2	753.48
2055.64	241.1	21.3199	494.48	1152.4	753.6
2060.27	241.12	21.9334	495.36	1154.92	755.16
2064.89	239.76	21.9066	494.12	1152.92	754.4
2069.52	239.56	20.64	494.08	1153.52	753.96
2074.14	239.78	20.5	494.16	1153.88	754.48
2078.75	239.64	20.9399	493.44	1153.72	753.72
2083.37	240.04	21.36	494.12	1153.96	752.96
2087.98	239.56	21.28	494.04	1152.12	753.44
2092.59	240.36	20.74	493.84	1154.56	752.32
2097.2	240.96	20.48	494.24	1153.84	752.88
2101.81	239.88	20.5601	493.84	1153.56	753.72
2106.41	240.2	20.8199	494.44	1154.28	753.8
2111.01	240.92	20.26	492.88	1154.72	752.96
2115.61	239.76	20.3	492.24	1155	753.44
2120.21	239.34	19.6801	493.28	1154.44	752.72
2124.8	240.46	20.3199	492.68	1153.92	751.96
2129.39	239.76	19.7	494.28	1154.32	753.4
2133.98	239.96	19.6801	493.16	1153.92	751.72
2138.57	241.04	20.6801	493.16	1154.24	753.68
2143.15	240.38	20.96	494	1153.92	753.12
2147.73	240.32	20.84	494.2	1154	753.76
2152.31	239.46	21.0601	493.92	1155	753.28
2156.89	240.04	20.78	493.12	1154.04	752
2161.46	239.82	21.92	492.76	1153.68	752.56
2166.03	241.04	21.28	493.56	1153.56	753.56
2170.6	240.32	21.48	493.92	1153.48	752.88
2175.17	238.8	20.96	493.2	1153.48	752.64
2179.73	240	20.36	494.4	1152.6	753.36
2184.3	239.7	20.9	494.52	1153.44	753.44
2188.85	239.66	20.4399	493.6	1152.96	752.4
2193.41	240.48	20.3	492.64	1153.76	752.96
2197.97	241.32	20.98	493.32	1153.28	753.56
2202.52	240.84	21.24	493.96	1153.72	753.68
2207.07	240.32	20	494.44	1152.52	753.36
2211.62	239.9	21.28	494.76	1154.52	753.56
2216.16	240.68	21.12	494.8	1154.2	753.8
2220.7	240.44	21.04	493.68	1153.68	752.68
2225.24	240.8	20.8	493.2	1153.88	752.44
2229.78	241.12	20.84	495	1155.4	752.6
2234.32	240.54	20.76	493.48	1152.72	751.92
2238.85	239.6	20.6	493.36	1154	752.68
2243.38	239.5	21.48	494	1155.4	752.36
2247.91	239	20	492.76	1154.72	753.44
2252.43	240.28	22.0601	494.32	1154.2	752.96
2256.95	239.08	20.6801	493.88	1154.16	752.36
2261.48	240.66	21.3199	493.56	1154.4	753.04
2265.99	239.78	19.84	493.8	1153.68	752.48
2270.51	240.88	21.2	493.68	1153.16	753.44
2275.02	240.807	20.98	493.88	1153.56	752.36
2279.53	240.653	21.2	493.36	1153.84	753.68
2284.04	240.5	21.16	493.48	1153.2	752.6
2288.55	240.42	20.58	494.44	1154.48	752.72
2293.05	240.88	20.52	493.64	1154.84	753.48
2297.55	242.02	20.9	494.68	1154.88	754.16
2302.05	240.64	20.36	492.8	1154.32	751.76
2306.55	240.34	21.02	494.36	1154.96	752.96
2311.04	240.22	20.52	495.2	1155.12	753.6
2315.54	240.96	20.48	494.52	1155.64	753.52
2320.03	241.54	21.3199	494.04	1156.76	752.64
2324.51	240.64	22.72	494.48	1156.56	754.24
2329	241.62	21.4399	496.36	1158.64	754.16
2333.48	241.68	21.96	496.04	1158.44	753.28
2337.96	242.34	21.48	497.16	1162.4	753.4
2342.44	244	21.4	499.28	1168.48	754.56
2346.91	244.58	20.92	499.96	1167.76	753.2
2351.39	245.64	20.36	500.92	1167.6	753
2355.86	245.12	20.52	500.8	1166.04	753.12
2360.32	246.12	20.88	500.84	1165.04	752.84
2364.79	245.48	22.04	502.28	1163.72	753.88
2369.25	245.52	21.48	502.12	1163.72	754.4
2373.71	245.26	20.8	498.8	1161.72	753.64
2378.17	244.92	21.4	498.12	1160.52	753.4
2382.63	243.52	21.1	498.28	1159.6	754.32
2387.08	243.36	20.92	499.08	1159.08	753
2391.54	242.92	21.98	499.08	1159.16	754.64
2395.99	242.8	21.4	497.76	1158.88	754.52
2400.43	241.78	21.66	497.76	1158.08	753.96
2404.88	242.96	22.92	495.96	1157.84	755.2
2409.32	243.14	21.6801	496.6	1156.96	754.56
2413.76	242.16	23.5	496	1156.92	755.12
2418.2	241.84	22.84	497.04	1156.36	755.8
2422.63	242.84	21.92	497.2	1157.12	757
2427.06	242.22	23.8199	497.36	1155.4	759.44
2431.5	241.16	24.36	499	1155.28	761.76
2435.92	241.48	24.9399	500.44	1156.52	764.24
2440.35	241.78	26.6	503.04	1155.44	768.96
2444.77	241.42	28.12	503.48	1155.84	769.8
2449.19	241.4	28.36	502.96	1155.8	768.48
2453.61	240.6	27.24	502.68	1156.64	766.08
2458.03	241.18	26.86	500.2	1156.48	766.04
2462.44	241.44	26.6801	500	1156.52	763.24
2466.86	240.72	26.04	498.68	1155.12	760.96
2471.27	240.32	24.76	498.08	1155.16	760.4
2475.67	241.4	25.54	498.76	1155.52	758.48
2480.08	241.64	24.6	498.08	1156	758.44
2484.48	241.12	23.6801	496.72	1155.56	757.88
2488.88	240.88	24.6801	496.84	1157.16	758.12
2493.28	241.28	24.16	496.92	1155.44	757.76
2497.67	241.8	23.4399	496.16	1155.92	757.4
2502.07	241.7	23.1	496.56	1157	757.96
2506.46	241.04	24.16	497.84	1156.24	756.2
2510.85	242.08	22.7	496.8	1155.96	755.6
2515.23	241.04	22.76	497.16	1157.24	755.8
2519.62	242.12	22.52	497.64	1157.64	757.52
2524	243.86	23.02	497.52	1157.96	755.84
2528.38	242.18	22	497.72	1158.72	755.04
2532.76	243.88	21.72	498.24	1160.08	755.96
2537.13	243.353	21.8	497.92	1158.92	756.16
2541.5	244.967	21.8199	497.92	1160.04	755.12
2545.87	245.28	21.62	498.36	1161.96	756.52
2550.24	245.68	22.72	498.36	1164.88	755.4
2554.61	248.36	21.76	499	1166.16	754.88
2558.97	250.64	22.08	499.76	1169.68	755
2563.33	253.16	21.98	500.8	1174.88	754.76
2567.69	258.56	21.84	503.4	1183.16	756.08
2572.05	265.36	22.36	508.2	1197.56	756.56
2576.4	276.24	22.2	513.4	1217.12	755.64
2580.75	284.44	22.6	517.68	1236.28	757.16
2585.1	302.12	22.5601	526.64	1273.52	757.68
2589.45	320.08	23.54	541.96	1318.76	758.92
2593.8	340.56	23.48	567	1375.64	759.84
2598.14	359.38	22.64	596.4	1430.44	761.04
2602.48	357.2	23.02	621	1425.52	762.52
2606.82	349.36	23.5	636.64	1393.72	764.4
2611.16	332.36	23.12	648.92	1350.08	765.84
2615.49	307.88	23.66	629.68	1285.92	762.92
2619.82	291.36	23.6	609.84	1247.04	761.88
2624.15	279	23.8	587.56	1219.6	763.88
2628.48	268.72	25	568.24	1199.2	764.4
2632.8	260.56	26.46	549.56	1186.56	763.08
2637.12	255.6	25.84	538.72	1181.44	762.52
2641.45	252	26.02	531.04	1174.08	764.68
2645.76	249.8	28.92	523.52	1170.64	765.04
2650.08	247.8	29.3199	520.2	1168.52	766.48
2654.39	246.92	32.08	519.64	1166.44	767.52
2658.7	246.38	35.92	516.48	1165.64	769.84
2663.01	245.28	38.76	516.56	1163.8	773.04
2667.32	244.4	46.4	515.04	1164.16	777.04
2671.62	243.36	53.36	517.56	1161.32	786.12
2675.93	243.78	62.3199	521.32	1162.04	796.92
2680.23	242.16	71.08	524.12	1160.92	806.56
2684.52	242.8	90.6	533.8	1160.48	825.44
2688.82	242.06	105.68	546.16	1160.28	857.4
2693.11	240.68	123.28	565.08	1159.32	900.24
2697.4	241.48	137.88	594.2	1160.24	958.24
2701.69	240.36	147.16	621.92	1160.36	1009.4
2705.98	241.34	139.4	644.88	1160.48	1051.12
2710.26	241.14	126.24	643.56	1160.72	1048.88
2714.55	240.76	104.6	619.2	1159.24	997.8
2718.83	240.28	90.8	597	1157.92	947
2723.1	241.66	75	572.08	1158.4	903
2727.38	240.96	62.12	545.84	1157.24	882
2731.65	243.32	51.4	526.92	1156.88	818.88
2735.92	241.84	41.8	517.96	1157.76	799.24
2740.19	241.78	38	512	1156.76	788.28
2744.46	241.28	36.64	509.08	1156.28	779.8
2748.72	241.44	32.64	505.28	1155.88	774.16
2752.99	240.78	31.4399	503.56	1154.6	770.36
2757.25	241.5	29.1	501.44	1155.64	767.48
2761.5	240.7	27.6801	501.32	1156	767.4
2765.76	240.84	26.5601	500	1156.08	762.56
2770.01	240.4	25.38	497.24	1154.88	761.84
2774.26	240.04	26.28	498.12	1154.76	762.28
2778.51	240.64	24.4399	497.48	1155.2	759.04
2782.76	240.14	24.72	498.32	1155.44	758.28
2787	240.6	23.5601	498.4	1154.84	758.84
2791.25	241.12	23.42	496.4	1155.88	759.04
2795.49	240.82	23.08	497.16	1155.04	758.2
2799.73	240.1	23.2	496.32	1156	756.36
2803.96	240.76	21.86	496.4	1155	757.92
2808.19	239.3	22.7	496.52	1155.68	757.12
2812.43	240.4	22.58	495.44	1155.12	756.36
2816.66	241.84	23.3	496.2	1155.08	756.04
2820.88	241.72	21.6	495.96	1154.8	755.76
2825.11	241.32	22.38	496.16	1155.2	755.92
2829.33	241.84	22.92	495.92	1155.8	755.96
2833.55	240.32	22.48	495.4	1155.64	755.92
2837.77	241.54	22.1	496.24	1154.64	755.8
2841.98	240.82	21.46	495.48	1156.04	754.52
2846.2	240.56	22.84	496.76	1155.56	756.08
2850.41	240.4	22.28	495.88	1155.32	754.92
2854.62	239.62	21.98	495.36	1155.8	755.16
2858.83	240.24	22.3	495.44	1155.4	755
2863.03	240.72	22.8	495.52	1155.72	755.44
2867.24	240.84	21.4	495	1153.84	754.8
2871.44	240.92	22.58	495.24	1153.56	755.32
2875.63	240.72	22.26	495.8	1154.8	754.92
2879.83	241.36	21.6801	494.36	1153.36	754.04
2884.03	241.02	21.6	495.16	1155.72	756.48
2888.22	241.68	22.42	495	1154.88	756.04
2892.41	241.08	22.76	495.28	1155.12	754.72
2896.6	240.98	22.66	494.68	1153.76	754.48
2900.78	241.4	22.0601	495.24	1155.56	754.64

## Sheet: Fig_S4
Grain a	min\um	Layer1					min\um	Layer2
	0	测量值1	测量值2	测量值3	AVERAGE	STDEVP	0	测量值1	测量值2	测量值3	AVERAGE	STDEVP
	5	5.72	6.714	6.426	6.28667	0.417588	5
	10	23.716	25.102	24.907	24.575	0.612599	10	5.684	6.028	5.314	5.67533	0.291554
	15	42.14	44.124	42.934	43.066	0.815325	15	12.806	12.79	13.09	12.8953	0.137805
	20	58.548	60.43	60.946	59.9747	1.03057	20	19.188	19.76	19.644	19.5307	0.246886
Grain c	min\um	Layer1					min\um	Layer2
	0	测量值1	测量值2	测量值3	AVERAGE	STDEVP	0	测量值1	测量值2	测量值3	AVERAGE	STDEVP
	5	2.668	4.276	4.986	3.97667	0.969701	5
	10	20.182	22.22	20.77	21.0573	0.856458	10
	15	38.354	38.022	39.882	38.7527	0.80998	15	6.272	6.746	6.89	6.636	0.264015
	20	54.33	54.524	55.394	54.7493	0.462677	20	12.942	13.818	13.668	13.476	0.382528

[truncated: 14 more sheets: Fig_S6a, Fig_S6b, Fig_S6c, Fig_S6d, Fig_S6e, Fig_S6f, Fig_S7a, Fig_S7b, Fig_S7c, Fig_S7d, Fig_S10a, Fig_S10b, Fig_S10c, Fig_S10d]
